# Supplementary material for: The global power sector’s low-carbon transition may enhance sustainable development goal achievement
Source: Nat Commun. 2023 May 30;14:3144. doi: 10.1038/s41467-023-38987-4 (PMC10229651; doi:10.1038/s41467-023-38987-4)
Supplement: Supplementary file 3 — Supplementary Data 1 [file 41467_2023_38987_MOESM3_ESM.xlsx]

## Sheet: Sheet1
Supplementary Data 1 The ratio of CO2 emissions per unit of thermal power generation in 2030, 2050 and 2100 under nine different scenarios to those in 2015
Production of electricity by coal	SSP5+RCP6.0			SSP5+RCP4.5			SSP5+RCP2.6			SSP2+RCP6.0			SSP2+RCP4.5			SSP2+RCP2.6			SSP1+RCP6.0			SSP1+RCP4.5			SSP1+RCP2.6
EXIOBASE region	2030	2050	2100	2030	2050	2100	2030	2050	2100	2030	2050	2100	2030	2050	2100	2030	2050	2100	2030	2050	2100	2030	2050	2100	2030	2050	2100
Austria	0.957101	0.867439	0.556087	0.957101	0.841532	0.0589558	0.957101	0.52935	0.0495427	0.967002	0.89187	0.754262	0.967004	0.892722	0.620915	0.967037	0.714754	0.0368257	0.979587	0.907499	0.757914	0.979438	0.907192	0.757535	0.981062	0.909147	0.0506038
Belgium	0.957101	0.867439	0.556087	0.957101	0.841532	0.0589558	0.957101	0.52935	0.0495427	0.967002	0.89187	0.754262	0.967004	0.892722	0.620915	0.967037	0.714754	0.0368257	0.979587	0.907499	0.757914	0.979438	0.907192	0.757535	0.981062	0.909147	0.0506038
Bulgaria	0.897561	0.779268	0.444929	0.897561	0.758686	0.0533319	0.897561	0.467	0.0471692	0.917497	0.810246	0.655361	0.917498	0.811081	0.411575	0.917498	0.613985	0.0390411	0.912505	0.823339	0.656951	0.91244	0.822678	0.656279	0.920811	0.806705	0.0359192
Cyprus	0.897561	0.779268	0.444929	0.897561	0.758686	0.0533319	0.897561	0.467	0.0471692	0.917497	0.810246	0.655361	0.917498	0.811081	0.411575	0.917498	0.613985	0.0390411	0.912505	0.823339	0.656951	0.91244	0.822678	0.656279	0.920811	0.806705	0.0359192
Czech Republic	0.897561	0.779268	0.444929	0.897561	0.758686	0.0533319	0.897561	0.467	0.0471692	0.917497	0.810246	0.655361	0.917498	0.811081	0.411575	0.917498	0.613985	0.0390411	0.912505	0.823339	0.656951	0.91244	0.822678	0.656279	0.920811	0.806705	0.0359192
Germany	0.957101	0.867439	0.556087	0.957101	0.841532	0.0589558	0.957101	0.52935	0.0495427	0.967002	0.89187	0.754262	0.967004	0.892722	0.620915	0.967037	0.714754	0.0368257	0.979587	0.907499	0.757914	0.979438	0.907192	0.757535	0.981062	0.909147	0.0506038
Denmark	0.957101	0.867439	0.556087	0.957101	0.841532	0.0589558	0.957101	0.52935	0.0495427	0.967002	0.89187	0.754262	0.967004	0.892722	0.620915	0.967037	0.714754	0.0368257	0.979587	0.907499	0.757914	0.979438	0.907192	0.757535	0.981062	0.909147	0.0506038
Estonia	0.897561	0.779268	0.444929	0.897561	0.758686	0.0533319	0.897561	0.467	0.0471692	0.917497	0.810246	0.655361	0.917498	0.811081	0.411575	0.917498	0.613985	0.0390411	0.912505	0.823339	0.656951	0.91244	0.822678	0.656279	0.920811	0.806705	0.0359192
Spain	0.957101	0.867439	0.556087	0.957101	0.841532	0.0589558	0.957101	0.52935	0.0495427	0.967002	0.89187	0.754262	0.967004	0.892722	0.620915	0.967037	0.714754	0.0368257	0.979587	0.907499	0.757914	0.979438	0.907192	0.757535	0.981062	0.909147	0.0506038
Finland	0.957101	0.867439	0.556087	0.957101	0.841532	0.0589558	0.957101	0.52935	0.0495427	0.967002	0.89187	0.754262	0.967004	0.892722	0.620915	0.967037	0.714754	0.0368257	0.979587	0.907499	0.757914	0.979438	0.907192	0.757535	0.981062	0.909147	0.0506038
France	0.957101	0.867439	0.556087	0.957101	0.841532	0.0589558	0.957101	0.52935	0.0495427	0.967002	0.89187	0.754262	0.967004	0.892722	0.620915	0.967037	0.714754	0.0368257	0.979587	0.907499	0.757914	0.979438	0.907192	0.757535	0.981062	0.909147	0.0506038
Greece	0.957101	0.867439	0.556087	0.957101	0.841532	0.0589558	0.957101	0.52935	0.0495427	0.967002	0.89187	0.754262	0.967004	0.892722	0.620915	0.967037	0.714754	0.0368257	0.979587	0.907499	0.757914	0.979438	0.907192	0.757535	0.981062	0.909147	0.0506038
Croatia	0.907133	0.817943	0.452244	0.907133	0.793391	0.0570086	0.907133	0.504222	0.0524853	0.919539	0.832144	0.687053	0.919541	0.832281	0.494169	0.919541	0.646647	0.0373534	0.942449	0.853183	0.695701	0.942196	0.852834	0.694936	0.948319	0.840466	0.040165
Hungary	0.897561	0.779268	0.444929	0.897561	0.758686	0.0533319	0.897561	0.467	0.0471692	0.917497	0.810246	0.655361	0.917498	0.811081	0.411575	0.917498	0.613985	0.0390411	0.912505	0.823339	0.656951	0.91244	0.822678	0.656279	0.920811	0.806705	0.0359192
Ireland	0.957101	0.867439	0.556087	0.957101	0.841532	0.0589558	0.957101	0.52935	0.0495427	0.967002	0.89187	0.754262	0.967004	0.892722	0.620915	0.967037	0.714754	0.0368257	0.979587	0.907499	0.757914	0.979438	0.907192	0.757535	0.981062	0.909147	0.0506038
Italy	0.957101	0.867439	0.556087	0.957101	0.841532	0.0589558	0.957101	0.52935	0.0495427	0.967002	0.89187	0.754262	0.967004	0.892722	0.620915	0.967037	0.714754	0.0368257	0.979587	0.907499	0.757914	0.979438	0.907192	0.757535	0.981062	0.909147	0.0506038
Lithuania	0.897561	0.779268	0.444929	0.897561	0.758686	0.0533319	0.897561	0.467	0.0471692	0.917497	0.810246	0.655361	0.917498	0.811081	0.411575	0.917498	0.613985	0.0390411	0.912505	0.823339	0.656951	0.91244	0.822678	0.656279	0.920811	0.806705	0.0359192
Luxembourg	0.957101	0.867439	0.556087	0.957101	0.841532	0.0589558	0.957101	0.52935	0.0495427	0.967002	0.89187	0.754262	0.967004	0.892722	0.620915	0.967037	0.714754	0.0368257	0.979587	0.907499	0.757914	0.979438	0.907192	0.757535	0.981062	0.909147	0.0506038
Latvia	0.897561	0.779268	0.444929	0.897561	0.758686	0.0533319	0.897561	0.467	0.0471692	0.917497	0.810246	0.655361	0.917498	0.811081	0.411575	0.917498	0.613985	0.0390411	0.912505	0.823339	0.656951	0.91244	0.822678	0.656279	0.920811	0.806705	0.0359192
Malta	0.897561	0.779268	0.444929	0.897561	0.758686	0.0533319	0.897561	0.467	0.0471692	0.917497	0.810246	0.655361	0.917498	0.811081	0.411575	0.917498	0.613985	0.0390411	0.912505	0.823339	0.656951	0.91244	0.822678	0.656279	0.920811	0.806705	0.0359192
Netherlands	0.957101	0.867439	0.556087	0.957101	0.841532	0.0589558	0.957101	0.52935	0.0495427	0.967002	0.89187	0.754262	0.967004	0.892722	0.620915	0.967037	0.714754	0.0368257	0.979587	0.907499	0.757914	0.979438	0.907192	0.757535	0.981062	0.909147	0.0506038
Poland	0.897561	0.779268	0.444929	0.897561	0.758686	0.0533319	0.897561	0.467	0.0471692	0.917497	0.810246	0.655361	0.917498	0.811081	0.411575	0.917498	0.613985	0.0390411	0.912505	0.823339	0.656951	0.91244	0.822678	0.656279	0.920811	0.806705	0.0359192
Portugal	0.957101	0.867439	0.556087	0.957101	0.841532	0.0589558	0.957101	0.52935	0.0495427	0.967002	0.89187	0.754262	0.967004	0.892722	0.620915	0.967037	0.714754	0.0368257	0.979587	0.907499	0.757914	0.979438	0.907192	0.757535	0.981062	0.909147	0.0506038
Romania	0.897561	0.779268	0.444929	0.897561	0.758686	0.0533319	0.897561	0.467	0.0471692	0.917497	0.810246	0.655361	0.917498	0.811081	0.411575	0.917498	0.613985	0.0390411	0.912505	0.823339	0.656951	0.91244	0.822678	0.656279	0.920811	0.806705	0.0359192
Sweden	0.957101	0.867439	0.556087	0.957101	0.841532	0.0589558	0.957101	0.52935	0.0495427	0.967002	0.89187	0.754262	0.967004	0.892722	0.620915	0.967037	0.714754	0.0368257	0.979587	0.907499	0.757914	0.979438	0.907192	0.757535	0.981062	0.909147	0.0506038
Slovenia	0.897561	0.779268	0.444929	0.897561	0.758686	0.0533319	0.897561	0.467	0.0471692	0.917497	0.810246	0.655361	0.917498	0.811081	0.411575	0.917498	0.613985	0.0390411	0.912505	0.823339	0.656951	0.91244	0.822678	0.656279	0.920811	0.806705	0.0359192
Slovakia	0.897561	0.779268	0.444929	0.897561	0.758686	0.0533319	0.897561	0.467	0.0471692	0.917497	0.810246	0.655361	0.917498	0.811081	0.411575	0.917498	0.613985	0.0390411	0.912505	0.823339	0.656951	0.91244	0.822678	0.656279	0.920811	0.806705	0.0359192
United Kingdom	0.957101	0.867439	0.556087	0.957101	0.841532	0.0589558	0.957101	0.52935	0.0495427	0.967002	0.89187	0.754262	0.967004	0.892722	0.620915	0.967037	0.714754	0.0368257	0.979587	0.907499	0.757914	0.979438	0.907192	0.757535	0.981062	0.909147	0.0506038
United States	0.960619	0.83899	0.306742	0.960619	0.788495	0.059566	0.960619	0.335227	0.0528216	0.973404	0.866786	0.734924	0.973404	0.855988	0.240551	0.973404	0.47803	0.0520851	0.986053	0.885939	0.736999	0.98561	0.881949	0.733324	0.987393	0.839397	0.0447655
Japan	0.994319	0.955271	0.332139	0.994319	0.931103	0.0682507	0.994319	0.596351	0.0581184	0.998046	0.9718	0.826277	0.998048	0.967845	0.334416	0.998061	0.774381	0.0521176	0.999617	0.975398	0.827984	0.998597	0.973637	0.826199	0.997765	0.965296	0.0432409
China	0.920868	0.852893	0.355746	0.920868	0.828147	0.0649262	0.920868	0.521705	0.0593146	0.934873	0.872374	0.713619	0.934873	0.866827	0.243806	0.934873	0.630703	0.054325	0.937976	0.882011	0.720924	0.936596	0.878911	0.718548	0.935244	0.857853	0.0487819
Canada	0.928756	0.841379	0.307483	0.928756	0.809121	0.0589908	0.928756	0.422958	0.0488446	0.943505	0.873856	0.731243	0.943507	0.866627	0.205647	0.943506	0.589334	0.0434442	0.947261	0.88354	0.734083	0.946735	0.881213	0.732943	0.947996	0.862196	0.0367764
South Korea	0.962285	0.899931	0.69172	0.962285	0.901524	0.0506888	0.962285	0.827384	0.0480793	0.968658	0.912412	0.740194	0.96866	0.914007	0.740613	0.968659	0.885199	0.683679	0.967258	0.916905	0.741569	0.967286	0.916936	0.741474	0.96921	0.911099	0.685218
Brazil	0.85838	0.797708	0.281331	0.858379	0.764417	0.0616332	0.858379	0.424311	0.0525707	0.871513	0.819277	0.705945	0.871518	0.808663	0.161943	0.871519	0.544873	0.046448	0.875427	0.828566	0.713539	0.869892	0.821112	0.710193	0.868774	0.770431	0.0405247
India	0.870389	0.787912	0.563658	0.870389	0.761373	0.0571746	0.870389	0.577792	0.0518846	0.887933	0.806167	0.68966	0.887426	0.803639	0.621647	0.887942	0.69486	0.263959	0.901429	0.820016	0.696443	0.900679	0.819244	0.695993	0.90821	0.808299	0.0421613
Mexico	0.876451	0.750766	0.192672	0.876451	0.714049	0.0550249	0.876451	0.356879	0.044759	0.890533	0.771684	0.64012	0.890534	0.76226	0.152069	0.890533	0.487528	0.0414622	0.895838	0.789206	0.645618	0.8925	0.78508	0.643348	0.900874	0.735363	0.0361793
Russia	0.803053	0.692674	0.196154	0.803053	0.643195	0.04026	0.803053	0.353849	0.0357497	0.823853	0.712583	0.511394	0.823865	0.703979	0.135959	0.823866	0.450973	0.0335447	0.828766	0.720402	0.515355	0.832755	0.719882	0.515216	0.827336	0.623459	0.0271191
Australia	0.915907	0.81021	0.255286	0.915907	0.766496	0.0574179	0.915907	0.346676	0.0515009	0.933814	0.847625	0.702386	0.933817	0.833895	0.170344	0.933818	0.494478	0.0483422	0.937342	0.86229	0.703704	0.935965	0.85709	0.696814	0.937004	0.788274	0.0405529
Switzerland	0.720278	0.661013	0.299865	0.720278	0.628797	0.0298898	0.720278	0.362693	0.0335727	0.735896	0.685609	0.586705	0.735903	0.680603	0.394	0.735895	0.477621	0.0365584	0.798699	0.676034	0.590294	0.798186	0.675227	0.589541	0.797982	0.647183	0.0459636
Turkey	0.907133	0.817943	0.452244	0.907133	0.793391	0.0570086	0.907133	0.504222	0.0524853	0.919539	0.832144	0.687053	0.919541	0.832281	0.494169	0.919541	0.646647	0.0373534	0.942449	0.853183	0.695701	0.942196	0.852834	0.694936	0.948319	0.840466	0.040165
Taiwan	0.950124	0.906401	0.696684	0.950124	0.905622	0.0519905	0.950124	0.824016	0.0507604	0.957405	0.916881	0.756334	0.957406	0.916228	0.752112	0.957409	0.897781	0.648079	0.960512	0.922898	0.757725	0.960231	0.922904	0.757459	0.96082	0.91344	0.431193
Norway	0.720278	0.661013	0.299865	0.720278	0.628797	0.0298898	0.720278	0.362693	0.0335727	0.735896	0.685609	0.586705	0.735903	0.680603	0.394	0.735895	0.477621	0.0365584	0.798699	0.676034	0.590294	0.798186	0.675227	0.589541	0.797982	0.647183	0.0459636
Indonesia	0.871721	0.792265	0.619784	0.871721	0.772909	0.055586	0.871721	0.602808	0.0505152	0.894129	0.814254	0.702541	0.894135	0.815158	0.67102	0.894136	0.739951	0.251276	0.896417	0.822827	0.711287	0.895348	0.821959	0.711371	0.905665	0.816983	0.0499461
South Africa	0.900653	0.795565	0.568422	0.900653	0.773949	0.0566777	0.900653	0.535386	0.0504448	0.918515	0.829887	0.671847	0.918517	0.826907	0.606449	0.918516	0.686693	0.0732515	0.923856	0.845075	0.676054	0.923922	0.844894	0.675709	0.925545	0.821332	0.0440445
RoW Asia and Pacific	0.864412	0.759906	0.302185	0.864412	0.72249	0.0541729	0.864412	0.379886	0.0475628	0.879783	0.781842	0.64745	0.879784	0.776755	0.274446	0.879787	0.537598	0.0435116	0.887568	0.797228	0.653631	0.886481	0.794769	0.651393	0.888417	0.755591	0.0368893
RoW America	0.875406	0.794731	0.276559	0.875406	0.759017	0.0622784	0.875406	0.450119	0.0511588	0.890739	0.81467	0.6999	0.890745	0.803893	0.162064	0.890746	0.568393	0.0455978	0.899873	0.828087	0.709114	0.895798	0.821157	0.704675	0.901222	0.770384	0.0404499
RoW Europe	0.89516	0.801728	0.42567	0.89516	0.780253	0.0555782	0.895159	0.497973	0.0506121	0.91009	0.81757	0.664117	0.910095	0.818683	0.43774	0.910092	0.630584	0.0383435	0.930088	0.84031	0.672187	0.930262	0.839754	0.671485	0.93593	0.821389	0.0378832
RoW Africa	0.743857	0.634685	0.414569	0.743857	0.59078	0.0423212	0.743857	0.377525	0.0377607	0.766457	0.656402	0.558114	0.766462	0.655389	0.487866	0.766444	0.493671	0.116557	0.782122	0.662849	0.564813	0.781035	0.660566	0.564712	0.799016	0.643492	0.0364377
RoW Middle East	0.956667	0.88747	0.228238	0.956667	0.861263	0.0584691	0.956667	0.588515	0.0518073	0.963988	0.89948	0.762229	0.963994	0.897627	0.221148	0.963988	0.750045	0.0464915	0.970721	0.916657	0.770721	0.968842	0.913799	0.769527	0.973346	0.910301	0.0397701
Production of electricity by gas	SSP5+RCP6.0			SSP5+RCP4.5			SSP5+RCP2.6			SSP2+RCP6.0			SSP2+RCP4.5			SSP2+RCP2.6			SSP1+RCP6.0			SSP1+RCP4.5			SSP1+RCP2.6
EXIOBASE region	2030	2050	2100	2030	2050	2100	2030	2050	2100	2030	2050	2100	2030	2050	2100	2030	2050	2100	2030	2050	2100	2030	2050	2100	2030	2050	2100
Austria	0.93946	0.867704	0.573082	0.93946	0.827174	0.0534212	0.93946	0.653328	0.000545058	0.936137	0.877589	0.719742	0.936137	0.847649	0.556878	0.936167	0.719435	0.0415552	0.955806	0.874935	0.720845	0.955049	0.871927	0.716016	0.939492	0.831052	0.0712257
Belgium	0.93946	0.867704	0.573082	0.93946	0.827174	0.0534212	0.93946	0.653328	0.000545058	0.936137	0.877589	0.719742	0.936137	0.847649	0.556878	0.936167	0.719435	0.0415552	0.955806	0.874935	0.720845	0.955049	0.871927	0.716016	0.939492	0.831052	0.0712257
Bulgaria	0.691774	0.543719	0.374303	0.691774	0.459706	0.0421427	0.691774	0.260247	0.000370648	0.745014	0.661315	0.533215	0.745012	0.536134	0.346731	0.74501	0.311722	0.0388496	0.835741	0.677276	0.533239	0.803679	0.644505	0.527518	0.771834	0.557268	0.0434638
Cyprus	0.691774	0.543719	0.374303	0.691774	0.459706	0.0421427	0.691774	0.260247	0.000370648	0.745014	0.661315	0.533215	0.745012	0.536134	0.346731	0.74501	0.311722	0.0388496	0.835741	0.677276	0.533239	0.803679	0.644505	0.527518	0.771834	0.557268	0.0434638
Czech Republic	0.691774	0.543719	0.374303	0.691774	0.459706	0.0421427	0.691774	0.260247	0.000370648	0.745014	0.661315	0.533215	0.745012	0.536134	0.346731	0.74501	0.311722	0.0388496	0.835741	0.677276	0.533239	0.803679	0.644505	0.527518	0.771834	0.557268	0.0434638
Germany	0.93946	0.867704	0.573082	0.93946	0.827174	0.0534212	0.93946	0.653328	0.000545058	0.936137	0.877589	0.719742	0.936137	0.847649	0.556878	0.936167	0.719435	0.0415552	0.955806	0.874935	0.720845	0.955049	0.871927	0.716016	0.939492	0.831052	0.0712257
Denmark	0.93946	0.867704	0.573082	0.93946	0.827174	0.0534212	0.93946	0.653328	0.000545058	0.936137	0.877589	0.719742	0.936137	0.847649	0.556878	0.936167	0.719435	0.0415552	0.955806	0.874935	0.720845	0.955049	0.871927	0.716016	0.939492	0.831052	0.0712257
Estonia	0.691774	0.543719	0.374303	0.691774	0.459706	0.0421427	0.691774	0.260247	0.000370648	0.745014	0.661315	0.533215	0.745012	0.536134	0.346731	0.74501	0.311722	0.0388496	0.835741	0.677276	0.533239	0.803679	0.644505	0.527518	0.771834	0.557268	0.0434638
Spain	0.93946	0.867704	0.573082	0.93946	0.827174	0.0534212	0.93946	0.653328	0.000545058	0.936137	0.877589	0.719742	0.936137	0.847649	0.556878	0.936167	0.719435	0.0415552	0.955806	0.874935	0.720845	0.955049	0.871927	0.716016	0.939492	0.831052	0.0712257
Finland	0.93946	0.867704	0.573082	0.93946	0.827174	0.0534212	0.93946	0.653328	0.000545058	0.936137	0.877589	0.719742	0.936137	0.847649	0.556878	0.936167	0.719435	0.0415552	0.955806	0.874935	0.720845	0.955049	0.871927	0.716016	0.939492	0.831052	0.0712257
France	0.93946	0.867704	0.573082	0.93946	0.827174	0.0534212	0.93946	0.653328	0.000545058	0.936137	0.877589	0.719742	0.936137	0.847649	0.556878	0.936167	0.719435	0.0415552	0.955806	0.874935	0.720845	0.955049	0.871927	0.716016	0.939492	0.831052	0.0712257
Greece	0.93946	0.867704	0.573082	0.93946	0.827174	0.0534212	0.93946	0.653328	0.000545058	0.936137	0.877589	0.719742	0.936137	0.847649	0.556878	0.936167	0.719435	0.0415552	0.955806	0.874935	0.720845	0.955049	0.871927	0.716016	0.939492	0.831052	0.0712257
Croatia	0.941561	0.884827	0.573695	0.941561	0.859457	0.0654877	0.941561	0.71024	0.000136922	0.94593	0.894831	0.789768	0.945929	0.884197	0.588151	0.945931	0.785113	0.0571445	0.953045	0.89729	0.792895	0.950986	0.893587	0.787782	0.947184	0.876573	0.0784659
Hungary	0.691774	0.543719	0.374303	0.691774	0.459706	0.0421427	0.691774	0.260247	0.000370648	0.745014	0.661315	0.533215	0.745012	0.536134	0.346731	0.74501	0.311722	0.0388496	0.835741	0.677276	0.533239	0.803679	0.644505	0.527518	0.771834	0.557268	0.0434638
Ireland	0.93946	0.867704	0.573082	0.93946	0.827174	0.0534212	0.93946	0.653328	0.000545058	0.936137	0.877589	0.719742	0.936137	0.847649	0.556878	0.936167	0.719435	0.0415552	0.955806	0.874935	0.720845	0.955049	0.871927	0.716016	0.939492	0.831052	0.0712257
Italy	0.93946	0.867704	0.573082	0.93946	0.827174	0.0534212	0.93946	0.653328	0.000545058	0.936137	0.877589	0.719742	0.936137	0.847649	0.556878	0.936167	0.719435	0.0415552	0.955806	0.874935	0.720845	0.955049	0.871927	0.716016	0.939492	0.831052	0.0712257
Lithuania	0.691774	0.543719	0.374303	0.691774	0.459706	0.0421427	0.691774	0.260247	0.000370648	0.745014	0.661315	0.533215	0.745012	0.536134	0.346731	0.74501	0.311722	0.0388496	0.835741	0.677276	0.533239	0.803679	0.644505	0.527518	0.771834	0.557268	0.0434638
Luxembourg	0.93946	0.867704	0.573082	0.93946	0.827174	0.0534212	0.93946	0.653328	0.000545058	0.936137	0.877589	0.719742	0.936137	0.847649	0.556878	0.936167	0.719435	0.0415552	0.955806	0.874935	0.720845	0.955049	0.871927	0.716016	0.939492	0.831052	0.0712257
Latvia	0.691774	0.543719	0.374303	0.691774	0.459706	0.0421427	0.691774	0.260247	0.000370648	0.745014	0.661315	0.533215	0.745012	0.536134	0.346731	0.74501	0.311722	0.0388496	0.835741	0.677276	0.533239	0.803679	0.644505	0.527518	0.771834	0.557268	0.0434638
Malta	0.691774	0.543719	0.374303	0.691774	0.459706	0.0421427	0.691774	0.260247	0.000370648	0.745014	0.661315	0.533215	0.745012	0.536134	0.346731	0.74501	0.311722	0.0388496	0.835741	0.677276	0.533239	0.803679	0.644505	0.527518	0.771834	0.557268	0.0434638
Netherlands	0.93946	0.867704	0.573082	0.93946	0.827174	0.0534212	0.93946	0.653328	0.000545058	0.936137	0.877589	0.719742	0.936137	0.847649	0.556878	0.936167	0.719435	0.0415552	0.955806	0.874935	0.720845	0.955049	0.871927	0.716016	0.939492	0.831052	0.0712257
Poland	0.691774	0.543719	0.374303	0.691774	0.459706	0.0421427	0.691774	0.260247	0.000370648	0.745014	0.661315	0.533215	0.745012	0.536134	0.346731	0.74501	0.311722	0.0388496	0.835741	0.677276	0.533239	0.803679	0.644505	0.527518	0.771834	0.557268	0.0434638
Portugal	0.93946	0.867704	0.573082	0.93946	0.827174	0.0534212	0.93946	0.653328	0.000545058	0.936137	0.877589	0.719742	0.936137	0.847649	0.556878	0.936167	0.719435	0.0415552	0.955806	0.874935	0.720845	0.955049	0.871927	0.716016	0.939492	0.831052	0.0712257
Romania	0.691774	0.543719	0.374303	0.691774	0.459706	0.0421427	0.691774	0.260247	0.000370648	0.745014	0.661315	0.533215	0.745012	0.536134	0.346731	0.74501	0.311722	0.0388496	0.835741	0.677276	0.533239	0.803679	0.644505	0.527518	0.771834	0.557268	0.0434638
Sweden	0.93946	0.867704	0.573082	0.93946	0.827174	0.0534212	0.93946	0.653328	0.000545058	0.936137	0.877589	0.719742	0.936137	0.847649	0.556878	0.936167	0.719435	0.0415552	0.955806	0.874935	0.720845	0.955049	0.871927	0.716016	0.939492	0.831052	0.0712257
Slovenia	0.691774	0.543719	0.374303	0.691774	0.459706	0.0421427	0.691774	0.260247	0.000370648	0.745014	0.661315	0.533215	0.745012	0.536134	0.346731	0.74501	0.311722	0.0388496	0.835741	0.677276	0.533239	0.803679	0.644505	0.527518	0.771834	0.557268	0.0434638
Slovakia	0.691774	0.543719	0.374303	0.691774	0.459706	0.0421427	0.691774	0.260247	0.000370648	0.745014	0.661315	0.533215	0.745012	0.536134	0.346731	0.74501	0.311722	0.0388496	0.835741	0.677276	0.533239	0.803679	0.644505	0.527518	0.771834	0.557268	0.0434638
United Kingdom	0.93946	0.867704	0.573082	0.93946	0.827174	0.0534212	0.93946	0.653328	0.000545058	0.936137	0.877589	0.719742	0.936137	0.847649	0.556878	0.936167	0.719435	0.0415552	0.955806	0.874935	0.720845	0.955049	0.871927	0.716016	0.939492	0.831052	0.0712257
United States	0.967649	0.924752	0.457357	0.967649	0.88645	0.0547899	0.967649	0.666131	0.00016596	0.963958	0.932837	0.767064	0.963958	0.905243	0.358574	0.96396	0.741465	0.0565438	0.978606	0.927836	0.766419	0.976928	0.91984	0.757503	0.965442	0.866369	0.0539962
Japan	0.962572	0.903435	0.48068	0.962577	0.87347	0.0565653	0.962572	0.681471	0.00035327	0.968287	0.92015	0.759349	0.968286	0.904187	0.44688	0.968294	0.767023	0.0572534	0.968251	0.91604	0.757034	0.966196	0.912119	0.751829	0.959796	0.882143	0.0570937
China	0.840636	0.719287	0.322313	0.840636	0.637109	0.0469515	0.840636	0.392795	0.000133865	0.834127	0.719722	0.608453	0.834126	0.651961	0.257574	0.834122	0.393215	0.0440138	0.838611	0.735274	0.610739	0.782711	0.659482	0.599025	0.72258	0.553309	0.0439709
Canada	0.769245	0.621981	0.39034	0.769245	0.52588	0.044059	0.769245	0.287838	0.000682427	0.808134	0.746202	0.589135	0.808135	0.611407	0.272393	0.808134	0.335886	0.0421212	0.899355	0.745419	0.58862	0.862537	0.699418	0.583233	0.818176	0.580408	0.0402551
South Korea	0.981226	0.947857	0.801122	0.981226	0.944397	0.0750543	0.981226	0.913547	0.000839838	0.984964	0.955986	0.854016	0.984964	0.954438	0.85326	0.984965	0.948669	0.833137	0.984108	0.9544	0.854922	0.984096	0.954333	0.854737	0.983583	0.952613	0.840049
Brazil	0.768946	0.692592	0.455798	0.768946	0.608027	0.0527451	0.768946	0.401444	0.000869109	0.7817	0.792575	0.664681	0.781701	0.662751	0.274799	0.7817	0.449176	0.0485369	0.880423	0.800775	0.666424	0.796365	0.7202	0.653956	0.723074	0.571559	0.0485723
India	0.803008	0.709977	0.519711	0.803008	0.638191	0.0580214	0.803009	0.457999	0.000569073	0.829147	0.764965	0.637773	0.828532	0.707968	0.539835	0.829154	0.538944	0.258473	0.888541	0.773539	0.638449	0.85935	0.751384	0.635203	0.836799	0.690194	0.0632769
Mexico	0.943324	0.880368	0.506902	0.943324	0.851265	0.0593769	0.943324	0.64771	0.000287787	0.946147	0.891704	0.749387	0.946148	0.872021	0.375075	0.946148	0.72989	0.0549445	0.953606	0.896077	0.751464	0.949452	0.88994	0.746096	0.941264	0.856606	0.0550891
Russia	0.731253	0.583763	0.298715	0.731253	0.520437	0.0361074	0.731253	0.305954	0.000472714	0.748063	0.600049	0.442903	0.748069	0.564763	0.195284	0.74807	0.342514	0.0321528	0.744351	0.601344	0.44315	0.729727	0.56613	0.439236	0.679684	0.464482	0.0313598
Australia	0.752821	0.606662	0.370762	0.752821	0.501954	0.0433061	0.752821	0.267257	0.000170799	0.783049	0.733232	0.598405	0.783048	0.546449	0.247935	0.783048	0.296916	0.0441818	0.895243	0.740998	0.597472	0.839469	0.653967	0.582854	0.773309	0.473415	0.0420224
Switzerland	0.71533	0.638153	0.458958	0.71533	0.526428	0.0392437	0.71533	0.325887	2.98893e-05	0.735676	0.739922	0.628528	0.735679	0.592667	0.439553	0.735673	0.353668	0.0452184	0.884746	0.706642	0.62931	0.860573	0.680809	0.622745	0.819821	0.580112	0.0665452
Turkey	0.941561	0.884827	0.573695	0.941561	0.859457	0.0654877	0.941561	0.71024	0.000136922	0.94593	0.894831	0.789768	0.945929	0.884197	0.588151	0.945931	0.785113	0.0571445	0.953045	0.89729	0.792895	0.950986	0.893587	0.787782	0.947184	0.876573	0.0784659
Taiwan	0.955881	0.925592	0.757096	0.955881	0.916238	0.06924	0.955881	0.86709	0.000539661	0.95975	0.934702	0.804645	0.959748	0.926487	0.799301	0.959754	0.903606	0.715816	0.9647	0.934139	0.8024	0.964032	0.933669	0.802062	0.960083	0.916775	0.535184
Norway	0.71533	0.638153	0.458958	0.71533	0.526428	0.0392437	0.71533	0.325887	2.98893e-05	0.735676	0.739922	0.628528	0.735679	0.592667	0.439553	0.735673	0.353668	0.0452184	0.884746	0.706642	0.62931	0.860573	0.680809	0.622745	0.819821	0.580112	0.0665452
Indonesia	0.751436	0.64894	0.518342	0.751436	0.587861	0.0532915	0.751436	0.427137	0.000244768	0.801518	0.740542	0.602972	0.801519	0.669016	0.540473	0.80152	0.540278	0.234321	0.86782	0.747508	0.603093	0.848501	0.729888	0.601307	0.829835	0.672288	0.0787181
South Africa	0.907059	0.719131	0.544721	0.907059	0.619872	0.0527054	0.907059	0.388008	0.000560091	0.913337	0.784478	0.655371	0.913337	0.734932	0.534201	0.913335	0.526095	0.117151	0.914559	0.782925	0.65692	0.884433	0.758365	0.652401	0.864388	0.689201	0.0642176
RoW Asia and Pacific	0.820443	0.697857	0.428501	0.820443	0.63546	0.0459385	0.820443	0.423408	0.000166055	0.826529	0.738991	0.59626	0.826516	0.67532	0.382941	0.826523	0.489708	0.0448896	0.855837	0.74899	0.598816	0.833783	0.721467	0.592093	0.801386	0.644061	0.0448474
RoW America	0.787677	0.68444	0.42652	0.787677	0.619115	0.0488048	0.787677	0.415769	0.00040474	0.802623	0.760022	0.618887	0.802624	0.664323	0.281395	0.802625	0.466359	0.0459304	0.881702	0.77414	0.620465	0.833541	0.720423	0.611624	0.791138	0.610328	0.0457677
RoW Europe	0.887809	0.779032	0.471393	0.887809	0.734888	0.0545294	0.88781	0.555141	0.000174501	0.894839	0.797387	0.666191	0.89483	0.772625	0.452278	0.894839	0.620071	0.0484569	0.912685	0.808172	0.668111	0.897859	0.78803	0.663003	0.877254	0.736125	0.0593133
RoW Africa	0.907059	0.719131	0.544721	0.907059	0.619872	0.0527054	0.907059	0.388008	0.000560091	0.913337	0.784478	0.655371	0.913337	0.734932	0.534201	0.913335	0.526095	0.117151	0.914559	0.782925	0.65692	0.884433	0.758365	0.652401	0.864388	0.689201	0.0642176
RoW Middle East	0.815916	0.666066	0.377899	0.815916	0.615917	0.0424841	0.815916	0.435332	0.000390175	0.843651	0.724102	0.567614	0.843654	0.671442	0.298368	0.843651	0.521379	0.043021	0.900549	0.740385	0.568755	0.87299	0.710516	0.565137	0.859098	0.655066	0.0422801
Production of electricity by petroleum and other oil derivatives	SSP5+RCP6.0			SSP5+RCP4.5			SSP5+RCP2.6			SSP2+RCP6.0			SSP2+RCP4.5			SSP2+RCP2.6			SSP1+RCP6.0			SSP1+RCP4.5			SSP1+RCP2.6
EXIOBASE region	2030	2050	2100	2030	2050	2100	2030	2050	2100	2030	2050	2100	2030	2050	2100	2030	2050	2100	2030	2050	2100	2030	2050	2100	2030	2050	2100
Austria	0.619769	0.526971	0.268892	0.619769	0.389439	0.0317438	0.619769	0.196833	0.0273396	0.685635	0.651224	0.531494	0.685629	0.533819	0.405903	0.685588	0.283867	0.0306426	0.849826	0.628377	0.530931	0.79905	0.592898	0.524775	0.760502	0.496982	0.0630894
Belgium	0.619769	0.526971	0.268892	0.619769	0.389439	0.0317438	0.619769	0.196833	0.0273396	0.685635	0.651224	0.531494	0.685629	0.533819	0.405903	0.685588	0.283867	0.0306426	0.849826	0.628377	0.530931	0.79905	0.592898	0.524775	0.760502	0.496982	0.0630894
Bulgaria	0.49911	0.471587	0.208671	0.49911	0.351185	0.0311889	0.49911	0.169993	0.0254373	0.560824	0.585975	0.471514	0.560817	0.481075	0.281698	0.560799	0.236878	0.0245984	0.698745	0.610312	0.472302	0.631213	0.584393	0.46544	0.590503	0.492839	0.0358914
Cyprus	0.49911	0.471587	0.208671	0.49911	0.351185	0.0311889	0.49911	0.169993	0.0254373	0.560824	0.585975	0.471514	0.560817	0.481075	0.281698	0.560799	0.236878	0.0245984	0.698745	0.610312	0.472302	0.631213	0.584393	0.46544	0.590503	0.492839	0.0358914
Czech Republic	0.49911	0.471587	0.208671	0.49911	0.351185	0.0311889	0.49911	0.169993	0.0254373	0.560824	0.585975	0.471514	0.560817	0.481075	0.281698	0.560799	0.236878	0.0245984	0.698745	0.610312	0.472302	0.631213	0.584393	0.46544	0.590503	0.492839	0.0358914
Germany	0.619769	0.526971	0.268892	0.619769	0.389439	0.0317438	0.619769	0.196833	0.0273396	0.685635	0.651224	0.531494	0.685629	0.533819	0.405903	0.685588	0.283867	0.0306426	0.849826	0.628377	0.530931	0.79905	0.592898	0.524775	0.760502	0.496982	0.0630894
Denmark	0.619769	0.526971	0.268892	0.619769	0.389439	0.0317438	0.619769	0.196833	0.0273396	0.685635	0.651224	0.531494	0.685629	0.533819	0.405903	0.685588	0.283867	0.0306426	0.849826	0.628377	0.530931	0.79905	0.592898	0.524775	0.760502	0.496982	0.0630894
Estonia	0.49911	0.471587	0.208671	0.49911	0.351185	0.0311889	0.49911	0.169993	0.0254373	0.560824	0.585975	0.471514	0.560817	0.481075	0.281698	0.560799	0.236878	0.0245984	0.698745	0.610312	0.472302	0.631213	0.584393	0.46544	0.590503	0.492839	0.0358914
Spain	0.619769	0.526971	0.268892	0.619769	0.389439	0.0317438	0.619769	0.196833	0.0273396	0.685635	0.651224	0.531494	0.685629	0.533819	0.405903	0.685588	0.283867	0.0306426	0.849826	0.628377	0.530931	0.79905	0.592898	0.524775	0.760502	0.496982	0.0630894
Finland	0.619769	0.526971	0.268892	0.619769	0.389439	0.0317438	0.619769	0.196833	0.0273396	0.685635	0.651224	0.531494	0.685629	0.533819	0.405903	0.685588	0.283867	0.0306426	0.849826	0.628377	0.530931	0.79905	0.592898	0.524775	0.760502	0.496982	0.0630894
France	0.619769	0.526971	0.268892	0.619769	0.389439	0.0317438	0.619769	0.196833	0.0273396	0.685635	0.651224	0.531494	0.685629	0.533819	0.405903	0.685588	0.283867	0.0306426	0.849826	0.628377	0.530931	0.79905	0.592898	0.524775	0.760502	0.496982	0.0630894
Greece	0.619769	0.526971	0.268892	0.619769	0.389439	0.0317438	0.619769	0.196833	0.0273396	0.685635	0.651224	0.531494	0.685629	0.533819	0.405903	0.685588	0.283867	0.0306426	0.849826	0.628377	0.530931	0.79905	0.592898	0.524775	0.760502	0.496982	0.0630894
Croatia	0.87907	0.683771	0.2473	0.87907	0.547712	0.040762	0.87907	0.263165	0.0334586	0.896241	0.770276	0.614788	0.896229	0.676297	0.42139	0.896207	0.362233	0.0317498	0.902556	0.770869	0.619466	0.805979	0.730137	0.61102	0.781667	0.617875	0.0535732
Hungary	0.49911	0.471587	0.208671	0.49911	0.351185	0.0311889	0.49911	0.169993	0.0254373	0.560824	0.585975	0.471514	0.560817	0.481075	0.281698	0.560799	0.236878	0.0245984	0.698745	0.610312	0.472302	0.631213	0.584393	0.46544	0.590503	0.492839	0.0358914
Ireland	0.619769	0.526971	0.268892	0.619769	0.389439	0.0317438	0.619769	0.196833	0.0273396	0.685635	0.651224	0.531494	0.685629	0.533819	0.405903	0.685588	0.283867	0.0306426	0.849826	0.628377	0.530931	0.79905	0.592898	0.524775	0.760502	0.496982	0.0630894
Italy	0.619769	0.526971	0.268892	0.619769	0.389439	0.0317438	0.619769	0.196833	0.0273396	0.685635	0.651224	0.531494	0.685629	0.533819	0.405903	0.685588	0.283867	0.0306426	0.849826	0.628377	0.530931	0.79905	0.592898	0.524775	0.760502	0.496982	0.0630894
Lithuania	0.49911	0.471587	0.208671	0.49911	0.351185	0.0311889	0.49911	0.169993	0.0254373	0.560824	0.585975	0.471514	0.560817	0.481075	0.281698	0.560799	0.236878	0.0245984	0.698745	0.610312	0.472302	0.631213	0.584393	0.46544	0.590503	0.492839	0.0358914
Luxembourg	0.619769	0.526971	0.268892	0.619769	0.389439	0.0317438	0.619769	0.196833	0.0273396	0.685635	0.651224	0.531494	0.685629	0.533819	0.405903	0.685588	0.283867	0.0306426	0.849826	0.628377	0.530931	0.79905	0.592898	0.524775	0.760502	0.496982	0.0630894
Latvia	0.49911	0.471587	0.208671	0.49911	0.351185	0.0311889	0.49911	0.169993	0.0254373	0.560824	0.585975	0.471514	0.560817	0.481075	0.281698	0.560799	0.236878	0.0245984	0.698745	0.610312	0.472302	0.631213	0.584393	0.46544	0.590503	0.492839	0.0358914
Malta	0.49911	0.471587	0.208671	0.49911	0.351185	0.0311889	0.49911	0.169993	0.0254373	0.560824	0.585975	0.471514	0.560817	0.481075	0.281698	0.560799	0.236878	0.0245984	0.698745	0.610312	0.472302	0.631213	0.584393	0.46544	0.590503	0.492839	0.0358914
Netherlands	0.619769	0.526971	0.268892	0.619769	0.389439	0.0317438	0.619769	0.196833	0.0273396	0.685635	0.651224	0.531494	0.685629	0.533819	0.405903	0.685588	0.283867	0.0306426	0.849826	0.628377	0.530931	0.79905	0.592898	0.524775	0.760502	0.496982	0.0630894
Poland	0.49911	0.471587	0.208671	0.49911	0.351185	0.0311889	0.49911	0.169993	0.0254373	0.560824	0.585975	0.471514	0.560817	0.481075	0.281698	0.560799	0.236878	0.0245984	0.698745	0.610312	0.472302	0.631213	0.584393	0.46544	0.590503	0.492839	0.0358914
Portugal	0.619769	0.526971	0.268892	0.619769	0.389439	0.0317438	0.619769	0.196833	0.0273396	0.685635	0.651224	0.531494	0.685629	0.533819	0.405903	0.685588	0.283867	0.0306426	0.849826	0.628377	0.530931	0.79905	0.592898	0.524775	0.760502	0.496982	0.0630894
Romania	0.49911	0.471587	0.208671	0.49911	0.351185	0.0311889	0.49911	0.169993	0.0254373	0.560824	0.585975	0.471514	0.560817	0.481075	0.281698	0.560799	0.236878	0.0245984	0.698745	0.610312	0.472302	0.631213	0.584393	0.46544	0.590503	0.492839	0.0358914
Sweden	0.619769	0.526971	0.268892	0.619769	0.389439	0.0317438	0.619769	0.196833	0.0273396	0.685635	0.651224	0.531494	0.685629	0.533819	0.405903	0.685588	0.283867	0.0306426	0.849826	0.628377	0.530931	0.79905	0.592898	0.524775	0.760502	0.496982	0.0630894
Slovenia	0.49911	0.471587	0.208671	0.49911	0.351185	0.0311889	0.49911	0.169993	0.0254373	0.560824	0.585975	0.471514	0.560817	0.481075	0.281698	0.560799	0.236878	0.0245984	0.698745	0.610312	0.472302	0.631213	0.584393	0.46544	0.590503	0.492839	0.0358914
Slovakia	0.49911	0.471587	0.208671	0.49911	0.351185	0.0311889	0.49911	0.169993	0.0254373	0.560824	0.585975	0.471514	0.560817	0.481075	0.281698	0.560799	0.236878	0.0245984	0.698745	0.610312	0.472302	0.631213	0.584393	0.46544	0.590503	0.492839	0.0358914
United Kingdom	0.619769	0.526971	0.268892	0.619769	0.389439	0.0317438	0.619769	0.196833	0.0273396	0.685635	0.651224	0.531494	0.685629	0.533819	0.405903	0.685588	0.283867	0.0306426	0.849826	0.628377	0.530931	0.79905	0.592898	0.524775	0.760502	0.496982	0.0630894
United States	0.656505	0.613143	0.14851	0.656505	0.447496	0.0373747	0.656505	0.196047	0.0315659	0.718027	0.742729	0.602301	0.718019	0.581262	0.140922	0.718004	0.265884	0.0333124	0.906701	0.710486	0.602688	0.79193	0.614824	0.587948	0.734171	0.463098	0.035569
Japan	0.883982	0.759834	0.188786	0.883979	0.607606	0.0451157	0.883982	0.289008	0.0359467	0.932054	0.882548	0.658263	0.932051	0.788647	0.237008	0.932004	0.418294	0.0355656	0.97537	0.876168	0.657676	0.923947	0.844923	0.646333	0.89172	0.726793	0.0414696
China	0.762104	0.648387	0.149749	0.762104	0.50654	0.0380623	0.762104	0.214282	0.0279049	0.781483	0.700671	0.5345	0.781474	0.599814	0.143544	0.781438	0.26631	0.0290139	0.771414	0.711528	0.538875	0.600992	0.64551	0.52874	0.535859	0.51368	0.0344863
Canada	0.530756	0.487077	0.140757	0.530756	0.348032	0.0313367	0.530756	0.149825	0.025719	0.578209	0.611142	0.497024	0.578206	0.487839	0.154011	0.57818	0.203756	0.0257469	0.740975	0.612231	0.495183	0.637767	0.568263	0.484655	0.567831	0.456562	0.0286525
South Korea	0.886861	0.796084	0.479509	0.886861	0.741322	0.0380167	0.886861	0.487706	0.0316509	0.936899	0.831024	0.617528	0.936888	0.817719	0.623151	0.936848	0.76091	0.598683	0.92152	0.824349	0.619336	0.921572	0.823827	0.619162	0.917268	0.784387	0.599267
Brazil	0.56714	0.574828	0.165165	0.56714	0.420118	0.0438518	0.56714	0.184739	0.0355812	0.615666	0.722818	0.59125	0.615662	0.558007	0.140927	0.615644	0.25046	0.0352521	0.82144	0.753018	0.59448	0.612546	0.653561	0.576399	0.533711	0.484884	0.0375156
India	0.380307	0.394739	0.242866	0.380308	0.31573	0.0292879	0.380308	0.185473	0.0232193	0.414274	0.467342	0.388641	0.41389	0.397712	0.330138	0.414268	0.248915	0.170778	0.541089	0.480559	0.390422	0.460163	0.454985	0.387052	0.435081	0.385164	0.0361785
Mexico	0.615234	0.557736	0.149543	0.615234	0.412144	0.0414311	0.615234	0.181203	0.030437	0.64841	0.685812	0.567659	0.648406	0.535536	0.15483	0.648405	0.245142	0.0322635	0.822464	0.710245	0.568564	0.680859	0.629024	0.55627	0.606334	0.502956	0.0354982
Russia	0.533109	0.45335	0.0974058	0.533109	0.349621	0.0253357	0.533109	0.147492	0.0202974	0.540926	0.490445	0.376066	0.540956	0.415553	0.095726	0.540934	0.191893	0.0210462	0.541748	0.494075	0.376326	0.445774	0.457318	0.369022	0.39834	0.36795	0.0215993
Australia	0.712387	0.645437	0.1614	0.712387	0.463743	0.0407448	0.712387	0.206722	0.0347999	0.768295	0.812755	0.661873	0.768285	0.6305	0.161156	0.768257	0.288744	0.0369715	0.942048	0.82051	0.659255	0.807082	0.721649	0.631017	0.734933	0.523413	0.0388872
Switzerland	0.550767	0.522498	0.23889	0.550767	0.400755	0.0339691	0.550767	0.21155	0.0281073	0.601159	0.637218	0.51455	0.601152	0.521345	0.374859	0.601181	0.295125	0.0492051	0.79765	0.574191	0.513451	0.73489	0.532492	0.505986	0.682725	0.435991	0.0730517
Turkey	0.87907	0.683771	0.2473	0.87907	0.547712	0.040762	0.87907	0.263165	0.0334586	0.896241	0.770276	0.614788	0.896229	0.676297	0.42139	0.896207	0.362233	0.0317498	0.902556	0.770869	0.619466	0.805979	0.730137	0.61102	0.781667	0.617875	0.0535732
Taiwan	0.795711	0.809936	0.483024	0.795711	0.748685	0.0383018	0.795711	0.479712	0.0330828	0.844592	0.848813	0.639576	0.844582	0.817043	0.638677	0.844554	0.724168	0.549728	0.940037	0.843815	0.636075	0.893965	0.835548	0.635447	0.866578	0.765793	0.394663
Norway	0.550767	0.522498	0.23889	0.550767	0.400755	0.0339691	0.550767	0.21155	0.0281073	0.601159	0.637218	0.51455	0.601152	0.521345	0.374859	0.601181	0.295125	0.0492051	0.79765	0.574191	0.513451	0.73489	0.532492	0.505986	0.682725	0.435991	0.0730517
Indonesia	0.535718	0.540692	0.374804	0.535718	0.428789	0.0415292	0.535718	0.249602	0.0318144	0.616798	0.666395	0.546777	0.616788	0.566761	0.491514	0.616761	0.371546	0.232734	0.776068	0.681293	0.549068	0.695115	0.651668	0.546314	0.664114	0.571128	0.0705221
South Africa	0.521553	0.537276	0.316145	0.521553	0.411241	0.0365503	0.521553	0.229139	0.0291749	0.577308	0.664025	0.536995	0.577298	0.554447	0.446884	0.577262	0.329771	0.0948017	0.774935	0.683437	0.537612	0.703287	0.656086	0.532802	0.652108	0.546231	0.0590806
RoW Asia and Pacific	0.838773	0.651469	0.303014	0.838775	0.53016	0.0406105	0.838775	0.284719	0.0331797	0.854173	0.747183	0.59773	0.854142	0.661759	0.396038	0.854143	0.404336	0.0503315	0.869638	0.759003	0.600396	0.788702	0.721042	0.590794	0.743281	0.60826	0.0401698
RoW America	0.676964	0.608697	0.183276	0.676964	0.464295	0.0454679	0.676964	0.223773	0.0347477	0.712645	0.750194	0.609307	0.712642	0.601528	0.173768	0.712632	0.304215	0.0357266	0.870847	0.775229	0.610624	0.741727	0.69856	0.592271	0.682149	0.551412	0.0392661
RoW Europe	0.798711	0.639156	0.209245	0.798711	0.529804	0.0376077	0.798711	0.253537	0.0300907	0.817381	0.69752	0.543612	0.817363	0.631841	0.293148	0.817363	0.33498	0.0286276	0.817062	0.701999	0.546696	0.745023	0.673694	0.540182	0.707331	0.58185	0.0394339
RoW Africa	0.719467	0.502403	0.301967	0.719467	0.401483	0.0339335	0.719467	0.219184	0.0275727	0.735188	0.60808	0.506395	0.735181	0.521387	0.425323	0.73519	0.300354	0.136099	0.734066	0.60362	0.508535	0.645965	0.566082	0.50196	0.618778	0.479776	0.0590487
RoW Middle East	0.514208	0.469177	0.138935	0.514208	0.378679	0.0302907	0.514208	0.186555	0.0248446	0.557997	0.547858	0.437661	0.557993	0.471453	0.165041	0.558007	0.266644	0.025375	0.670175	0.563212	0.440095	0.597073	0.531858	0.433494	0.57201	0.450205	0.0274358
Production of electricity by biomass and waste	SSP5+RCP6.0			SSP5+RCP4.5			SSP5+RCP2.6			SSP2+RCP6.0			SSP2+RCP4.5			SSP2+RCP2.6			SSP1+RCP6.0			SSP1+RCP4.5			SSP1+RCP2.6
EXIOBASE region	2030	2050	2100	2030	2050	2100	2030	2050	2100	2030	2050	2100	2030	2050	2100	2030	2050	2100	2030	2050	2100	2030	2050	2100	2030	2050	2100
Austria	0.930319	0.813757	0.286848	0.930319	0.694655	0.0511121	0.930319	0.24112	0.0556239	0.946924	0.865779	0.714642	0.946923	0.82998	0.414908	0.946937	0.446937	0.0322498	0.974324	0.858634	0.717487	0.973413	0.856723	0.715814	0.968458	0.824896	0.0384459
Belgium	0.930319	0.813757	0.286848	0.930319	0.694655	0.0511121	0.930319	0.24112	0.0556239	0.946924	0.865779	0.714642	0.946923	0.82998	0.414908	0.946937	0.446937	0.0322498	0.974324	0.858634	0.717487	0.973413	0.856723	0.715814	0.968458	0.824896	0.0384459
Bulgaria	0.944407	0.848418	0.216474	0.944407	0.740117	0.0563481	0.944407	0.259892	0.0583156	0.961518	0.897871	0.740861	0.961516	0.861864	0.262233	0.961516	0.446363	0.0518086	0.975328	0.906364	0.741211	0.973848	0.904492	0.737291	0.967802	0.868889	0.048338
Cyprus	0.944407	0.848418	0.216474	0.944407	0.740117	0.0563481	0.944407	0.259892	0.0583156	0.961518	0.897871	0.740861	0.961516	0.861864	0.262233	0.961516	0.446363	0.0518086	0.975328	0.906364	0.741211	0.973848	0.904492	0.737291	0.967802	0.868889	0.048338
Czech Republic	0.944407	0.848418	0.216474	0.944407	0.740117	0.0563481	0.944407	0.259892	0.0583156	0.961518	0.897871	0.740861	0.961516	0.861864	0.262233	0.961516	0.446363	0.0518086	0.975328	0.906364	0.741211	0.973848	0.904492	0.737291	0.967802	0.868889	0.048338
Germany	0.930319	0.813757	0.286848	0.930319	0.694655	0.0511121	0.930319	0.24112	0.0556239	0.946924	0.865779	0.714642	0.946923	0.82998	0.414908	0.946937	0.446937	0.0322498	0.974324	0.858634	0.717487	0.973413	0.856723	0.715814	0.968458	0.824896	0.0384459
Denmark	0.930319	0.813757	0.286848	0.930319	0.694655	0.0511121	0.930319	0.24112	0.0556239	0.946924	0.865779	0.714642	0.946923	0.82998	0.414908	0.946937	0.446937	0.0322498	0.974324	0.858634	0.717487	0.973413	0.856723	0.715814	0.968458	0.824896	0.0384459
Estonia	0.944407	0.848418	0.216474	0.944407	0.740117	0.0563481	0.944407	0.259892	0.0583156	0.961518	0.897871	0.740861	0.961516	0.861864	0.262233	0.961516	0.446363	0.0518086	0.975328	0.906364	0.741211	0.973848	0.904492	0.737291	0.967802	0.868889	0.048338
Spain	0.930319	0.813757	0.286848	0.930319	0.694655	0.0511121	0.930319	0.24112	0.0556239	0.946924	0.865779	0.714642	0.946923	0.82998	0.414908	0.946937	0.446937	0.0322498	0.974324	0.858634	0.717487	0.973413	0.856723	0.715814	0.968458	0.824896	0.0384459
Finland	0.930319	0.813757	0.286848	0.930319	0.694655	0.0511121	0.930319	0.24112	0.0556239	0.946924	0.865779	0.714642	0.946923	0.82998	0.414908	0.946937	0.446937	0.0322498	0.974324	0.858634	0.717487	0.973413	0.856723	0.715814	0.968458	0.824896	0.0384459
France	0.930319	0.813757	0.286848	0.930319	0.694655	0.0511121	0.930319	0.24112	0.0556239	0.946924	0.865779	0.714642	0.946923	0.82998	0.414908	0.946937	0.446937	0.0322498	0.974324	0.858634	0.717487	0.973413	0.856723	0.715814	0.968458	0.824896	0.0384459
Greece	0.930319	0.813757	0.286848	0.930319	0.694655	0.0511121	0.930319	0.24112	0.0556239	0.946924	0.865779	0.714642	0.946923	0.82998	0.414908	0.946937	0.446937	0.0322498	0.974324	0.858634	0.717487	0.973413	0.856723	0.715814	0.968458	0.824896	0.0384459
Croatia	0.388437	0.339647	0.0779791	0.388437	0.270165	0.023936	0.388437	0.0748028	0.0240461	0.39065	0.356081	0.303251	0.390649	0.338164	0.130049	0.390648	0.127777	0.0179266	0.388969	0.355797	0.307561	0.385568	0.354224	0.306101	0.382791	0.33716	0.0189281
Hungary	0.944407	0.848418	0.216474	0.944407	0.740117	0.0563481	0.944407	0.259892	0.0583156	0.961518	0.897871	0.740861	0.961516	0.861864	0.262233	0.961516	0.446363	0.0518086	0.975328	0.906364	0.741211	0.973848	0.904492	0.737291	0.967802	0.868889	0.048338
Ireland	0.930319	0.813757	0.286848	0.930319	0.694655	0.0511121	0.930319	0.24112	0.0556239	0.946924	0.865779	0.714642	0.946923	0.82998	0.414908	0.946937	0.446937	0.0322498	0.974324	0.858634	0.717487	0.973413	0.856723	0.715814	0.968458	0.824896	0.0384459
Italy	0.930319	0.813757	0.286848	0.930319	0.694655	0.0511121	0.930319	0.24112	0.0556239	0.946924	0.865779	0.714642	0.946923	0.82998	0.414908	0.946937	0.446937	0.0322498	0.974324	0.858634	0.717487	0.973413	0.856723	0.715814	0.968458	0.824896	0.0384459
Lithuania	0.944407	0.848418	0.216474	0.944407	0.740117	0.0563481	0.944407	0.259892	0.0583156	0.961518	0.897871	0.740861	0.961516	0.861864	0.262233	0.961516	0.446363	0.0518086	0.975328	0.906364	0.741211	0.973848	0.904492	0.737291	0.967802	0.868889	0.048338
Luxembourg	0.930319	0.813757	0.286848	0.930319	0.694655	0.0511121	0.930319	0.24112	0.0556239	0.946924	0.865779	0.714642	0.946923	0.82998	0.414908	0.946937	0.446937	0.0322498	0.974324	0.858634	0.717487	0.973413	0.856723	0.715814	0.968458	0.824896	0.0384459
Latvia	0.944407	0.848418	0.216474	0.944407	0.740117	0.0563481	0.944407	0.259892	0.0583156	0.961518	0.897871	0.740861	0.961516	0.861864	0.262233	0.961516	0.446363	0.0518086	0.975328	0.906364	0.741211	0.973848	0.904492	0.737291	0.967802	0.868889	0.048338
Malta	0.944407	0.848418	0.216474	0.944407	0.740117	0.0563481	0.944407	0.259892	0.0583156	0.961518	0.897871	0.740861	0.961516	0.861864	0.262233	0.961516	0.446363	0.0518086	0.975328	0.906364	0.741211	0.973848	0.904492	0.737291	0.967802	0.868889	0.048338
Netherlands	0.930319	0.813757	0.286848	0.930319	0.694655	0.0511121	0.930319	0.24112	0.0556239	0.946924	0.865779	0.714642	0.946923	0.82998	0.414908	0.946937	0.446937	0.0322498	0.974324	0.858634	0.717487	0.973413	0.856723	0.715814	0.968458	0.824896	0.0384459
Poland	0.944407	0.848418	0.216474	0.944407	0.740117	0.0563481	0.944407	0.259892	0.0583156	0.961518	0.897871	0.740861	0.961516	0.861864	0.262233	0.961516	0.446363	0.0518086	0.975328	0.906364	0.741211	0.973848	0.904492	0.737291	0.967802	0.868889	0.048338
Portugal	0.930319	0.813757	0.286848	0.930319	0.694655	0.0511121	0.930319	0.24112	0.0556239	0.946924	0.865779	0.714642	0.946923	0.82998	0.414908	0.946937	0.446937	0.0322498	0.974324	0.858634	0.717487	0.973413	0.856723	0.715814	0.968458	0.824896	0.0384459
Romania	0.944407	0.848418	0.216474	0.944407	0.740117	0.0563481	0.944407	0.259892	0.0583156	0.961518	0.897871	0.740861	0.961516	0.861864	0.262233	0.961516	0.446363	0.0518086	0.975328	0.906364	0.741211	0.973848	0.904492	0.737291	0.967802	0.868889	0.048338
Sweden	0.930319	0.813757	0.286848	0.930319	0.694655	0.0511121	0.930319	0.24112	0.0556239	0.946924	0.865779	0.714642	0.946923	0.82998	0.414908	0.946937	0.446937	0.0322498	0.974324	0.858634	0.717487	0.973413	0.856723	0.715814	0.968458	0.824896	0.0384459
Slovenia	0.944407	0.848418	0.216474	0.944407	0.740117	0.0563481	0.944407	0.259892	0.0583156	0.961518	0.897871	0.740861	0.961516	0.861864	0.262233	0.961516	0.446363	0.0518086	0.975328	0.906364	0.741211	0.973848	0.904492	0.737291	0.967802	0.868889	0.048338
Slovakia	0.944407	0.848418	0.216474	0.944407	0.740117	0.0563481	0.944407	0.259892	0.0583156	0.961518	0.897871	0.740861	0.961516	0.861864	0.262233	0.961516	0.446363	0.0518086	0.975328	0.906364	0.741211	0.973848	0.904492	0.737291	0.967802	0.868889	0.048338
United Kingdom	0.930319	0.813757	0.286848	0.930319	0.694655	0.0511121	0.930319	0.24112	0.0556239	0.946924	0.865779	0.714642	0.946923	0.82998	0.414908	0.946937	0.446937	0.0322498	0.974324	0.858634	0.717487	0.973413	0.856723	0.715814	0.968458	0.824896	0.0384459
United States	0.778694	0.671558	0.0827276	0.778694	0.543945	0.0422416	0.778694	0.145949	0.0472526	0.797238	0.726141	0.589146	0.797235	0.664883	0.0803819	0.797239	0.226808	0.0517299	0.84841	0.70915	0.591563	0.843339	0.692087	0.582653	0.824795	0.567193	0.0433139
Japan	0.778694	0.671558	0.197805	1	1	0.0820007	1	0.380666	0.0985116	1	1	1	1	1	0.231498	1	0.591698	0.0953925	1	1	1	1	1	1	1	1	0.0829626
China	0.876744	0.778397	0.115586	0.876743	0.64851	0.0546841	0.876743	0.174053	0.0600259	0.889685	0.806384	0.664454	0.88968	0.759554	0.104546	0.889676	0.264327	0.0619912	0.885818	0.81188	0.669969	0.877464	0.802772	0.663873	0.853278	0.747065	0.0498641
Canada	0.778694	0.671558	0.17	1	0.910754	0.0722281	1	0.278954	0.0814275	1	1	0.980853	1	1	0.150062	1	0.468949	0.0835478	1	1	0.982256	1	1	0.97647	1	1	0.0739036
South Korea	1	1	0.693457	1	1	0.0616258	1	0.835545	0.0652236	1	1	0.94601	1	1	0.90743	1	1	0.805796	1	1	0.947674	1	1	0.946784	1	1	0.817942
Brazil	1	1	0.172107	1	0.911431	0.0843672	1	0.242697	0.0889342	1	1	1	1	1	0.123101	1	0.353589	0.0841793	1	1	1	1	1	1	1	1	0.0749144
India	0.506964	0.4532	0.193915	0.506964	0.39044	0.031171	0.506964	0.160392	0.0314458	0.517274	0.474721	0.39928	0.516792	0.457056	0.298004	0.51728	0.265232	0.120804	0.526333	0.477817	0.403458	0.524659	0.476559	0.402161	0.523712	0.458379	0.0228536
Mexico	0.178835	0.163171	0.0276419	0.178835	0.138337	0.0113753	0.178835	0.0400284	0.0140143	0.180201	0.17305	0.146052	0.180201	0.162268	0.0229651	0.1802	0.0647172	0.0141306	0.186039	0.173933	0.147732	0.183309	0.171647	0.146473	0.178122	0.157892	0.0113945
Russia	0.388437	0.339647	0.0779791	0.388437	0.270165	0.023936	0.388437	0.0748028	0.0240461	0.39065	0.356081	0.303251	0.390649	0.338164	0.130049	0.390648	0.127777	0.0179266	0.388969	0.355797	0.307561	0.385568	0.354224	0.306101	0.382791	0.33716	0.0189281
Australia	1	1	0.122064	1	0.772053	0.0722223	1	0.201055	0.0769542	1	1	0.971569	1	1	0.113931	1	0.287248	0.080506	1	1	0.972216	1	1	0.946264	1	0.85888	0.0689696
Switzerland	0.614217	0.555141	0.207117	0.614217	0.482778	0.0336731	0.614217	0.20443	0.0429287	0.627898	0.59109	0.48577	0.627902	0.568349	0.230572	0.627899	0.334498	0.0235252	0.672837	0.563178	0.488939	0.671671	0.56129	0.487781	0.665866	0.539905	0.0282222
Turkey	0.388437	0.339647	0.0779791	0.388437	0.270165	0.023936	0.388437	0.0748028	0.0240461	0.39065	0.356081	0.303251	0.390649	0.338164	0.130049	0.390648	0.127777	0.0179266	0.388969	0.355797	0.307561	0.385568	0.354224	0.306101	0.382791	0.33716	0.0189281
Taiwan	0.705903	0.651495	0.375376	0.705902	0.633823	0.0351432	0.705902	0.47136	0.0371179	0.720779	0.661555	0.51916	0.720776	0.654629	0.495753	0.720778	0.617044	0.408676	0.72459	0.662704	0.518713	0.723705	0.662709	0.518167	0.718897	0.636445	0.246536
Norway	0.614217	0.555141	0.207117	0.614217	0.482778	0.0336731	0.614217	0.20443	0.0429287	0.627898	0.59109	0.48577	0.627902	0.568349	0.230572	0.627899	0.334498	0.0235252	0.672837	0.563178	0.488939	0.671671	0.56129	0.487781	0.665866	0.539905	0.0282222
Indonesia	0.654147	0.585432	0.281699	0.654147	0.510918	0.0368642	0.654147	0.205282	0.0396	0.672128	0.616556	0.523061	0.672125	0.594407	0.441598	0.672123	0.360109	0.149451	0.682544	0.617459	0.528457	0.680914	0.61626	0.527868	0.677844	0.59927	0.0268809
South Africa	0.800673	0.725698	0.297445	0.800673	0.611948	0.0498786	0.800673	0.226242	0.0485079	0.824025	0.773876	0.656691	0.824019	0.737046	0.470236	0.824008	0.413176	0.0524435	0.852038	0.775459	0.659334	0.850537	0.77346	0.657601	0.842663	0.73954	0.0350267
RoW Asia and Pacific	0.57839	0.501622	0.135129	0.57839	0.408432	0.0342755	0.57839	0.119183	0.0349289	0.585965	0.529668	0.444486	0.585956	0.502842	0.170466	0.585964	0.210632	0.0359696	0.58969	0.534452	0.4503	0.584226	0.531148	0.447266	0.57462	0.499243	0.0317483
RoW America	0.549404	0.491811	0.105005	0.549404	0.423494	0.0345988	0.549404	0.141608	0.039662	0.557087	0.520212	0.432089	0.557087	0.491476	0.0698672	0.557092	0.216592	0.0379649	0.569846	0.523304	0.437042	0.563517	0.516486	0.432078	0.551174	0.467109	0.0319547
RoW Europe	0.426619	0.373043	0.0767057	0.426619	0.299835	0.0260705	0.426619	0.0823688	0.0267673	0.429295	0.38998	0.330211	0.429282	0.36905	0.100716	0.429296	0.136717	0.0252489	0.429298	0.390982	0.334223	0.425643	0.388991	0.332361	0.420632	0.369603	0.0240961
RoW Africa	0.577069	0.488717	0.204232	0.577069	0.380166	0.0336726	0.577069	0.109868	0.0316934	0.582543	0.520369	0.444138	0.58255	0.491068	0.328725	0.582548	0.180294	0.0653139	0.584018	0.521052	0.449648	0.579331	0.518989	0.448306	0.572942	0.495207	0.0247883
RoW Middle East	0.388437	0.339647	0.0779791	0.388437	0.270165	0.023936	0.388437	0.0748028	0.0240461	0.39065	0.356081	0.303251	0.390649	0.338164	0.130049	0.390648	0.127777	0.0179266	0.388969	0.355797	0.307561	0.385568	0.354224	0.306101	0.382791	0.33716	0.0189281
