# Supplementary material for: The global power sector’s low-carbon transition may enhance sustainable development goal achievement
Source: Nat Commun. 2023 May 30;14:3144. doi: 10.1038/s41467-023-38987-4 (PMC10229651; doi:10.1038/s41467-023-38987-4)
Supplement: Supplementary file 4 — Supplementary Data 2 [file 41467_2023_38987_MOESM4_ESM.xlsx]

## Sheet: Sheet1
Supplementary Data 2 The ratio of NOX emissions per unit of thermal power generation in 2030, 2050 and 2100 under nine different scenarios to those in 2015
Production of electricity by coal	SSP5+RCP6.0			SSP5+RCP4.5			SSP5+RCP2.6			SSP2+RCP6.0			SSP2+RCP4.5			SSP2+RCP2.6			SSP1+RCP6.0			SSP1+RCP4.5			SSP1+RCP2.6
EXIOBASE region	2030	2050	2100	2030	2050	2100	2030	2050	2100	2030	2050	2100	2030	2050	2100	2030	2050	2100	2030	2050	2100	2030	2050	2100	2030	2050	2100
Austria	0.324259	0.277528	0.196691	0.324259	0.277298	0.224244	0.324259	0.262247	0.214301	0.432837	0.302922	0.165846	0.432837	0.302699	0.17261	0.432852	0.285083	0.216901	0.33143	0.285162	0.182226	0.33144	0.285194	0.18207	0.331633	0.283029	0.218577
Belgium	0.324259	0.277528	0.196691	0.324259	0.277298	0.224244	0.324259	0.262247	0.214301	0.432837	0.302922	0.165846	0.432837	0.302699	0.17261	0.432852	0.285083	0.216901	0.33143	0.285162	0.182226	0.33144	0.285194	0.18207	0.331633	0.283029	0.218577
Bulgaria	0.279464	0.238441	0.16067	0.279464	0.235968	0.169256	0.279464	0.211471	0.160131	0.374732	0.161321	0.139758	0.374732	0.16177	0.148164	0.374732	0.164665	0.161812	0.282585	0.244964	0.152254	0.282605	0.244859	0.152085	0.283068	0.238165	0.164032
Cyprus	0.279464	0.238441	0.16067	0.279464	0.235968	0.169256	0.279464	0.211471	0.160131	0.374732	0.161321	0.139758	0.374732	0.16177	0.148164	0.374732	0.164665	0.161812	0.282585	0.244964	0.152254	0.282605	0.244859	0.152085	0.283068	0.238165	0.164032
Czech Republic	0.279464	0.238441	0.16067	0.279464	0.235968	0.169256	0.279464	0.211471	0.160131	0.374732	0.161321	0.139758	0.374732	0.16177	0.148164	0.374732	0.164665	0.161812	0.282585	0.244964	0.152254	0.282605	0.244859	0.152085	0.283068	0.238165	0.164032
Germany	0.324259	0.277528	0.196691	0.324259	0.277298	0.224244	0.324259	0.262247	0.214301	0.432837	0.302922	0.165846	0.432837	0.302699	0.17261	0.432852	0.285083	0.216901	0.33143	0.285162	0.182226	0.33144	0.285194	0.18207	0.331633	0.283029	0.218577
Denmark	0.324259	0.277528	0.196691	0.324259	0.277298	0.224244	0.324259	0.262247	0.214301	0.432837	0.302922	0.165846	0.432837	0.302699	0.17261	0.432852	0.285083	0.216901	0.33143	0.285162	0.182226	0.33144	0.285194	0.18207	0.331633	0.283029	0.218577
Estonia	0.279464	0.238441	0.16067	0.279464	0.235968	0.169256	0.279464	0.211471	0.160131	0.374732	0.161321	0.139758	0.374732	0.16177	0.148164	0.374732	0.164665	0.161812	0.282585	0.244964	0.152254	0.282605	0.244859	0.152085	0.283068	0.238165	0.164032
Spain	0.324259	0.277528	0.196691	0.324259	0.277298	0.224244	0.324259	0.262247	0.214301	0.432837	0.302922	0.165846	0.432837	0.302699	0.17261	0.432852	0.285083	0.216901	0.33143	0.285162	0.182226	0.33144	0.285194	0.18207	0.331633	0.283029	0.218577
Finland	0.324259	0.277528	0.196691	0.324259	0.277298	0.224244	0.324259	0.262247	0.214301	0.432837	0.302922	0.165846	0.432837	0.302699	0.17261	0.432852	0.285083	0.216901	0.33143	0.285162	0.182226	0.33144	0.285194	0.18207	0.331633	0.283029	0.218577
France	0.324259	0.277528	0.196691	0.324259	0.277298	0.224244	0.324259	0.262247	0.214301	0.432837	0.302922	0.165846	0.432837	0.302699	0.17261	0.432852	0.285083	0.216901	0.33143	0.285162	0.182226	0.33144	0.285194	0.18207	0.331633	0.283029	0.218577
Greece	0.324259	0.277528	0.196691	0.324259	0.277298	0.224244	0.324259	0.262247	0.214301	0.432837	0.302922	0.165846	0.432837	0.302699	0.17261	0.432852	0.285083	0.216901	0.33143	0.285162	0.182226	0.33144	0.285194	0.18207	0.331633	0.283029	0.218577
Croatia	0.344051	0.284886	0.126551	0.344051	0.276444	0.086644	0.344051	0.196919	0.0817019	0.463242	0.0816309	0.0704846	0.463242	0.0816768	0.0728287	0.463241	0.083108	0.081379	0.352081	0.290319	0.152166	0.352068	0.290263	0.151652	0.35274	0.277059	0.0819351
Hungary	0.279464	0.238441	0.16067	0.279464	0.235968	0.169256	0.279464	0.211471	0.160131	0.374732	0.161321	0.139758	0.374732	0.16177	0.148164	0.374732	0.164665	0.161812	0.282585	0.244964	0.152254	0.282605	0.244859	0.152085	0.283068	0.238165	0.164032
Ireland	0.324259	0.277528	0.196691	0.324259	0.277298	0.224244	0.324259	0.262247	0.214301	0.432837	0.302922	0.165846	0.432837	0.302699	0.17261	0.432852	0.285083	0.216901	0.33143	0.285162	0.182226	0.33144	0.285194	0.18207	0.331633	0.283029	0.218577
Italy	0.324259	0.277528	0.196691	0.324259	0.277298	0.224244	0.324259	0.262247	0.214301	0.432837	0.302922	0.165846	0.432837	0.302699	0.17261	0.432852	0.285083	0.216901	0.33143	0.285162	0.182226	0.33144	0.285194	0.18207	0.331633	0.283029	0.218577
Lithuania	0.279464	0.238441	0.16067	0.279464	0.235968	0.169256	0.279464	0.211471	0.160131	0.374732	0.161321	0.139758	0.374732	0.16177	0.148164	0.374732	0.164665	0.161812	0.282585	0.244964	0.152254	0.282605	0.244859	0.152085	0.283068	0.238165	0.164032
Luxembourg	0.324259	0.277528	0.196691	0.324259	0.277298	0.224244	0.324259	0.262247	0.214301	0.432837	0.302922	0.165846	0.432837	0.302699	0.17261	0.432852	0.285083	0.216901	0.33143	0.285162	0.182226	0.33144	0.285194	0.18207	0.331633	0.283029	0.218577
Latvia	0.279464	0.238441	0.16067	0.279464	0.235968	0.169256	0.279464	0.211471	0.160131	0.374732	0.161321	0.139758	0.374732	0.16177	0.148164	0.374732	0.164665	0.161812	0.282585	0.244964	0.152254	0.282605	0.244859	0.152085	0.283068	0.238165	0.164032
Malta	0.279464	0.238441	0.16067	0.279464	0.235968	0.169256	0.279464	0.211471	0.160131	0.374732	0.161321	0.139758	0.374732	0.16177	0.148164	0.374732	0.164665	0.161812	0.282585	0.244964	0.152254	0.282605	0.244859	0.152085	0.283068	0.238165	0.164032
Netherlands	0.324259	0.277528	0.196691	0.324259	0.277298	0.224244	0.324259	0.262247	0.214301	0.432837	0.302922	0.165846	0.432837	0.302699	0.17261	0.432852	0.285083	0.216901	0.33143	0.285162	0.182226	0.33144	0.285194	0.18207	0.331633	0.283029	0.218577
Poland	0.279464	0.238441	0.16067	0.279464	0.235968	0.169256	0.279464	0.211471	0.160131	0.374732	0.161321	0.139758	0.374732	0.16177	0.148164	0.374732	0.164665	0.161812	0.282585	0.244964	0.152254	0.282605	0.244859	0.152085	0.283068	0.238165	0.164032
Portugal	0.324259	0.277528	0.196691	0.324259	0.277298	0.224244	0.324259	0.262247	0.214301	0.432837	0.302922	0.165846	0.432837	0.302699	0.17261	0.432852	0.285083	0.216901	0.33143	0.285162	0.182226	0.33144	0.285194	0.18207	0.331633	0.283029	0.218577
Romania	0.279464	0.238441	0.16067	0.279464	0.235968	0.169256	0.279464	0.211471	0.160131	0.374732	0.161321	0.139758	0.374732	0.16177	0.148164	0.374732	0.164665	0.161812	0.282585	0.244964	0.152254	0.282605	0.244859	0.152085	0.283068	0.238165	0.164032
Sweden	0.324259	0.277528	0.196691	0.324259	0.277298	0.224244	0.324259	0.262247	0.214301	0.432837	0.302922	0.165846	0.432837	0.302699	0.17261	0.432852	0.285083	0.216901	0.33143	0.285162	0.182226	0.33144	0.285194	0.18207	0.331633	0.283029	0.218577
Slovenia	0.279464	0.238441	0.16067	0.279464	0.235968	0.169256	0.279464	0.211471	0.160131	0.374732	0.161321	0.139758	0.374732	0.16177	0.148164	0.374732	0.164665	0.161812	0.282585	0.244964	0.152254	0.282605	0.244859	0.152085	0.283068	0.238165	0.164032
Slovakia	0.279464	0.238441	0.16067	0.279464	0.235968	0.169256	0.279464	0.211471	0.160131	0.374732	0.161321	0.139758	0.374732	0.16177	0.148164	0.374732	0.164665	0.161812	0.282585	0.244964	0.152254	0.282605	0.244859	0.152085	0.283068	0.238165	0.164032
United Kingdom	0.324259	0.277528	0.196691	0.324259	0.277298	0.224244	0.324259	0.262247	0.214301	0.432837	0.302922	0.165846	0.432837	0.302699	0.17261	0.432852	0.285083	0.216901	0.33143	0.285162	0.182226	0.33144	0.285194	0.18207	0.331633	0.283029	0.218577
United States	0.280071	0.254739	0.225679	0.280071	0.265569	0.350992	0.280071	0.333482	0.32809	0.370376	0.302474	0.2448	0.370376	0.305056	0.318469	0.370376	0.333377	0.320085	0.280898	0.252851	0.21378	0.28105	0.253789	0.214408	0.281559	0.261104	0.321186
Japan	0.485379	0.451749	0.42253	0.485379	0.463351	0.699323	0.48538	0.583822	0.651823	0.642085	0.578533	0.506551	0.642086	0.58076	0.639682	0.642094	0.6185	0.666475	0.485035	0.448126	0.421334	0.485358	0.448926	0.422137	0.485956	0.452086	0.675571
China	0.673237	0.383491	0.215918	0.884693	0.784693	0.205466	0.633419	0.533419	0.193144	0.931099	0.831099	0.140366	0.921699	0.821699	0.184292	0.717056	0.617056	0.188774	0.884693	0.832051	0.247753	0.884693	0.83014	0.246979	0.884693	0.78661	0.186421
Canada	0.309336	0.218378	0.123319	0.309336	0.213754	0.128872	0.309336	0.169867	0.120337	0.417644	0.11835	0.102412	0.417644	0.118908	0.122017	0.417644	0.123744	0.12023	0.316772	0.227273	0.109423	0.316986	0.227049	0.109206	0.316704	0.217775	0.121497
South Korea	0.673237	0.383491	0.215918	0.931445	0.871445	0.494359	0.977335	0.957335	0.475979	0.920824	0.900824	0.369338	0.912019	0.892019	0.360878	0.920192	0.900192	0.354513	0.920192	0.900192	0.357773	0.919998	0.899998	0.357623	0.830298	0.810298	0.34992
Brazil	0.516451	0.280578	0.0588701	0.516451	0.265481	0.0429073	0.516451	0.147923	0.0403555	0.705258	0.0382601	0.0336947	0.705261	0.0384808	0.0406351	0.705263	0.0403758	0.0393819	0.522695	0.287655	0.0913263	0.518766	0.284711	0.0905007	0.514819	0.251985	0.0398542
India	0.673237	0.383491	0.215918	0.708359	0.120255	0.0799956	0.708359	0.110037	0.0755127	0.784402	0.143579	0.116462	0.783923	0.142432	0.0994105	0.78441	0.131828	0.079831	0.734997	0.124468	0.0984133	0.734252	0.124388	0.0981247	0.735752	0.119976	0.0758561
Mexico	0.352665	0.171807	0.06506	0.352665	0.163832	0.0667394	0.352665	0.108123	0.0635408	0.474772	0.0596212	0.0523161	0.474773	0.0598252	0.0632995	0.474772	0.062638	0.0612334	0.359561	0.176228	0.0563598	0.358244	0.175573	0.0562393	0.357952	0.159055	0.0611404
Russia	0.217896	0.113861	0.0599331	0.217896	0.111393	0.0625873	0.217896	0.0911874	0.0632711	0.292304	0.063574	0.0537599	0.292308	0.0635461	0.0645017	0.292309	0.0648829	0.0624256	0.220211	0.115615	0.0400871	0.220851	0.115589	0.0401532	0.219718	0.109246	0.0637152
Australia	0.393201	0.193697	0.0931088	0.393201	0.186725	0.103956	0.393201	0.135926	0.0983998	0.533363	0.092821	0.0805197	0.533365	0.0936773	0.0981243	0.533365	0.0994223	0.0958046	0.404047	0.203193	0.0683158	0.403782	0.202681	0.0685977	0.402939	0.187756	0.0966749
Switzerland	0.279464	0.238441	0.16067	0.515022	0.492106	0.632328	0.515022	0.592429	0.609567	0.664716	0.59352	0.521759	0.664723	0.596001	0.534244	0.664716	0.622284	0.605984	0.519188	0.466798	0.35833	0.51949	0.467179	0.359165	0.52021	0.470025	0.607953
Turkey	0.344051	0.284886	0.126551	0.344051	0.276444	0.086644	0.344051	0.196919	0.0817019	0.463242	0.0816309	0.0704846	0.463242	0.0816768	0.0728287	0.463241	0.083108	0.081379	0.352081	0.290319	0.152166	0.352068	0.290263	0.151652	0.35274	0.277059	0.0819351
Taiwan	0.673237	0.383491	0.215918	0.673237	0.382053	0.41383	0.673237	0.380654	0.397851	0.89788	0.384351	0.304312	0.897883	0.383318	0.296866	0.897884	0.37411	0.300458	0.681497	0.386092	0.192891	0.681169	0.386038	0.193595	0.678864	0.379555	0.295354
Norway	0.279464	0.238441	0.16067	0.515022	0.492106	0.632328	0.515022	0.592429	0.609567	0.664716	0.59352	0.521759	0.664723	0.596001	0.534244	0.664716	0.622284	0.605984	0.519188	0.466798	0.35833	0.51949	0.467179	0.359165	0.52021	0.470025	0.607953
Indonesia	0.385811	0.18855	0.0545405	0.385811	0.181173	0.0421936	0.385811	0.145196	0.0403218	0.531424	0.0393011	0.0346699	0.531428	0.0393432	0.0335138	0.531427	0.0398164	0.0372047	0.400661	0.194298	0.0565978	0.399851	0.193925	0.0564271	0.401454	0.18302	0.0411094
South Africa	0.379441	0.184557	0.0591735	0.379441	0.178828	0.0631815	0.379441	0.137216	0.0594836	0.515357	0.0601352	0.0518879	0.515358	0.0602027	0.0508031	0.515358	0.0603323	0.0592736	0.39239	0.196206	0.0578021	0.392422	0.196155	0.0577163	0.390118	0.185162	0.0608238
RoW Asia and Pacific	0.449988	0.227042	0.0804447	0.449988	0.218186	0.0825312	0.449988	0.147408	0.0781108	0.599912	0.0807181	0.073885	0.599914	0.0807767	0.0776039	0.599915	0.0823632	0.0768847	0.449893	0.231065	0.0779035	0.449893	0.230649	0.0777918	0.448393	0.220456	0.0776136
RoW America	0.524971	0.281071	0.0784103	0.524971	0.266926	0.0608697	0.524971	0.172283	0.0567989	0.718153	0.0576129	0.0475999	0.718157	0.0579122	0.0575775	0.718159	0.0583209	0.0557165	0.541469	0.288666	0.0978577	0.538775	0.286471	0.0976011	0.542923	0.258598	0.0559548
RoW Europe	0.25869	0.215214	0.104456	0.25869	0.207707	0.0795185	0.25869	0.15807	0.0746136	0.349633	0.0745462	0.0641709	0.349634	0.0746154	0.0678222	0.349632	0.0758074	0.0743308	0.257578	0.210906	0.120651	0.257955	0.210836	0.120114	0.256278	0.202789	0.0748612
RoW Africa	0.381297	0.0881349	0.0543097	0.381297	0.0873083	0.0517302	0.381297	0.07199	0.0495424	0.429366	0.0815566	0.0687337	0.429369	0.0792762	0.060247	0.42936	0.0754883	0.0503001	0.379578	0.0939957	0.053529	0.378754	0.0934814	0.0534719	0.381551	0.0884229	0.0505283
RoW Middle East	0.190559	0.128826	0.0766622	0.190559	0.127237	0.0790731	0.190559	0.110365	0.0741895	0.255357	0.072309	0.0631643	0.255358	0.0725151	0.0745594	0.255357	0.0743985	0.0733641	0.194257	0.131691	0.0634854	0.193798	0.131196	0.0634218	0.195199	0.128539	0.0746646
Production of electricity by gas	SSP5+RCP6.0			SSP5+RCP4.5			SSP5+RCP2.6			SSP2+RCP6.0			SSP2+RCP4.5			SSP2+RCP2.6			SSP1+RCP6.0			SSP1+RCP4.5			SSP1+RCP2.6
EXIOBASE region	2030	2050	2100	2030	2050	2100	2030	2050	2100	2030	2050	2100	2030	2050	2100	2030	2050	2100	2030	2050	2100	2030	2050	2100	2030	2050	2100
Austria	0.423384	0.23835	0.0700669	0.423384	0.221968	0.102212	0.423384	0.174142	0.102547	0.547112	0.228031	0.0453754	0.547112	0.21512	0.0570472	0.547129	0.171971	0.102425	0.425858	0.228913	0.0606762	0.425667	0.22867	0.0608182	0.40557	0.20176	0.100354
Belgium	0.423384	0.23835	0.0700669	0.423384	0.221968	0.102212	0.423384	0.174142	0.102547	0.547112	0.228031	0.0453754	0.547112	0.21512	0.0570472	0.547129	0.171971	0.102425	0.425858	0.228913	0.0606762	0.425667	0.22867	0.0608182	0.40557	0.20176	0.100354
Bulgaria	0.457734	0.253338	0.101372	0.457734	0.226455	0.106626	0.457734	0.164538	0.106687	0.641283	0.390556	0.147449	0.641281	0.332161	0.129744	0.64128	0.215469	0.106689	0.546461	0.294231	0.0989581	0.52414	0.283694	0.0990308	0.505001	0.256884	0.106555
Cyprus	0.457734	0.253338	0.101372	0.457734	0.226455	0.106626	0.457734	0.164538	0.106687	0.641283	0.390556	0.147449	0.641281	0.332161	0.129744	0.64128	0.215469	0.106689	0.546461	0.294231	0.0989581	0.52414	0.283694	0.0990308	0.505001	0.256884	0.106555
Czech Republic	0.457734	0.253338	0.101372	0.457734	0.226455	0.106626	0.457734	0.164538	0.106687	0.641283	0.390556	0.147449	0.641281	0.332161	0.129744	0.64128	0.215469	0.106689	0.546461	0.294231	0.0989581	0.52414	0.283694	0.0990308	0.505001	0.256884	0.106555
Germany	0.423384	0.23835	0.0700669	0.423384	0.221968	0.102212	0.423384	0.174142	0.102547	0.547112	0.228031	0.0453754	0.547112	0.21512	0.0570472	0.547129	0.171971	0.102425	0.425858	0.228913	0.0606762	0.425667	0.22867	0.0608182	0.40557	0.20176	0.100354
Denmark	0.423384	0.23835	0.0700669	0.423384	0.221968	0.102212	0.423384	0.174142	0.102547	0.547112	0.228031	0.0453754	0.547112	0.21512	0.0570472	0.547129	0.171971	0.102425	0.425858	0.228913	0.0606762	0.425667	0.22867	0.0608182	0.40557	0.20176	0.100354
Estonia	0.457734	0.253338	0.101372	0.457734	0.226455	0.106626	0.457734	0.164538	0.106687	0.641283	0.390556	0.147449	0.641281	0.332161	0.129744	0.64128	0.215469	0.106689	0.546461	0.294231	0.0989581	0.52414	0.283694	0.0990308	0.505001	0.256884	0.106555
Spain	0.423384	0.23835	0.0700669	0.423384	0.221968	0.102212	0.423384	0.174142	0.102547	0.547112	0.228031	0.0453754	0.547112	0.21512	0.0570472	0.547129	0.171971	0.102425	0.425858	0.228913	0.0606762	0.425667	0.22867	0.0608182	0.40557	0.20176	0.100354
Finland	0.423384	0.23835	0.0700669	0.423384	0.221968	0.102212	0.423384	0.174142	0.102547	0.547112	0.228031	0.0453754	0.547112	0.21512	0.0570472	0.547129	0.171971	0.102425	0.425858	0.228913	0.0606762	0.425667	0.22867	0.0608182	0.40557	0.20176	0.100354
France	0.423384	0.23835	0.0700669	0.423384	0.221968	0.102212	0.423384	0.174142	0.102547	0.547112	0.228031	0.0453754	0.547112	0.21512	0.0570472	0.547129	0.171971	0.102425	0.425858	0.228913	0.0606762	0.425667	0.22867	0.0608182	0.40557	0.20176	0.100354
Greece	0.423384	0.23835	0.0700669	0.423384	0.221968	0.102212	0.423384	0.174142	0.102547	0.547112	0.228031	0.0453754	0.547112	0.21512	0.0570472	0.547129	0.171971	0.102425	0.425858	0.228913	0.0606762	0.425667	0.22867	0.0608182	0.40557	0.20176	0.100354
Croatia	0.626488	0.400827	0.184911	0.626488	0.390457	0.238568	0.626488	0.3475	0.239432	0.845315	0.695982	0.332125	0.845314	0.686822	0.301173	0.845316	0.616056	0.239451	0.639773	0.405119	0.1631	0.639207	0.404571	0.163407	0.631518	0.391402	0.236573
Hungary	0.457734	0.253338	0.101372	0.457734	0.226455	0.106626	0.457734	0.164538	0.106687	0.641283	0.390556	0.147449	0.641281	0.332161	0.129744	0.64128	0.215469	0.106689	0.546461	0.294231	0.0989581	0.52414	0.283694	0.0990308	0.505001	0.256884	0.106555
Ireland	0.423384	0.23835	0.0700669	0.423384	0.221968	0.102212	0.423384	0.174142	0.102547	0.547112	0.228031	0.0453754	0.547112	0.21512	0.0570472	0.547129	0.171971	0.102425	0.425858	0.228913	0.0606762	0.425667	0.22867	0.0608182	0.40557	0.20176	0.100354
Italy	0.423384	0.23835	0.0700669	0.423384	0.221968	0.102212	0.423384	0.174142	0.102547	0.547112	0.228031	0.0453754	0.547112	0.21512	0.0570472	0.547129	0.171971	0.102425	0.425858	0.228913	0.0606762	0.425667	0.22867	0.0608182	0.40557	0.20176	0.100354
Lithuania	0.457734	0.253338	0.101372	0.457734	0.226455	0.106626	0.457734	0.164538	0.106687	0.641283	0.390556	0.147449	0.641281	0.332161	0.129744	0.64128	0.215469	0.106689	0.546461	0.294231	0.0989581	0.52414	0.283694	0.0990308	0.505001	0.256884	0.106555
Luxembourg	0.423384	0.23835	0.0700669	0.423384	0.221968	0.102212	0.423384	0.174142	0.102547	0.547112	0.228031	0.0453754	0.547112	0.21512	0.0570472	0.547129	0.171971	0.102425	0.425858	0.228913	0.0606762	0.425667	0.22867	0.0608182	0.40557	0.20176	0.100354
Latvia	0.457734	0.253338	0.101372	0.457734	0.226455	0.106626	0.457734	0.164538	0.106687	0.641283	0.390556	0.147449	0.641281	0.332161	0.129744	0.64128	0.215469	0.106689	0.546461	0.294231	0.0989581	0.52414	0.283694	0.0990308	0.505001	0.256884	0.106555
Malta	0.457734	0.253338	0.101372	0.457734	0.226455	0.106626	0.457734	0.164538	0.106687	0.641283	0.390556	0.147449	0.641281	0.332161	0.129744	0.64128	0.215469	0.106689	0.546461	0.294231	0.0989581	0.52414	0.283694	0.0990308	0.505001	0.256884	0.106555
Netherlands	0.423384	0.23835	0.0700669	0.423384	0.221968	0.102212	0.423384	0.174142	0.102547	0.547112	0.228031	0.0453754	0.547112	0.21512	0.0570472	0.547129	0.171971	0.102425	0.425858	0.228913	0.0606762	0.425667	0.22867	0.0608182	0.40557	0.20176	0.100354
Poland	0.457734	0.253338	0.101372	0.457734	0.226455	0.106626	0.457734	0.164538	0.106687	0.641283	0.390556	0.147449	0.641281	0.332161	0.129744	0.64128	0.215469	0.106689	0.546461	0.294231	0.0989581	0.52414	0.283694	0.0990308	0.505001	0.256884	0.106555
Portugal	0.423384	0.23835	0.0700669	0.423384	0.221968	0.102212	0.423384	0.174142	0.102547	0.547112	0.228031	0.0453754	0.547112	0.21512	0.0570472	0.547129	0.171971	0.102425	0.425858	0.228913	0.0606762	0.425667	0.22867	0.0608182	0.40557	0.20176	0.100354
Romania	0.457734	0.253338	0.101372	0.457734	0.226455	0.106626	0.457734	0.164538	0.106687	0.641283	0.390556	0.147449	0.641281	0.332161	0.129744	0.64128	0.215469	0.106689	0.546461	0.294231	0.0989581	0.52414	0.283694	0.0990308	0.505001	0.256884	0.106555
Sweden	0.423384	0.23835	0.0700669	0.423384	0.221968	0.102212	0.423384	0.174142	0.102547	0.547112	0.228031	0.0453754	0.547112	0.21512	0.0570472	0.547129	0.171971	0.102425	0.425858	0.228913	0.0606762	0.425667	0.22867	0.0608182	0.40557	0.20176	0.100354
Slovenia	0.457734	0.253338	0.101372	0.457734	0.226455	0.106626	0.457734	0.164538	0.106687	0.641283	0.390556	0.147449	0.641281	0.332161	0.129744	0.64128	0.215469	0.106689	0.546461	0.294231	0.0989581	0.52414	0.283694	0.0990308	0.505001	0.256884	0.106555
Slovakia	0.457734	0.253338	0.101372	0.457734	0.226455	0.106626	0.457734	0.164538	0.106687	0.641283	0.390556	0.147449	0.641281	0.332161	0.129744	0.64128	0.215469	0.106689	0.546461	0.294231	0.0989581	0.52414	0.283694	0.0990308	0.505001	0.256884	0.106555
United Kingdom	0.423384	0.23835	0.0700669	0.423384	0.221968	0.102212	0.423384	0.174142	0.102547	0.547112	0.228031	0.0453754	0.547112	0.21512	0.0570472	0.547129	0.171971	0.102425	0.425858	0.228913	0.0606762	0.425667	0.22867	0.0608182	0.40557	0.20176	0.100354
United States	0.372318	0.200181	0.0665301	0.372318	0.188726	0.098063	0.372318	0.146157	0.0981258	0.484742	0.193204	0.0451526	0.484742	0.185758	0.0740146	0.484743	0.147622	0.0981261	0.375145	0.196126	0.0440229	0.374632	0.195297	0.044588	0.36285	0.176278	0.0980615
Japan	0.376497	0.236968	0.084815	0.376499	0.226678	0.100886	0.376497	0.178621	0.100967	0.502333	0.237397	0.0453511	0.502333	0.23147	0.0683882	0.502337	0.188517	0.100965	0.375908	0.235677	0.0760897	0.375151	0.235051	0.0761019	0.369196	0.217565	0.100729
China	0.646348	0.267765	0.0451853	0.646348	0.23082	0.031143	0.646348	0.132297	0.0311048	0.831408	0.236851	0.0129885	0.831407	0.21353	0.0241721	0.831402	0.12343	0.0311045	0.636301	0.254167	0.0596902	0.60244	0.231151	0.0590352	0.543951	0.180984	0.0311326
Canada	0.401758	0.157873	0.0327624	0.401758	0.133934	0.0201792	0.401758	0.0681368	0.0201552	0.570424	0.0773389	0.0279027	0.570424	0.0656297	0.022999	0.570423	0.0396935	0.0201551	0.473642	0.19061	0.0404276	0.457517	0.179442	0.0401582	0.430687	0.136469	0.0202264
South Korea	0.646348	0.267765	0.0451853	0.952165	0.932165	0.243153	0.922955	0.902955	0.241601	0.95607	0.93607	0.100466	0.952165	0.935028	0.0980685	0.949408	0.929408	0.101502	0.956394	0.936394	0.32063	0.956388	0.936388	0.320293	0.95293	0.93293	0.318757
Brazil	0.400026	0.18047	0.038772	0.400026	0.15608	0.0213058	0.400026	0.0940152	0.021283	0.55744	0.071754	0.0290593	0.557441	0.0620476	0.0238862	0.557441	0.0443787	0.0212829	0.459906	0.20847	0.0482713	0.414283	0.187129	0.0476579	0.368879	0.138314	0.0212982
India	0.612632	0.281495	0.0559549	0.612632	0.26181	0.06689	0.612632	0.197092	0.0672609	0.672061	0.43378	0.11788	0.671565	0.407746	0.107423	0.672068	0.312962	0.0861806	0.687947	0.308794	0.0533674	0.666961	0.300202	0.0533969	0.648718	0.269703	0.0666185
Mexico	0.385127	0.19302	0.0449844	0.385127	0.18384	0.047689	0.385127	0.134968	0.0476919	0.558994	0.165158	0.0700769	0.558995	0.160867	0.0564538	0.558994	0.132753	0.0476917	0.404281	0.193973	0.0451281	0.402433	0.192777	0.0450696	0.395194	0.177799	0.0476817
Russia	0.158981	0.0629413	0.0134019	0.158981	0.0560861	0.021743	0.158981	0.0347266	0.0217439	0.216799	0.0910358	0.029713	0.2168	0.0863261	0.0245926	0.216801	0.0536607	0.0217436	0.162167	0.0637926	0.0090773	0.159729	0.0610737	0.00917413	0.149058	0.0469812	0.0217141
Australia	0.594911	0.21547	0.0502817	0.594911	0.183224	0.0487262	0.594911	0.102891	0.0487252	0.833213	0.175042	0.0674703	0.833213	0.139356	0.054838	0.833213	0.0872451	0.0487251	0.704251	0.253397	0.0521448	0.668632	0.230026	0.0519921	0.610934	0.161985	0.0487256
Switzerland	0.211824	0.129848	0.0529197	0.211824	0.114192	0.0559848	0.211824	0.0875727	0.0559876	0.286384	0.181606	0.0762878	0.286385	0.150341	0.0691813	0.286383	0.101437	0.0564675	0.253051	0.141888	0.0516584	0.246157	0.138283	0.0516993	0.237599	0.124667	0.0557443
Turkey	0.158981	0.0629413	0.0134019	0.626488	0.390457	0.238568	0.626488	0.3475	0.239432	0.845315	0.695982	0.332125	0.845314	0.686822	0.301173	0.845316	0.616056	0.239451	0.639773	0.405119	0.1631	0.639207	0.404571	0.163407	0.631518	0.391402	0.236573
Taiwan	0.188879	0.102903	0.0377194	0.188879	0.10158	0.187924	0.188879	0.10145	0.191504	0.250599	0.101181	0.0816143	0.250599	0.100609	0.078735	0.2506	0.0958995	0.0900279	0.18863	0.10105	0.0277414	0.18858	0.101098	0.0276847	0.1867	0.0957324	0.081959
Norway	0.211824	0.129848	0.0529197	0.211824	0.114192	0.0559848	0.211824	0.0875727	0.0559876	0.286384	0.181606	0.0762878	0.286385	0.150341	0.0691813	0.286383	0.101437	0.0564675	0.253051	0.141888	0.0516584	0.246157	0.138283	0.0516993	0.237599	0.124667	0.0557443
Indonesia	0.369275	0.221988	0.0718786	0.369275	0.204292	0.0232126	0.369275	0.145653	0.0221788	0.554505	0.0809274	0.0308249	0.554505	0.0754099	0.0291829	0.554506	0.0633409	0.0252683	0.43916	0.263593	0.0805254	0.429669	0.257038	0.0802491	0.42046	0.225896	0.0265957
South Africa	0.300458	0.0940675	0.0315525	0.300458	0.0829683	0.026889	0.300458	0.0553244	0.0268341	0.353561	0.136064	0.0705271	0.353561	0.126176	0.061376	0.35356	0.0879269	0.0334154	0.295079	0.098722	0.0320499	0.279511	0.0955315	0.0319572	0.266126	0.0833032	0.0270592
RoW Asia and Pacific	0.539352	0.182088	0.046577	0.539352	0.165325	0.0303742	0.539352	0.106075	0.0302655	0.668973	0.146589	0.0692501	0.668965	0.133685	0.0554875	0.668969	0.0958344	0.0304541	0.538417	0.186194	0.0521455	0.523797	0.182618	0.0518383	0.498798	0.156938	0.0304679
RoW America	0.480172	0.209926	0.0392425	0.480172	0.191994	0.0288944	0.480172	0.121996	0.0288846	0.673406	0.131511	0.0341657	0.673406	0.117106	0.0306611	0.673408	0.0812448	0.0288855	0.545031	0.239244	0.0446409	0.514921	0.222403	0.0442692	0.485099	0.18135	0.0288932
RoW Europe	0.246469	0.124661	0.047659	0.246469	0.118933	0.0652714	0.24647	0.0971184	0.0654689	0.331934	0.215415	0.090774	0.331929	0.208803	0.0805373	0.331933	0.167337	0.0654727	0.260106	0.12961	0.039547	0.254344	0.127019	0.0397639	0.245971	0.116045	0.0649261
RoW Africa	0.300458	0.0940675	0.0315525	0.300458	0.0829683	0.026889	0.300458	0.0553244	0.0268341	0.353561	0.136064	0.0705271	0.353561	0.126176	0.061376	0.35356	0.0879269	0.0334154	0.295079	0.098722	0.0320499	0.279511	0.0955315	0.0319572	0.266126	0.0833032	0.0270592
RoW Middle East	0.274501	0.0892633	0.0165463	0.274502	0.0874916	0.0229022	0.274501	0.063891	0.0229176	0.3888	0.089805	0.031729	0.388802	0.0854549	0.0268191	0.3888	0.0695801	0.0229177	0.308384	0.103182	0.0134404	0.300728	0.0988894	0.0134799	0.299301	0.0916039	0.0228755
Production of electricity by petroleum and other oil derivatives	SSP5+RCP6.0			SSP5+RCP4.5			SSP5+RCP2.6			SSP2+RCP6.0			SSP2+RCP4.5			SSP2+RCP2.6			SSP1+RCP6.0			SSP1+RCP4.5			SSP1+RCP2.6
EXIOBASE region	2030	2050	2100	2030	2050	2100	2030	2050	2100	2030	2050	2100	2030	2050	2100	2030	2050	2100	2030	2050	2100	2030	2050	2100	2030	2050	2100
Austria	0.482868	0.266908	0.162789	0.482868	0.24653	0.175663	0.482868	0.20655	0.175711	0.684171	0.282471	0.143097	0.684165	0.278682	0.151241	0.684121	0.229097	0.175418	0.607276	0.252436	0.148478	0.60671	0.249446	0.148772	0.58211	0.230807	0.173439
Belgium	0.482868	0.266908	0.162789	0.482868	0.24653	0.175663	0.482868	0.20655	0.175711	0.684171	0.282471	0.143097	0.684165	0.278682	0.151241	0.684121	0.229097	0.175418	0.607276	0.252436	0.148478	0.60671	0.249446	0.148772	0.58211	0.230807	0.173439
Bulgaria	0.2387	0.155502	0.0886737	0.2387	0.142142	0.094096	0.2387	0.113679	0.0941328	0.337376	0.100186	0.0788456	0.337372	0.102183	0.0861452	0.337362	0.0984778	0.0941293	0.290241	0.190256	0.0800246	0.279542	0.184601	0.0802821	0.265485	0.162658	0.0937146
Cyprus	0.2387	0.155502	0.0886737	0.2387	0.142142	0.094096	0.2387	0.113679	0.0941328	0.337376	0.100186	0.0788456	0.337372	0.102183	0.0861452	0.337362	0.0984778	0.0941293	0.290241	0.190256	0.0800246	0.279542	0.184601	0.0802821	0.265485	0.162658	0.0937146
Czech Republic	0.2387	0.155502	0.0886737	0.2387	0.142142	0.094096	0.2387	0.113679	0.0941328	0.337376	0.100186	0.0788456	0.337372	0.102183	0.0861452	0.337362	0.0984778	0.0941293	0.290241	0.190256	0.0800246	0.279542	0.184601	0.0802821	0.265485	0.162658	0.0937146
Germany	0.482868	0.266908	0.162789	0.482868	0.24653	0.175663	0.482868	0.20655	0.175711	0.684171	0.282471	0.143097	0.684165	0.278682	0.151241	0.684121	0.229097	0.175418	0.607276	0.252436	0.148478	0.60671	0.249446	0.148772	0.58211	0.230807	0.173439
Denmark	0.482868	0.266908	0.162789	0.482868	0.24653	0.175663	0.482868	0.20655	0.175711	0.684171	0.282471	0.143097	0.684165	0.278682	0.151241	0.684121	0.229097	0.175418	0.607276	0.252436	0.148478	0.60671	0.249446	0.148772	0.58211	0.230807	0.173439
Estonia	0.2387	0.155502	0.0886737	0.2387	0.142142	0.094096	0.2387	0.113679	0.0941328	0.337376	0.100186	0.0788456	0.337372	0.102183	0.0861452	0.337362	0.0984778	0.0941293	0.290241	0.190256	0.0800246	0.279542	0.184601	0.0802821	0.265485	0.162658	0.0937146
Spain	0.482868	0.266908	0.162789	0.482868	0.24653	0.175663	0.482868	0.20655	0.175711	0.684171	0.282471	0.143097	0.684165	0.278682	0.151241	0.684121	0.229097	0.175418	0.607276	0.252436	0.148478	0.60671	0.249446	0.148772	0.58211	0.230807	0.173439
Finland	0.482868	0.266908	0.162789	0.482868	0.24653	0.175663	0.482868	0.20655	0.175711	0.684171	0.282471	0.143097	0.684165	0.278682	0.151241	0.684121	0.229097	0.175418	0.607276	0.252436	0.148478	0.60671	0.249446	0.148772	0.58211	0.230807	0.173439
France	0.482868	0.266908	0.162789	0.482868	0.24653	0.175663	0.482868	0.20655	0.175711	0.684171	0.282471	0.143097	0.684165	0.278682	0.151241	0.684121	0.229097	0.175418	0.607276	0.252436	0.148478	0.60671	0.249446	0.148772	0.58211	0.230807	0.173439
Greece	0.482868	0.266908	0.162789	0.482868	0.24653	0.175663	0.482868	0.20655	0.175711	0.684171	0.282471	0.143097	0.684165	0.278682	0.151241	0.684121	0.229097	0.175418	0.607276	0.252436	0.148478	0.60671	0.249446	0.148772	0.58211	0.230807	0.173439
Croatia	0.268764	0.155265	0.116133	0.268764	0.152586	0.124405	0.268764	0.13637	0.12447	0.367854	0.136664	0.103688	0.367848	0.141284	0.11128	0.36784	0.134029	0.124454	0.294743	0.155127	0.101288	0.293677	0.154733	0.10162	0.290433	0.14748	0.123557
Hungary	0.2387	0.155502	0.0886737	0.2387	0.142142	0.094096	0.2387	0.113679	0.0941328	0.337376	0.100186	0.0788456	0.337372	0.102183	0.0861452	0.337362	0.0984778	0.0941293	0.290241	0.190256	0.0800246	0.279542	0.184601	0.0802821	0.265485	0.162658	0.0937146
Ireland	0.482868	0.266908	0.162789	0.482868	0.24653	0.175663	0.482868	0.20655	0.175711	0.684171	0.282471	0.143097	0.684165	0.278682	0.151241	0.684121	0.229097	0.175418	0.607276	0.252436	0.148478	0.60671	0.249446	0.148772	0.58211	0.230807	0.173439
Italy	0.482868	0.266908	0.162789	0.482868	0.24653	0.175663	0.482868	0.20655	0.175711	0.684171	0.282471	0.143097	0.684165	0.278682	0.151241	0.684121	0.229097	0.175418	0.607276	0.252436	0.148478	0.60671	0.249446	0.148772	0.58211	0.230807	0.173439
Lithuania	0.2387	0.155502	0.0886737	0.2387	0.142142	0.094096	0.2387	0.113679	0.0941328	0.337376	0.100186	0.0788456	0.337372	0.102183	0.0861452	0.337362	0.0984778	0.0941293	0.290241	0.190256	0.0800246	0.279542	0.184601	0.0802821	0.265485	0.162658	0.0937146
Luxembourg	0.482868	0.266908	0.162789	0.482868	0.24653	0.175663	0.482868	0.20655	0.175711	0.684171	0.282471	0.143097	0.684165	0.278682	0.151241	0.684121	0.229097	0.175418	0.607276	0.252436	0.148478	0.60671	0.249446	0.148772	0.58211	0.230807	0.173439
Latvia	0.2387	0.155502	0.0886737	0.2387	0.142142	0.094096	0.2387	0.113679	0.0941328	0.337376	0.100186	0.0788456	0.337372	0.102183	0.0861452	0.337362	0.0984778	0.0941293	0.290241	0.190256	0.0800246	0.279542	0.184601	0.0802821	0.265485	0.162658	0.0937146
Malta	0.2387	0.155502	0.0886737	0.2387	0.142142	0.094096	0.2387	0.113679	0.0941328	0.337376	0.100186	0.0788456	0.337372	0.102183	0.0861452	0.337362	0.0984778	0.0941293	0.290241	0.190256	0.0800246	0.279542	0.184601	0.0802821	0.265485	0.162658	0.0937146
Netherlands	0.482868	0.266908	0.162789	0.482868	0.24653	0.175663	0.482868	0.20655	0.175711	0.684171	0.282471	0.143097	0.684165	0.278682	0.151241	0.684121	0.229097	0.175418	0.607276	0.252436	0.148478	0.60671	0.249446	0.148772	0.58211	0.230807	0.173439
Poland	0.2387	0.155502	0.0886737	0.2387	0.142142	0.094096	0.2387	0.113679	0.0941328	0.337376	0.100186	0.0788456	0.337372	0.102183	0.0861452	0.337362	0.0984778	0.0941293	0.290241	0.190256	0.0800246	0.279542	0.184601	0.0802821	0.265485	0.162658	0.0937146
Portugal	0.482868	0.266908	0.162789	0.482868	0.24653	0.175663	0.482868	0.20655	0.175711	0.684171	0.282471	0.143097	0.684165	0.278682	0.151241	0.684121	0.229097	0.175418	0.607276	0.252436	0.148478	0.60671	0.249446	0.148772	0.58211	0.230807	0.173439
Romania	0.2387	0.155502	0.0886737	0.2387	0.142142	0.094096	0.2387	0.113679	0.0941328	0.337376	0.100186	0.0788456	0.337372	0.102183	0.0861452	0.337362	0.0984778	0.0941293	0.290241	0.190256	0.0800246	0.279542	0.184601	0.0802821	0.265485	0.162658	0.0937146
Sweden	0.482868	0.266908	0.162789	0.482868	0.24653	0.175663	0.482868	0.20655	0.175711	0.684171	0.282471	0.143097	0.684165	0.278682	0.151241	0.684121	0.229097	0.175418	0.607276	0.252436	0.148478	0.60671	0.249446	0.148772	0.58211	0.230807	0.173439
Slovenia	0.2387	0.155502	0.0886737	0.2387	0.142142	0.094096	0.2387	0.113679	0.0941328	0.337376	0.100186	0.0788456	0.337372	0.102183	0.0861452	0.337362	0.0984778	0.0941293	0.290241	0.190256	0.0800246	0.279542	0.184601	0.0802821	0.265485	0.162658	0.0937146
Slovakia	0.2387	0.155502	0.0886737	0.2387	0.142142	0.094096	0.2387	0.113679	0.0941328	0.337376	0.100186	0.0788456	0.337372	0.102183	0.0861452	0.337362	0.0984778	0.0941293	0.290241	0.190256	0.0800246	0.279542	0.184601	0.0802821	0.265485	0.162658	0.0937146
United Kingdom	0.482868	0.266908	0.162789	0.482868	0.24653	0.175663	0.482868	0.20655	0.175711	0.684171	0.282471	0.143097	0.684165	0.278682	0.151241	0.684121	0.229097	0.175418	0.607276	0.252436	0.148478	0.60671	0.249446	0.148772	0.58211	0.230807	0.173439
United States	0.364322	0.19781	0.147552	0.364322	0.187211	0.153007	0.364322	0.165278	0.153014	0.515406	0.198598	0.124668	0.515397	0.200102	0.148205	0.515389	0.175025	0.153014	0.449449	0.179605	0.125315	0.439243	0.180871	0.126009	0.419717	0.173441	0.152999
Japan	0.9	0.732517	0.62237	0.863087	0.723659	0.653652	0.809153	0.684824	0.653697	0.773483	0.753483	0.532525	0.785133	0.765133	0.617485	0.960872	0.710778	0.653692	0.880365	0.740699	0.523016	0.906703	0.755337	0.525348	0.891459	0.723347	0.652203
China	0.640457	0.353629	0.219644	0.640457	0.322104	0.229744	0.640457	0.260168	0.229768	0.879293	0.345635	0.187086	0.879281	0.339846	0.221168	0.879241	0.269472	0.229767	0.659457	0.35727	0.185965	0.596101	0.346934	0.18683	0.552065	0.296501	0.229726
Canada	0.244259	0.134863	0.0986755	0.244259	0.127202	0.102713	0.244259	0.111301	0.102719	0.338534	0.107836	0.0863825	0.338532	0.109184	0.098662	0.338516	0.105947	0.102718	0.294905	0.145833	0.0852627	0.280705	0.140554	0.0856172	0.258908	0.125437	0.10258
South Korea	0.419843	0.256507	0.235656	0.998348	0.709302	0.446248	0.818406	0.597792	0.446573	0.783323	0.783123	0.363452	0.754848	0.754648	0.364343	0.974501	0.630737	0.362741	0.770763	0.770563	0.367701	0.769798	0.769598	0.367773	0.682587	0.682387	0.364776
Brazil	0.235049	0.123301	0.0451884	0.235049	0.104685	0.0450588	0.235049	0.0669633	0.045058	0.353474	0.0478173	0.0379296	0.353472	0.048616	0.0438782	0.353462	0.0471555	0.0450585	0.311662	0.1747	0.0443786	0.25412	0.150912	0.0444417	0.227934	0.115219	0.0450584
India	0.4293	0.305856	0.149678	0.429301	0.289055	0.166071	0.429301	0.236771	0.166236	0.480217	0.335204	0.146959	0.47973	0.334227	0.153915	0.480207	0.271336	0.156161	0.555313	0.364171	0.13808	0.504217	0.344208	0.138409	0.487439	0.296666	0.164901
Mexico	0.206834	0.101988	0.0575282	0.206834	0.0941122	0.059142	0.206834	0.0708635	0.0591425	0.289085	0.0613917	0.0497068	0.289083	0.0630038	0.0572353	0.289083	0.0614743	0.0591417	0.248006	0.122411	0.0512098	0.227134	0.11407	0.0513583	0.210286	0.100556	0.0591366
Russia	0.242453	0.15089	0.129817	0.242453	0.146611	0.135646	0.242453	0.13969	0.135646	0.313305	0.154942	0.113557	0.313316	0.154431	0.131628	0.313304	0.144128	0.135641	0.249915	0.148423	0.107823	0.23894	0.146723	0.108374	0.226684	0.138852	0.135623
Australia	0.482868	0.266908	0.162789	0.743485	0.474243	0.449544	0.743485	0.460634	0.449571	0.82	0.499065	0.378343	0.84	0.509778	0.436835	0.88	0.479558	0.449573	0.796794	0.493947	0.362688	0.796253	0.500463	0.366571	0.767208	0.47916	0.449554
Switzerland	0.567929	0.480035	0.464433	0.567929	0.492772	0.509345	0.567929	0.506915	0.509339	0.689303	0.544077	0.428939	0.689296	0.552885	0.451561	0.689329	0.549123	0.504856	0.602253	0.43502	0.404368	0.609351	0.44158	0.405934	0.600733	0.454192	0.499181
Turkey	0.268764	0.155265	0.116133	0.268764	0.152586	0.124405	0.268764	0.13637	0.12447	0.367854	0.136664	0.103688	0.367848	0.141284	0.11128	0.36784	0.134029	0.124454	0.294743	0.155127	0.101288	0.293677	0.154733	0.10162	0.290433	0.14748	0.123557
Taiwan	0.419843	0.256507	0.235656	0.419843	0.25629	0.279856	0.419843	0.264079	0.28013	0.551306	0.254397	0.22814	0.551299	0.254223	0.228398	0.55128	0.248408	0.233705	0.428663	0.253558	0.220587	0.432737	0.25408	0.220635	0.428594	0.245103	0.245264
Norway	0.567929	0.480035	0.464433	0.567929	0.492772	0.509345	0.567929	0.506915	0.509339	0.689303	0.544077	0.428939	0.689296	0.552885	0.451561	0.689329	0.549123	0.504856	0.602253	0.43502	0.404368	0.609351	0.44158	0.405934	0.600733	0.454192	0.499181
Indonesia	0.280219	0.155922	0.0632423	0.280219	0.142813	0.0644727	0.280219	0.106507	0.0644631	0.4412	0.0678943	0.0540437	0.441192	0.0698121	0.0559533	0.441173	0.0682253	0.0598369	0.381889	0.204796	0.0619049	0.361275	0.194598	0.0620163	0.359578	0.163138	0.0638669
South Africa	0.560631	0.0686858	0.0405393	0.578418	0.345803	0.160713	0.578418	0.24605	0.16065	0.830952	0.170716	0.134476	0.830935	0.174863	0.140732	0.830885	0.167617	0.156784	0.765526	0.497067	0.162177	0.738468	0.483428	0.162491	0.699339	0.374909	0.159828
RoW Asia and Pacific	0.450347	0.116437	0.0470684	0.450348	0.109606	0.0498382	0.450348	0.0809039	0.0498506	0.524859	0.105805	0.0454601	0.524835	0.108255	0.0484703	0.52484	0.0861965	0.0496903	0.493686	0.137367	0.043747	0.48508	0.131913	0.0438783	0.462349	0.114238	0.0497847
RoW America	0.34451	0.129853	0.0398794	0.34451	0.115791	0.0397959	0.34451	0.0749556	0.0397954	0.50469	0.0498559	0.0334081	0.504687	0.0506824	0.0384088	0.504681	0.0469328	0.0397982	0.423447	0.174009	0.0388743	0.400067	0.163111	0.0388168	0.38136	0.134212	0.0397953
RoW Europe	0.238283	0.130485	0.095527	0.238283	0.129221	0.102006	0.238283	0.114871	0.102041	0.320978	0.113248	0.085042	0.320975	0.116031	0.0940549	0.320971	0.111092	0.102033	0.251005	0.131659	0.0827631	0.246701	0.130315	0.0830106	0.24007	0.126193	0.10162
RoW Africa	0.560631	0.0686858	0.0405393	0.560631	0.0662444	0.0397584	0.560631	0.0545479	0.0397493	0.610211	0.0655559	0.0388014	0.610203	0.0653192	0.0396196	0.610211	0.0579338	0.0388647	0.591105	0.0747259	0.0399096	0.524774	0.0710474	0.0398831	0.494393	0.0649274	0.0394991
RoW Middle East	0.186687	0.0848041	0.0392744	0.186687	0.0793497	0.0406448	0.186687	0.0577588	0.0406498	0.265842	0.0438595	0.0340534	0.26584	0.0448431	0.0387154	0.265847	0.0436357	0.0406493	0.230345	0.0992803	0.0350556	0.214856	0.0936837	0.0351618	0.20956	0.0843242	0.0405951
Production of electricity by biomass and waste	SSP5+RCP6.0			SSP5+RCP4.5			SSP5+RCP2.6			SSP2+RCP6.0			SSP2+RCP4.5			SSP2+RCP2.6			SSP1+RCP6.0			SSP1+RCP4.5			SSP1+RCP2.6
EXIOBASE region	2030	2050	2100	2030	2050	2100	2030	2050	2100	2030	2050	2100	2030	2050	2100	2030	2050	2100	2030	2050	2100	2030	2050	2100	2030	2050	2100
Austria	0.632473	0.523496	0.386967	0.632473	0.520316	0.52502	0.632473	0.536371	0.496931	0.84056	0.530751	0.370424	0.84056	0.527386	0.405473	0.840572	0.527714	0.415691	0.648994	0.532071	0.319091	0.648915	0.532037	0.319306	0.646195	0.522794	0.428014
Belgium	0.632473	0.523496	0.386967	0.632473	0.520316	0.52502	0.632473	0.536371	0.496931	0.84056	0.530751	0.370424	0.84056	0.527386	0.405473	0.840572	0.527714	0.415691	0.648994	0.532071	0.319091	0.648915	0.532037	0.319306	0.646195	0.522794	0.428014
Bulgaria	0.580842	0.487728	0.382147	0.580842	0.489682	0.508876	0.580842	0.521234	0.478441	0.770277	0.657028	0.440557	0.770271	0.647952	0.464005	0.770276	0.576938	0.43308	0.58742	0.493985	0.299379	0.587414	0.493937	0.300128	0.584467	0.486871	0.435951
Cyprus	0.580842	0.487728	0.382147	0.580842	0.489682	0.508876	0.580842	0.521234	0.478441	0.770277	0.657028	0.440557	0.770271	0.647952	0.464005	0.770276	0.576938	0.43308	0.58742	0.493985	0.299379	0.587414	0.493937	0.300128	0.584467	0.486871	0.435951
Czech Republic	0.580842	0.487728	0.382147	0.580842	0.489682	0.508876	0.580842	0.521234	0.478441	0.770277	0.657028	0.440557	0.770271	0.647952	0.464005	0.770276	0.576938	0.43308	0.58742	0.493985	0.299379	0.587414	0.493937	0.300128	0.584467	0.486871	0.435951
Germany	0.632473	0.523496	0.386967	0.632473	0.520316	0.52502	0.632473	0.536371	0.496931	0.84056	0.530751	0.370424	0.84056	0.527386	0.405473	0.840572	0.527714	0.415691	0.648994	0.532071	0.319091	0.648915	0.532037	0.319306	0.646195	0.522794	0.428014
Denmark	0.632473	0.523496	0.386967	0.632473	0.520316	0.52502	0.632473	0.536371	0.496931	0.84056	0.530751	0.370424	0.84056	0.527386	0.405473	0.840572	0.527714	0.415691	0.648994	0.532071	0.319091	0.648915	0.532037	0.319306	0.646195	0.522794	0.428014
Estonia	0.580842	0.487728	0.382147	0.580842	0.489682	0.508876	0.580842	0.521234	0.478441	0.770277	0.657028	0.440557	0.770271	0.647952	0.464005	0.770276	0.576938	0.43308	0.58742	0.493985	0.299379	0.587414	0.493937	0.300128	0.584467	0.486871	0.435951
Spain	0.632473	0.523496	0.386967	0.632473	0.520316	0.52502	0.632473	0.536371	0.496931	0.84056	0.530751	0.370424	0.84056	0.527386	0.405473	0.840572	0.527714	0.415691	0.648994	0.532071	0.319091	0.648915	0.532037	0.319306	0.646195	0.522794	0.428014
Finland	0.632473	0.523496	0.386967	0.632473	0.520316	0.52502	0.632473	0.536371	0.496931	0.84056	0.530751	0.370424	0.84056	0.527386	0.405473	0.840572	0.527714	0.415691	0.648994	0.532071	0.319091	0.648915	0.532037	0.319306	0.646195	0.522794	0.428014
France	0.632473	0.523496	0.386967	0.632473	0.520316	0.52502	0.632473	0.536371	0.496931	0.84056	0.530751	0.370424	0.84056	0.527386	0.405473	0.840572	0.527714	0.415691	0.648994	0.532071	0.319091	0.648915	0.532037	0.319306	0.646195	0.522794	0.428014
Greece	0.632473	0.523496	0.386967	0.632473	0.520316	0.52502	0.632473	0.536371	0.496931	0.84056	0.530751	0.370424	0.84056	0.527386	0.405473	0.840572	0.527714	0.415691	0.648994	0.532071	0.319091	0.648915	0.532037	0.319306	0.646195	0.522794	0.428014
Croatia	0.193791	0.164652	0.112678	0.193791	0.157218	0.136076	0.193791	0.145328	0.128194	0.254748	0.168838	0.117682	0.254746	0.166156	0.120306	0.254746	0.147715	0.112775	0.19469	0.169406	0.104958	0.194024	0.16917	0.104931	0.192457	0.163811	0.113756
Hungary	0.580842	0.487728	0.382147	0.580842	0.489682	0.508876	0.580842	0.521234	0.478441	0.770277	0.657028	0.440557	0.770271	0.647952	0.464005	0.770276	0.576938	0.43308	0.58742	0.493985	0.299379	0.587414	0.493937	0.300128	0.584467	0.486871	0.435951
Ireland	0.632473	0.523496	0.386967	0.632473	0.520316	0.52502	0.632473	0.536371	0.496931	0.84056	0.530751	0.370424	0.84056	0.527386	0.405473	0.840572	0.527714	0.415691	0.648994	0.532071	0.319091	0.648915	0.532037	0.319306	0.646195	0.522794	0.428014
Italy	0.632473	0.523496	0.386967	0.632473	0.520316	0.52502	0.632473	0.536371	0.496931	0.84056	0.530751	0.370424	0.84056	0.527386	0.405473	0.840572	0.527714	0.415691	0.648994	0.532071	0.319091	0.648915	0.532037	0.319306	0.646195	0.522794	0.428014
Lithuania	0.580842	0.487728	0.382147	0.580842	0.489682	0.508876	0.580842	0.521234	0.478441	0.770277	0.657028	0.440557	0.770271	0.647952	0.464005	0.770276	0.576938	0.43308	0.58742	0.493985	0.299379	0.587414	0.493937	0.300128	0.584467	0.486871	0.435951
Luxembourg	0.632473	0.523496	0.386967	0.632473	0.520316	0.52502	0.632473	0.536371	0.496931	0.84056	0.530751	0.370424	0.84056	0.527386	0.405473	0.840572	0.527714	0.415691	0.648994	0.532071	0.319091	0.648915	0.532037	0.319306	0.646195	0.522794	0.428014
Latvia	0.580842	0.487728	0.382147	0.580842	0.489682	0.508876	0.580842	0.521234	0.478441	0.770277	0.657028	0.440557	0.770271	0.647952	0.464005	0.770276	0.576938	0.43308	0.58742	0.493985	0.299379	0.587414	0.493937	0.300128	0.584467	0.486871	0.435951
Malta	0.580842	0.487728	0.382147	0.580842	0.489682	0.508876	0.580842	0.521234	0.478441	0.770277	0.657028	0.440557	0.770271	0.647952	0.464005	0.770276	0.576938	0.43308	0.58742	0.493985	0.299379	0.587414	0.493937	0.300128	0.584467	0.486871	0.435951
Netherlands	0.632473	0.523496	0.386967	0.632473	0.520316	0.52502	0.632473	0.536371	0.496931	0.84056	0.530751	0.370424	0.84056	0.527386	0.405473	0.840572	0.527714	0.415691	0.648994	0.532071	0.319091	0.648915	0.532037	0.319306	0.646195	0.522794	0.428014
Poland	0.580842	0.487728	0.382147	0.580842	0.489682	0.508876	0.580842	0.521234	0.478441	0.770277	0.657028	0.440557	0.770271	0.647952	0.464005	0.770276	0.576938	0.43308	0.58742	0.493985	0.299379	0.587414	0.493937	0.300128	0.584467	0.486871	0.435951
Portugal	0.632473	0.523496	0.386967	0.632473	0.520316	0.52502	0.632473	0.536371	0.496931	0.84056	0.530751	0.370424	0.84056	0.527386	0.405473	0.840572	0.527714	0.415691	0.648994	0.532071	0.319091	0.648915	0.532037	0.319306	0.646195	0.522794	0.428014
Romania	0.580842	0.487728	0.382147	0.580842	0.489682	0.508876	0.580842	0.521234	0.478441	0.770277	0.657028	0.440557	0.770271	0.647952	0.464005	0.770276	0.576938	0.43308	0.58742	0.493985	0.299379	0.587414	0.493937	0.300128	0.584467	0.486871	0.435951
Sweden	0.632473	0.523496	0.386967	0.632473	0.520316	0.52502	0.632473	0.536371	0.496931	0.84056	0.530751	0.370424	0.84056	0.527386	0.405473	0.840572	0.527714	0.415691	0.648994	0.532071	0.319091	0.648915	0.532037	0.319306	0.646195	0.522794	0.428014
Slovenia	0.580842	0.487728	0.382147	0.580842	0.489682	0.508876	0.580842	0.521234	0.478441	0.770277	0.657028	0.440557	0.770271	0.647952	0.464005	0.770276	0.576938	0.43308	0.58742	0.493985	0.299379	0.587414	0.493937	0.300128	0.584467	0.486871	0.435951
Slovakia	0.580842	0.487728	0.382147	0.580842	0.489682	0.508876	0.580842	0.521234	0.478441	0.770277	0.657028	0.440557	0.770271	0.647952	0.464005	0.770276	0.576938	0.43308	0.58742	0.493985	0.299379	0.587414	0.493937	0.300128	0.584467	0.486871	0.435951
United Kingdom	0.632473	0.523496	0.386967	0.632473	0.520316	0.52502	0.632473	0.536371	0.496931	0.84056	0.530751	0.370424	0.84056	0.527386	0.405473	0.840572	0.527714	0.415691	0.648994	0.532071	0.319091	0.648915	0.532037	0.319306	0.646195	0.522794	0.428014
United States	0.214478	0.145941	0.245454	0.214478	0.168685	0.263897	0.214478	0.250684	0.258366	0.263947	0.171079	0.142678	0.263946	0.177969	0.246556	0.263948	0.241354	0.263528	0.234972	0.140877	0.142017	0.235262	0.14355	0.143025	0.235013	0.164042	0.265419
Japan	0.580842	0.487728	0.382147	0.809055	0.648642	0.662394	0.809055	0.648642	0.662394	0.809055	0.648642	0.662394	0.809055	0.648642	0.662394	0.809055	0.648642	0.662394	0.809055	0.648642	0.662394	0.809055	0.648642	0.662394	0.809055	0.648642	0.662394
China	0.354978	0.244667	0.191852	0.354978	0.243605	0.259579	0.354978	0.256923	0.255224	0.473038	0.246394	0.177293	0.473038	0.245143	0.243499	0.473034	0.253615	0.259424	0.358061	0.247676	0.132434	0.356951	0.247472	0.133172	0.351217	0.24297	0.263555
Canada	0.568494	0.432094	0.121227	0.568494	0.369069	0.115215	0.568494	0.15797	0.109818	0.770557	0.139836	0.0931909	0.770557	0.137197	0.1078	0.770557	0.12135	0.10788	0.596669	0.465548	0.224908	0.595212	0.463801	0.223399	0.584362	0.429807	0.108969
South Korea	0.376143	0.137626	0.122035	0.376143	0.137626	0.122035	0.376143	0.137626	0.122035	0.376143	0.137626	0.122035	0.376143	0.137626	0.122035	0.376143	0.137626	0.122035	0.376143	0.137626	0.122035	0.376143	0.137626	0.122035	0.376143	0.137626	0.122035
Brazil	0.214478	0.145941	0.245454	0.214478	0.145941	0.245454	0.214478	0.145941	0.245454	0.214478	0.145941	0.245454	0.214478	0.145941	0.245454	0.214478	0.145941	0.245454	0.214478	0.145941	0.245454	0.214478	0.145941	0.245454	0.214478	0.145941	0.245454
India	0.234416	0.154534	0.10984	0.234416	0.148017	0.112677	0.234416	0.128498	0.107632	0.237908	0.203282	0.124962	0.237681	0.198922	0.110534	0.23791	0.158634	0.0914245	0.240825	0.159263	0.109849	0.240305	0.159107	0.109714	0.238148	0.154245	0.0968919
Mexico	0.214478	0.145941	0.245454	0.214478	0.145941	0.245454	0.214478	0.145941	0.245454	0.214478	0.145941	0.245454	0.214478	0.145941	0.245454	0.214478	0.145941	0.245454	0.214478	0.145941	0.245454	0.214478	0.145941	0.245454	0.214478	0.145941	0.245454
Russia	0.376143	0.137626	0.122035	0.376143	0.137626	0.122035	0.376143	0.137626	0.122035	0.376143	0.137626	0.122035	0.376143	0.137626	0.122035	0.376143	0.137626	0.122035	0.376143	0.137626	0.122035	0.376143	0.137626	0.122035	0.376143	0.137626	0.122035
Australia	0.41191	0.30966	0.0588776	0.41191	0.230265	0.054281	0.41191	0.0686102	0.053207	0.55547	0.0636816	0.0439946	0.555466	0.0617107	0.0518687	0.555461	0.0552481	0.0552116	0.44818	0.348314	0.173259	0.441254	0.338457	0.169115	0.419438	0.257482	0.0559613
Switzerland	0.520257	0.431078	0.247484	0.520257	0.403923	0.27644	0.520257	0.312838	0.267375	0.697543	0.330101	0.220617	0.697549	0.325761	0.231549	0.697547	0.29821	0.199836	0.551014	0.438157	0.241559	0.550421	0.437375	0.241405	0.546626	0.424565	0.209674
Turkey	0.193791	0.164652	0.129842	0.193791	0.157218	0.136076	0.193791	0.145328	0.128194	0.254748	0.168838	0.117682	0.254746	0.166156	0.120306	0.254746	0.147715	0.112775	0.19469	0.169406	0.104958	0.194024	0.16917	0.104931	0.192457	0.163811	0.113756
Taiwan	0.484779	0.319889	0.126912	0.484779	0.311524	0.119631	0.484779	0.241968	0.115161	0.654097	0.326551	0.0922219	0.654095	0.323457	0.0896341	0.654097	0.297882	0.0869069	0.501133	0.329774	0.141167	0.500572	0.329713	0.14091	0.493084	0.31133	0.102939
Norway	0.520257	0.431078	0.247484	0.520257	0.403923	0.27644	0.520257	0.312838	0.267375	0.697543	0.330101	0.220617	0.697549	0.325761	0.231549	0.697547	0.29821	0.199836	0.551014	0.438157	0.241559	0.550421	0.437375	0.241405	0.546626	0.424565	0.209674
Indonesia	0.376143	0.137626	0.122035	0.376143	0.134845	0.12131	0.376143	0.127911	0.115478	0.466893	0.244834	0.132357	0.466889	0.238943	0.118418	0.466891	0.183428	0.0959114	0.42271	0.171967	0.13366	0.421724	0.171829	0.133485	0.417685	0.167155	0.102724
South Africa	0.408516	0.194121	0.187415	0.408516	0.196689	0.202903	0.408516	0.213012	0.194111	0.467996	0.274367	0.163859	0.467994	0.26965	0.165245	0.467987	0.238731	0.16982	0.449029	0.229453	0.164503	0.448514	0.229337	0.164434	0.442174	0.223398	0.177801
RoW Asia and Pacific	0.522399	0.263726	0.112253	0.522399	0.224853	0.10392	0.522399	0.123349	0.0992622	0.600589	0.359405	0.158208	0.60058	0.34392	0.113369	0.60059	0.182178	0.104461	0.554642	0.313971	0.17415	0.550826	0.312742	0.172644	0.537424	0.288468	0.107663
RoW America	0.220837	0.160535	0.0416497	0.220837	0.139347	0.0379	0.220837	0.0580871	0.0373402	0.293381	0.0455781	0.0303586	0.293381	0.0447957	0.0354263	0.293384	0.0400033	0.0377271	0.229679	0.173074	0.0749658	0.226471	0.171222	0.0744513	0.218883	0.153335	0.0382623
RoW Europe	0.245662	0.191912	0.13022	0.245662	0.177528	0.135921	0.245662	0.1447	0.128512	0.321408	0.166572	0.115213	0.321398	0.163703	0.124297	0.321409	0.144915	0.124236	0.254354	0.198603	0.1115	0.253032	0.198547	0.111372	0.249759	0.189564	0.129764
RoW Africa	0.408516	0.194121	0.187415	0.408516	0.196689	0.202903	0.408516	0.213012	0.194111	0.467996	0.274367	0.163859	0.467994	0.26965	0.165245	0.467987	0.238731	0.16982	0.449029	0.229453	0.164503	0.448514	0.229337	0.164434	0.442174	0.223398	0.177801
RoW Middle East	0.193791	0.164652	0.129842	0.193791	0.157218	0.136076	0.193791	0.145328	0.128194	0.254748	0.168838	0.117682	0.254746	0.166156	0.120306	0.254746	0.147715	0.112775	0.19469	0.169406	0.104958	0.194024	0.16917	0.104931	0.192457	0.163811	0.113756
