# Supplementary material for: The global power sector’s low-carbon transition may enhance sustainable development goal achievement
Source: Nat Commun. 2023 May 30;14:3144. doi: 10.1038/s41467-023-38987-4 (PMC10229651; doi:10.1038/s41467-023-38987-4)
Supplement: Supplementary file 5 — Supplementary Data 3 [file 41467_2023_38987_MOESM5_ESM.xlsx]

## Sheet: Sheet1
Supplementary Data 3 The ratio of SOX emissions per unit of thermal power generation in 2030, 2050 and 2100 under nine different scenarios to those in 2015
Production of electricity by coal	SSP5+RCP6.0			SSP5+RCP4.5			SSP5+RCP2.6			SSP2+RCP6.0			SSP2+RCP4.5			SSP2+RCP2.6			SSP1+RCP6.0			SSP1+RCP4.5			SSP1+RCP2.6
EXIOBASE region	2030	2050	2100	2030	2050	2100	2030	2050	2100	2030	2050	2100	2030	2050	2100	2030	2050	2100	2030	2050	2100	2030	2050	2100	2030	2050	2100
Austria	0.352641	0.236611	0.0705308	0.352641	0.226291	0.0142669	0.352641	0.132204	0.0141413	0.477941	0.246925	0.0121597	0.477943	0.24447	0.0124741	0.477957	0.185833	0.0141704	0.368748	0.25387	0.0972913	0.368707	0.2538	0.0967838	0.369002	0.248584	0.0153458
Belgium	0.352641	0.236611	0.0705308	0.352641	0.226291	0.0142669	0.352641	0.132204	0.0141413	0.477941	0.246925	0.0121597	0.477943	0.24447	0.0124741	0.477957	0.185833	0.0141704	0.368748	0.25387	0.0972913	0.368707	0.2538	0.0967838	0.369002	0.248584	0.0153458
Bulgaria	0.257719	0.174773	0.0463326	0.257719	0.166169	0.00363388	0.257719	0.0929872	0.00358897	0.351853	0.22997	0.0459172	0.351853	0.226919	0.0232228	0.351853	0.161383	0.00359593	0.263977	0.185988	0.0705959	0.263941	0.185765	0.0701735	0.264546	0.175794	0.0038643
Cyprus	0.257719	0.174773	0.0463326	0.257719	0.166169	0.00363388	0.257719	0.0929872	0.00358897	0.351853	0.22997	0.0459172	0.351853	0.226919	0.0232228	0.351853	0.161383	0.00359593	0.263977	0.185988	0.0705959	0.263941	0.185765	0.0701735	0.264546	0.175794	0.0038643
Czech Republic	0.257719	0.174773	0.0463326	0.257719	0.166169	0.00363388	0.257719	0.0929872	0.00358897	0.351853	0.22997	0.0459172	0.351853	0.226919	0.0232228	0.351853	0.161383	0.00359593	0.263977	0.185988	0.0705959	0.263941	0.185765	0.0701735	0.264546	0.175794	0.0038643
Germany	0.352641	0.236611	0.0705308	0.352641	0.226291	0.0142669	0.352641	0.132204	0.0141413	0.477941	0.246925	0.0121597	0.477943	0.24447	0.0124741	0.477957	0.185833	0.0141704	0.368748	0.25387	0.0972913	0.368707	0.2538	0.0967838	0.369002	0.248584	0.0153458
Denmark	0.352641	0.236611	0.0705308	0.352641	0.226291	0.0142669	0.352641	0.132204	0.0141413	0.477941	0.246925	0.0121597	0.477943	0.24447	0.0124741	0.477957	0.185833	0.0141704	0.368748	0.25387	0.0972913	0.368707	0.2538	0.0967838	0.369002	0.248584	0.0153458
Estonia	0.257719	0.174773	0.0463326	0.257719	0.166169	0.00363388	0.257719	0.0929872	0.00358897	0.351853	0.22997	0.0459172	0.351853	0.226919	0.0232228	0.351853	0.161383	0.00359593	0.263977	0.185988	0.0705959	0.263941	0.185765	0.0701735	0.264546	0.175794	0.0038643
Spain	0.352641	0.236611	0.0705308	0.352641	0.226291	0.0142669	0.352641	0.132204	0.0141413	0.477941	0.246925	0.0121597	0.477943	0.24447	0.0124741	0.477957	0.185833	0.0141704	0.368748	0.25387	0.0972913	0.368707	0.2538	0.0967838	0.369002	0.248584	0.0153458
Finland	0.352641	0.236611	0.0705308	0.352641	0.226291	0.0142669	0.352641	0.132204	0.0141413	0.477941	0.246925	0.0121597	0.477943	0.24447	0.0124741	0.477957	0.185833	0.0141704	0.368748	0.25387	0.0972913	0.368707	0.2538	0.0967838	0.369002	0.248584	0.0153458
France	0.352641	0.236611	0.0705308	0.352641	0.226291	0.0142669	0.352641	0.132204	0.0141413	0.477941	0.246925	0.0121597	0.477943	0.24447	0.0124741	0.477957	0.185833	0.0141704	0.368748	0.25387	0.0972913	0.368707	0.2538	0.0967838	0.369002	0.248584	0.0153458
Greece	0.352641	0.236611	0.0705308	0.352641	0.226291	0.0142669	0.352641	0.132204	0.0141413	0.477941	0.246925	0.0121597	0.477943	0.24447	0.0124741	0.477957	0.185833	0.0141704	0.368748	0.25387	0.0972913	0.368707	0.2538	0.0967838	0.369002	0.248584	0.0153458
Croatia	0.0655144	0.0517427	0.0134993	0.0655144	0.0494824	0.000506493	0.0655144	0.0283803	0.000498552	0.0886783	0.0317009	0.00621113	0.0886783	0.031391	0.0035704	0.0886784	0.0228477	0.000498287	0.0673337	0.0530227	0.0222319	0.067322	0.0529998	0.0221081	0.0674656	0.0499517	0.000634073
Hungary	0.257719	0.174773	0.0463326	0.257719	0.166169	0.00363388	0.257719	0.0929872	0.00358897	0.351853	0.22997	0.0459172	0.351853	0.226919	0.0232228	0.351853	0.161383	0.00359593	0.263977	0.185988	0.0705959	0.263941	0.185765	0.0701735	0.264546	0.175794	0.0038643
Ireland	0.352641	0.236611	0.0705308	0.352641	0.226291	0.0142669	0.352641	0.132204	0.0141413	0.477941	0.246925	0.0121597	0.477943	0.24447	0.0124741	0.477957	0.185833	0.0141704	0.368748	0.25387	0.0972913	0.368707	0.2538	0.0967838	0.369002	0.248584	0.0153458
Italy	0.352641	0.236611	0.0705308	0.352641	0.226291	0.0142669	0.352641	0.132204	0.0141413	0.477941	0.246925	0.0121597	0.477943	0.24447	0.0124741	0.477957	0.185833	0.0141704	0.368748	0.25387	0.0972913	0.368707	0.2538	0.0967838	0.369002	0.248584	0.0153458
Lithuania	0.257719	0.174773	0.0463326	0.257719	0.166169	0.00363388	0.257719	0.0929872	0.00358897	0.351853	0.22997	0.0459172	0.351853	0.226919	0.0232228	0.351853	0.161383	0.00359593	0.263977	0.185988	0.0705959	0.263941	0.185765	0.0701735	0.264546	0.175794	0.0038643
Luxembourg	0.352641	0.236611	0.0705308	0.352641	0.226291	0.0142669	0.352641	0.132204	0.0141413	0.477941	0.246925	0.0121597	0.477943	0.24447	0.0124741	0.477957	0.185833	0.0141704	0.368748	0.25387	0.0972913	0.368707	0.2538	0.0967838	0.369002	0.248584	0.0153458
Latvia	0.257719	0.174773	0.0463326	0.257719	0.166169	0.00363388	0.257719	0.0929872	0.00358897	0.351853	0.22997	0.0459172	0.351853	0.226919	0.0232228	0.351853	0.161383	0.00359593	0.263977	0.185988	0.0705959	0.263941	0.185765	0.0701735	0.264546	0.175794	0.0038643
Malta	0.257719	0.174773	0.0463326	0.257719	0.166169	0.00363388	0.257719	0.0929872	0.00358897	0.351853	0.22997	0.0459172	0.351853	0.226919	0.0232228	0.351853	0.161383	0.00359593	0.263977	0.185988	0.0705959	0.263941	0.185765	0.0701735	0.264546	0.175794	0.0038643
Netherlands	0.352641	0.236611	0.0705308	0.352641	0.226291	0.0142669	0.352641	0.132204	0.0141413	0.477941	0.246925	0.0121597	0.477943	0.24447	0.0124741	0.477957	0.185833	0.0141704	0.368748	0.25387	0.0972913	0.368707	0.2538	0.0967838	0.369002	0.248584	0.0153458
Poland	0.257719	0.174773	0.0463326	0.257719	0.166169	0.00363388	0.257719	0.0929872	0.00358897	0.351853	0.22997	0.0459172	0.351853	0.226919	0.0232228	0.351853	0.161383	0.00359593	0.263977	0.185988	0.0705959	0.263941	0.185765	0.0701735	0.264546	0.175794	0.0038643
Portugal	0.352641	0.236611	0.0705308	0.352641	0.226291	0.0142669	0.352641	0.132204	0.0141413	0.477941	0.246925	0.0121597	0.477943	0.24447	0.0124741	0.477957	0.185833	0.0141704	0.368748	0.25387	0.0972913	0.368707	0.2538	0.0967838	0.369002	0.248584	0.0153458
Romania	0.257719	0.174773	0.0463326	0.257719	0.166169	0.00363388	0.257719	0.0929872	0.00358897	0.351853	0.22997	0.0459172	0.351853	0.226919	0.0232228	0.351853	0.161383	0.00359593	0.263977	0.185988	0.0705959	0.263941	0.185765	0.0701735	0.264546	0.175794	0.0038643
Sweden	0.352641	0.236611	0.0705308	0.352641	0.226291	0.0142669	0.352641	0.132204	0.0141413	0.477941	0.246925	0.0121597	0.477943	0.24447	0.0124741	0.477957	0.185833	0.0141704	0.368748	0.25387	0.0972913	0.368707	0.2538	0.0967838	0.369002	0.248584	0.0153458
Slovenia	0.257719	0.174773	0.0463326	0.257719	0.166169	0.00363388	0.257719	0.0929872	0.00358897	0.351853	0.22997	0.0459172	0.351853	0.226919	0.0232228	0.351853	0.161383	0.00359593	0.263977	0.185988	0.0705959	0.263941	0.185765	0.0701735	0.264546	0.175794	0.0038643
Slovakia	0.257719	0.174773	0.0463326	0.257719	0.166169	0.00363388	0.257719	0.0929872	0.00358897	0.351853	0.22997	0.0459172	0.351853	0.226919	0.0232228	0.351853	0.161383	0.00359593	0.263977	0.185988	0.0705959	0.263941	0.185765	0.0701735	0.264546	0.175794	0.0038643
United Kingdom	0.352641	0.236611	0.0705308	0.352641	0.226291	0.0142669	0.352641	0.132204	0.0141413	0.477941	0.246925	0.0121597	0.477943	0.24447	0.0124741	0.477957	0.185833	0.0141704	0.368748	0.25387	0.0972913	0.368707	0.2538	0.0967838	0.369002	0.248584	0.0153458
United States	0.182263	0.107649	0.0187904	0.182263	0.0979833	0.0061744	0.182263	0.0358213	0.00609586	0.248324	0.112742	0.00520723	0.248324	0.108959	0.00589576	0.248324	0.0546962	0.00606853	0.190816	0.115422	0.0417406	0.190759	0.114969	0.0414084	0.190986	0.105214	0.00607664
Japan	0.176177	0.125091	0.114289	0.176177	0.125551	0.132173	0.176177	0.128947	0.130488	0.235405	0.12559	0.112271	0.235405	0.125726	0.125335	0.235408	0.127491	0.131008	0.177604	0.125624	0.0784731	0.177498	0.125654	0.07879	0.177528	0.125419	0.131245
China	0.554333	0.326181	0.0515394	0.554333	0.313032	0.010932	0.554333	0.18097	0.0108015	0.753866	0.336298	0.00917877	0.753866	0.331534	0.0103984	0.753866	0.2256	0.0107557	0.563556	0.336742	0.103661	0.56292	0.335647	0.102875	0.557515	0.314718	0.010759
Canada	0.26348	0.10192	0.00700813	0.26348	0.0960366	0.00288892	0.26348	0.0433432	0.00285187	0.360194	0.182461	0.0362832	0.360194	0.178822	0.00849162	0.360195	0.10954	0.00285142	0.273119	0.109527	0.0143554	0.273232	0.109244	0.0142326	0.27261	0.101731	0.00286651
South Korea	0.878929	0.658319	0.143119	0.874406	0.650092	0.0322632	0.850399	0.552457	0.0319937	0.735977	0.675977	0.0275089	0.731682	0.671682	0.0272888	0.658682	0.598682	0.0271402	0.89978	0.680511	0.159471	0.899765	0.680402	0.158581	0.895118	0.651866	0.112883
Brazil	0.492693	0.192857	0.00837535	0.492694	0.180598	0.00100944	0.492694	0.0851622	0.000997577	0.675152	0.0593893	0.0124541	0.675157	0.0578959	0.00244091	0.675157	0.0350963	0.000993144	0.499271	0.198509	0.0234975	0.495181	0.196149	0.0231831	0.490871	0.170438	0.000996509
India	0.720005	0.0464073	0.00931235	0.720011	0.0440811	0.00189386	0.720011	0.0319284	0.00187137	0.761994	0.388305	0.140503	0.761526	0.381918	0.0980168	0.762	0.316111	0.0318886	0.749353	0.0482112	0.0114464	0.748493	0.0481389	0.0113801	0.750114	0.0450953	0.00195974
Mexico	0.0936457	0.0401982	0.00280323	0.0936457	0.0372319	0.00117355	0.0936457	0.0160358	0.00116265	0.126683	0.0691575	0.0142579	0.126683	0.0669139	0.00286007	0.126683	0.0383616	0.00115478	0.0958183	0.0417149	0.00840399	0.0953924	0.041458	0.00831195	0.0952313	0.0360788	0.0011555
Russia	0.264622	0.0972517	0.00233253	0.264622	0.0927099	0.00123356	0.264622	0.0473575	0.00123599	0.356445	0.0853021	0.0158118	0.35645	0.0843412	0.00348984	0.356451	0.0545813	0.00123295	0.268112	0.0997761	0.00469022	0.269013	0.0996534	0.0046629	0.267141	0.0905051	0.00123826
Australia	0.360169	0.123998	0.0049503	0.360169	0.114154	0.00308714	0.360169	0.0426095	0.00305474	0.492406	0.190856	0.0381001	0.492407	0.185161	0.00784373	0.492408	0.0968279	0.00303963	0.372934	0.13437	0.00927792	0.37248	0.133531	0.0091573	0.371129	0.116072	0.00304507
Switzerland	0.100323	0.0697721	0.0136787	0.100323	0.0646889	0.00162274	0.100323	0.0326644	0.00161066	0.137921	0.0970729	0.0202484	0.137923	0.0947452	0.0104543	0.137922	0.0602275	0.00177314	0.113566	0.0707434	0.0290354	0.113497	0.0706383	0.0287399	0.113586	0.0629396	0.00221461
Turkey	0.0655144	0.0517427	0.0134993	0.0655144	0.0494824	0.000506493	0.0655144	0.0283803	0.000498552	0.0886783	0.0317009	0.00621113	0.0886783	0.031391	0.0035704	0.0886784	0.0228477	0.000498287	0.0673337	0.0530227	0.0222319	0.067322	0.0529998	0.0221081	0.0674656	0.0499517	0.000634073
Taiwan	0.092972	0.0572528	0.0228143	0.092972	0.056629	0.0215763	0.092972	0.0511668	0.0214211	0.124969	0.0580731	0.0183743	0.124969	0.0576423	0.0182179	0.12497	0.0541527	0.0183925	0.09479	0.0587208	0.023184	0.0947241	0.0586998	0.0231385	0.0942776	0.0562874	0.0213669
Norway	0.100323	0.0697721	0.0136787	0.100323	0.0646889	0.00162274	0.100323	0.0326644	0.00161066	0.137921	0.0970729	0.0202484	0.137923	0.0947452	0.0104543	0.137922	0.0602275	0.00177314	0.113566	0.0707434	0.0290354	0.113497	0.0706383	0.0287399	0.113586	0.0629396	0.00221461
Indonesia	0.298235	0.107074	0.00763118	0.298235	0.101698	0.00125261	0.298235	0.0751482	0.00124009	0.41288	0.0738338	0.0155747	0.412883	0.0728006	0.0118376	0.412883	0.0640308	0.004042	0.310755	0.111054	0.00877534	0.310075	0.110802	0.00872876	0.31139	0.103536	0.00136875
South Africa	0.0755477	0.0319109	0.00523829	0.0755477	0.0304015	0.00115992	0.0755477	0.0195776	0.00114578	0.1031	0.0736404	0.0144436	0.1031	0.0724406	0.0104644	0.1031	0.0566546	0.00166411	0.0784966	0.034582	0.00612984	0.0785025	0.0345687	0.00609948	0.0779893	0.0321461	0.0012134
RoW Asia and Pacific	0.385638	0.110706	0.00432057	0.385638	0.103302	0.00190017	0.385638	0.0448696	0.00188047	0.523948	0.137324	0.0450367	0.523945	0.134352	0.0167315	0.523947	0.0886458	0.0019677	0.408724	0.125874	0.00747775	0.406952	0.125137	0.00743079	0.404553	0.111689	0.00188961
RoW America	0.350568	0.18295	0.0183693	0.350568	0.170932	0.00146103	0.350568	0.090501	0.0014417	0.479872	0.0824711	0.0172589	0.479874	0.0799738	0.00349152	0.479875	0.0525538	0.00143679	0.361774	0.189052	0.0538103	0.359758	0.187164	0.0529938	0.361513	0.16507	0.0014422
RoW Europe	0.0604536	0.0465138	0.0122817	0.0604536	0.0441104	0.000558925	0.0604536	0.02641	0.000550258	0.0821506	0.0355452	0.00691897	0.082151	0.0352521	0.00364447	0.0821508	0.0256632	0.000549946	0.060558	0.0457069	0.020556	0.0606388	0.0456743	0.0204024	0.0602706	0.0432895	0.000657643
RoW Africa	0.525863	0.045124	0.00523216	0.525863	0.0448861	0.00115672	0.525863	0.0215908	0.00114691	0.590661	0.188365	0.10382	0.590666	0.178094	0.0720817	0.590652	0.137671	0.0115473	0.527921	0.0549981	0.00697681	0.525982	0.0543057	0.00694925	0.528889	0.0489892	0.00121413
RoW Middle East	0.248448	0.0962992	0.00421633	0.248448	0.0924194	0.00152393	0.248448	0.0578648	0.00150584	0.336536	0.0916555	0.0186277	0.336538	0.0906616	0.00454735	0.336536	0.0727649	0.00150282	0.255494	0.100346	0.0133182	0.254594	0.099683	0.0132081	0.256946	0.0959963	0.00151545
Production of electricity by gas	SSP5+RCP6.0			SSP5+RCP4.5			SSP5+RCP2.6			SSP2+RCP6.0			SSP2+RCP4.5			SSP2+RCP2.6			SSP1+RCP6.0			SSP1+RCP4.5			SSP1+RCP2.6
EXIOBASE region	2030	2050	2100	2030	2050	2100	2030	2050	2100	2030	2050	2100	2030	2050	2100	2030	2050	2100	2030	2050	2100	2030	2050	2100	2030	2050	2100
Austria	0.423384	0.23835	0.0700669	0.423384	0.221968	0.102212	0.423384	0.174142	0.102547	0.547112	0.228031	0.0453754	0.547112	0.21512	0.0570472	0.547129	0.171971	0.102425	0.425858	0.228913	0.0606762	0.425667	0.22867	0.0608182	0.40557	0.20176	0.100354
Belgium	0.423384	0.23835	0.0700669	0.423384	0.221968	0.102212	0.423384	0.174142	0.102547	0.547112	0.228031	0.0453754	0.547112	0.21512	0.0570472	0.547129	0.171971	0.102425	0.425858	0.228913	0.0606762	0.425667	0.22867	0.0608182	0.40557	0.20176	0.100354
Bulgaria	0.457734	0.253338	0.101372	0.457734	0.226455	0.106626	0.457734	0.164538	0.106687	0.641283	0.390556	0.147449	0.641281	0.332161	0.129744	0.64128	0.215469	0.106689	0.546461	0.294231	0.0989581	0.52414	0.283694	0.0990308	0.505001	0.256884	0.106555
Cyprus	0.457734	0.253338	0.101372	0.457734	0.226455	0.106626	0.457734	0.164538	0.106687	0.641283	0.390556	0.147449	0.641281	0.332161	0.129744	0.64128	0.215469	0.106689	0.546461	0.294231	0.0989581	0.52414	0.283694	0.0990308	0.505001	0.256884	0.106555
Czech Republic	0.457734	0.253338	0.101372	0.457734	0.226455	0.106626	0.457734	0.164538	0.106687	0.641283	0.390556	0.147449	0.641281	0.332161	0.129744	0.64128	0.215469	0.106689	0.546461	0.294231	0.0989581	0.52414	0.283694	0.0990308	0.505001	0.256884	0.106555
Germany	0.423384	0.23835	0.0700669	0.423384	0.221968	0.102212	0.423384	0.174142	0.102547	0.547112	0.228031	0.0453754	0.547112	0.21512	0.0570472	0.547129	0.171971	0.102425	0.425858	0.228913	0.0606762	0.425667	0.22867	0.0608182	0.40557	0.20176	0.100354
Denmark	0.423384	0.23835	0.0700669	0.423384	0.221968	0.102212	0.423384	0.174142	0.102547	0.547112	0.228031	0.0453754	0.547112	0.21512	0.0570472	0.547129	0.171971	0.102425	0.425858	0.228913	0.0606762	0.425667	0.22867	0.0608182	0.40557	0.20176	0.100354
Estonia	0.457734	0.253338	0.101372	0.457734	0.226455	0.106626	0.457734	0.164538	0.106687	0.641283	0.390556	0.147449	0.641281	0.332161	0.129744	0.64128	0.215469	0.106689	0.546461	0.294231	0.0989581	0.52414	0.283694	0.0990308	0.505001	0.256884	0.106555
Spain	0.423384	0.23835	0.0700669	0.423384	0.221968	0.102212	0.423384	0.174142	0.102547	0.547112	0.228031	0.0453754	0.547112	0.21512	0.0570472	0.547129	0.171971	0.102425	0.425858	0.228913	0.0606762	0.425667	0.22867	0.0608182	0.40557	0.20176	0.100354
Finland	0.423384	0.23835	0.0700669	0.423384	0.221968	0.102212	0.423384	0.174142	0.102547	0.547112	0.228031	0.0453754	0.547112	0.21512	0.0570472	0.547129	0.171971	0.102425	0.425858	0.228913	0.0606762	0.425667	0.22867	0.0608182	0.40557	0.20176	0.100354
France	0.423384	0.23835	0.0700669	0.423384	0.221968	0.102212	0.423384	0.174142	0.102547	0.547112	0.228031	0.0453754	0.547112	0.21512	0.0570472	0.547129	0.171971	0.102425	0.425858	0.228913	0.0606762	0.425667	0.22867	0.0608182	0.40557	0.20176	0.100354
Greece	0.423384	0.23835	0.0700669	0.423384	0.221968	0.102212	0.423384	0.174142	0.102547	0.547112	0.228031	0.0453754	0.547112	0.21512	0.0570472	0.547129	0.171971	0.102425	0.425858	0.228913	0.0606762	0.425667	0.22867	0.0608182	0.40557	0.20176	0.100354
Croatia	0.626488	0.400827	0.184911	0.626488	0.390457	0.238568	0.626488	0.3475	0.239432	0.845315	0.695982	0.332125	0.845314	0.686822	0.301173	0.845316	0.616056	0.239451	0.639773	0.405119	0.1631	0.639207	0.404571	0.163407	0.631518	0.391402	0.236573
Hungary	0.457734	0.253338	0.101372	0.457734	0.226455	0.106626	0.457734	0.164538	0.106687	0.641283	0.390556	0.147449	0.641281	0.332161	0.129744	0.64128	0.215469	0.106689	0.546461	0.294231	0.0989581	0.52414	0.283694	0.0990308	0.505001	0.256884	0.106555
Ireland	0.423384	0.23835	0.0700669	0.423384	0.221968	0.102212	0.423384	0.174142	0.102547	0.547112	0.228031	0.0453754	0.547112	0.21512	0.0570472	0.547129	0.171971	0.102425	0.425858	0.228913	0.0606762	0.425667	0.22867	0.0608182	0.40557	0.20176	0.100354
Italy	0.423384	0.23835	0.0700669	0.423384	0.221968	0.102212	0.423384	0.174142	0.102547	0.547112	0.228031	0.0453754	0.547112	0.21512	0.0570472	0.547129	0.171971	0.102425	0.425858	0.228913	0.0606762	0.425667	0.22867	0.0608182	0.40557	0.20176	0.100354
Lithuania	0.457734	0.253338	0.101372	0.457734	0.226455	0.106626	0.457734	0.164538	0.106687	0.641283	0.390556	0.147449	0.641281	0.332161	0.129744	0.64128	0.215469	0.106689	0.546461	0.294231	0.0989581	0.52414	0.283694	0.0990308	0.505001	0.256884	0.106555
Luxembourg	0.423384	0.23835	0.0700669	0.423384	0.221968	0.102212	0.423384	0.174142	0.102547	0.547112	0.228031	0.0453754	0.547112	0.21512	0.0570472	0.547129	0.171971	0.102425	0.425858	0.228913	0.0606762	0.425667	0.22867	0.0608182	0.40557	0.20176	0.100354
Latvia	0.457734	0.253338	0.101372	0.457734	0.226455	0.106626	0.457734	0.164538	0.106687	0.641283	0.390556	0.147449	0.641281	0.332161	0.129744	0.64128	0.215469	0.106689	0.546461	0.294231	0.0989581	0.52414	0.283694	0.0990308	0.505001	0.256884	0.106555
Malta	0.457734	0.253338	0.101372	0.457734	0.226455	0.106626	0.457734	0.164538	0.106687	0.641283	0.390556	0.147449	0.641281	0.332161	0.129744	0.64128	0.215469	0.106689	0.546461	0.294231	0.0989581	0.52414	0.283694	0.0990308	0.505001	0.256884	0.106555
Netherlands	0.423384	0.23835	0.0700669	0.423384	0.221968	0.102212	0.423384	0.174142	0.102547	0.547112	0.228031	0.0453754	0.547112	0.21512	0.0570472	0.547129	0.171971	0.102425	0.425858	0.228913	0.0606762	0.425667	0.22867	0.0608182	0.40557	0.20176	0.100354
Poland	0.457734	0.253338	0.101372	0.457734	0.226455	0.106626	0.457734	0.164538	0.106687	0.641283	0.390556	0.147449	0.641281	0.332161	0.129744	0.64128	0.215469	0.106689	0.546461	0.294231	0.0989581	0.52414	0.283694	0.0990308	0.505001	0.256884	0.106555
Portugal	0.423384	0.23835	0.0700669	0.423384	0.221968	0.102212	0.423384	0.174142	0.102547	0.547112	0.228031	0.0453754	0.547112	0.21512	0.0570472	0.547129	0.171971	0.102425	0.425858	0.228913	0.0606762	0.425667	0.22867	0.0608182	0.40557	0.20176	0.100354
Romania	0.457734	0.253338	0.101372	0.457734	0.226455	0.106626	0.457734	0.164538	0.106687	0.641283	0.390556	0.147449	0.641281	0.332161	0.129744	0.64128	0.215469	0.106689	0.546461	0.294231	0.0989581	0.52414	0.283694	0.0990308	0.505001	0.256884	0.106555
Sweden	0.423384	0.23835	0.0700669	0.423384	0.221968	0.102212	0.423384	0.174142	0.102547	0.547112	0.228031	0.0453754	0.547112	0.21512	0.0570472	0.547129	0.171971	0.102425	0.425858	0.228913	0.0606762	0.425667	0.22867	0.0608182	0.40557	0.20176	0.100354
Slovenia	0.457734	0.253338	0.101372	0.457734	0.226455	0.106626	0.457734	0.164538	0.106687	0.641283	0.390556	0.147449	0.641281	0.332161	0.129744	0.64128	0.215469	0.106689	0.546461	0.294231	0.0989581	0.52414	0.283694	0.0990308	0.505001	0.256884	0.106555
Slovakia	0.457734	0.253338	0.101372	0.457734	0.226455	0.106626	0.457734	0.164538	0.106687	0.641283	0.390556	0.147449	0.641281	0.332161	0.129744	0.64128	0.215469	0.106689	0.546461	0.294231	0.0989581	0.52414	0.283694	0.0990308	0.505001	0.256884	0.106555
United Kingdom	0.423384	0.23835	0.0700669	0.423384	0.221968	0.102212	0.423384	0.174142	0.102547	0.547112	0.228031	0.0453754	0.547112	0.21512	0.0570472	0.547129	0.171971	0.102425	0.425858	0.228913	0.0606762	0.425667	0.22867	0.0608182	0.40557	0.20176	0.100354
United States	0.372318	0.200181	0.0665301	0.372318	0.188726	0.098063	0.372318	0.146157	0.0981258	0.484742	0.193204	0.0451526	0.484742	0.185758	0.0740146	0.484743	0.147622	0.0981261	0.375145	0.196126	0.0440229	0.374632	0.195297	0.044588	0.36285	0.176278	0.0980615
Japan	0.376497	0.236968	0.084815	0.376499	0.226678	0.100886	0.376497	0.178621	0.100967	0.502333	0.237397	0.0453511	0.502333	0.23147	0.0683882	0.502337	0.188517	0.100965	0.375908	0.235677	0.0760897	0.375151	0.235051	0.0761019	0.369196	0.217565	0.100729
China	0.646348	0.267765	0.0451853	0.646348	0.23082	0.031143	0.646348	0.132297	0.0311048	0.831408	0.236851	0.0129885	0.831407	0.21353	0.0241721	0.831402	0.12343	0.0311045	0.636301	0.254167	0.0596902	0.60244	0.231151	0.0590352	0.543951	0.180984	0.0311326
Canada	0.401758	0.157873	0.0327624	0.401758	0.133934	0.0201792	0.401758	0.0681368	0.0201552	0.570424	0.0773389	0.0279027	0.570424	0.0656297	0.022999	0.570423	0.0396935	0.0201551	0.473642	0.19061	0.0404276	0.457517	0.179442	0.0401582	0.430687	0.136469	0.0202264
South Korea	0.646348	0.267765	0.0451853	0.952165	0.932165	0.243153	0.922955	0.902955	0.241601	0.95607	0.93607	0.100466	0.952165	0.935028	0.0980685	0.949408	0.929408	0.101502	0.956394	0.936394	0.32063	0.956388	0.936388	0.320293	0.95293	0.93293	0.318757
Brazil	0.400026	0.18047	0.038772	0.400026	0.15608	0.0213058	0.400026	0.0940152	0.021283	0.55744	0.071754	0.0290593	0.557441	0.0620476	0.0238862	0.557441	0.0443787	0.0212829	0.459906	0.20847	0.0482713	0.414283	0.187129	0.0476579	0.368879	0.138314	0.0212982
India	0.612632	0.281495	0.0559549	0.612632	0.26181	0.06689	0.612632	0.197092	0.0672609	0.672061	0.43378	0.11788	0.671565	0.407746	0.107423	0.672068	0.312962	0.0861806	0.687947	0.308794	0.0533674	0.666961	0.300202	0.0533969	0.648718	0.269703	0.0666185
Mexico	0.385127	0.19302	0.0449844	0.385127	0.18384	0.047689	0.385127	0.134968	0.0476919	0.558994	0.165158	0.0700769	0.558995	0.160867	0.0564538	0.558994	0.132753	0.0476917	0.404281	0.193973	0.0451281	0.402433	0.192777	0.0450696	0.395194	0.177799	0.0476817
Russia	0.158981	0.0629413	0.0134019	0.158981	0.0560861	0.021743	0.158981	0.0347266	0.0217439	0.216799	0.0910358	0.029713	0.2168	0.0863261	0.0245926	0.216801	0.0536607	0.0217436	0.162167	0.0637926	0.0090773	0.159729	0.0610737	0.00917413	0.149058	0.0469812	0.0217141
Australia	0.594911	0.21547	0.0502817	0.594911	0.183224	0.0487262	0.594911	0.102891	0.0487252	0.833213	0.175042	0.0674703	0.833213	0.139356	0.054838	0.833213	0.0872451	0.0487251	0.704251	0.253397	0.0521448	0.668632	0.230026	0.0519921	0.610934	0.161985	0.0487256
Switzerland	0.211824	0.129848	0.0529197	0.211824	0.114192	0.0559848	0.211824	0.0875727	0.0559876	0.286384	0.181606	0.0762878	0.286385	0.150341	0.0691813	0.286383	0.101437	0.0564675	0.253051	0.141888	0.0516584	0.246157	0.138283	0.0516993	0.237599	0.124667	0.0557443
Turkey	0.158981	0.0629413	0.0134019	0.626488	0.390457	0.238568	0.626488	0.3475	0.239432	0.845315	0.695982	0.332125	0.845314	0.686822	0.301173	0.845316	0.616056	0.239451	0.639773	0.405119	0.1631	0.639207	0.404571	0.163407	0.631518	0.391402	0.236573
Taiwan	0.188879	0.102903	0.0377194	0.188879	0.10158	0.187924	0.188879	0.10145	0.191504	0.250599	0.101181	0.0816143	0.250599	0.100609	0.078735	0.2506	0.0958995	0.0900279	0.18863	0.10105	0.0277414	0.18858	0.101098	0.0276847	0.1867	0.0957324	0.081959
Norway	0.211824	0.129848	0.0529197	0.211824	0.114192	0.0559848	0.211824	0.0875727	0.0559876	0.286384	0.181606	0.0762878	0.286385	0.150341	0.0691813	0.286383	0.101437	0.0564675	0.253051	0.141888	0.0516584	0.246157	0.138283	0.0516993	0.237599	0.124667	0.0557443
Indonesia	0.369275	0.221988	0.0718786	0.369275	0.204292	0.0232126	0.369275	0.145653	0.0221788	0.554505	0.0809274	0.0308249	0.554505	0.0754099	0.0291829	0.554506	0.0633409	0.0252683	0.43916	0.263593	0.0805254	0.429669	0.257038	0.0802491	0.42046	0.225896	0.0265957
South Africa	0.300458	0.0940675	0.0315525	0.300458	0.0829683	0.026889	0.300458	0.0553244	0.0268341	0.353561	0.136064	0.0705271	0.353561	0.126176	0.061376	0.35356	0.0879269	0.0334154	0.295079	0.098722	0.0320499	0.279511	0.0955315	0.0319572	0.266126	0.0833032	0.0270592
RoW Asia and Pacific	0.539352	0.182088	0.046577	0.539352	0.165325	0.0303742	0.539352	0.106075	0.0302655	0.668973	0.146589	0.0692501	0.668965	0.133685	0.0554875	0.668969	0.0958344	0.0304541	0.538417	0.186194	0.0521455	0.523797	0.182618	0.0518383	0.498798	0.156938	0.0304679
RoW America	0.480172	0.209926	0.0392425	0.480172	0.191994	0.0288944	0.480172	0.121996	0.0288846	0.673406	0.131511	0.0341657	0.673406	0.117106	0.0306611	0.673408	0.0812448	0.0288855	0.545031	0.239244	0.0446409	0.514921	0.222403	0.0442692	0.485099	0.18135	0.0288932
RoW Europe	0.246469	0.124661	0.047659	0.246469	0.118933	0.0652714	0.24647	0.0971184	0.0654689	0.331934	0.215415	0.090774	0.331929	0.208803	0.0805373	0.331933	0.167337	0.0654727	0.260106	0.12961	0.039547	0.254344	0.127019	0.0397639	0.245971	0.116045	0.0649261
RoW Africa	0.300458	0.0940675	0.0315525	0.300458	0.0829683	0.026889	0.300458	0.0553244	0.0268341	0.353561	0.136064	0.0705271	0.353561	0.126176	0.061376	0.35356	0.0879269	0.0334154	0.295079	0.098722	0.0320499	0.279511	0.0955315	0.0319572	0.266126	0.0833032	0.0270592
RoW Middle East	0.274501	0.0892633	0.0165463	0.274502	0.0874916	0.0229022	0.274501	0.063891	0.0229176	0.3888	0.089805	0.031729	0.388802	0.0854549	0.0268191	0.3888	0.0695801	0.0229177	0.308384	0.103182	0.0134404	0.300728	0.0988894	0.0134799	0.299301	0.0916039	0.0228755
Production of electricity by petroleum and other oil derivatives	SSP5+RCP6.0			SSP5+RCP4.5			SSP5+RCP2.6			SSP2+RCP6.0			SSP2+RCP4.5			SSP2+RCP2.6			SSP1+RCP6.0			SSP1+RCP4.5			SSP1+RCP2.6
EXIOBASE region	2030	2050	2100	2030	2050	2100	2030	2050	2100	2030	2050	2100	2030	2050	2100	2030	2050	2100	2030	2050	2100	2030	2050	2100	2030	2050	2100
Austria	0.482868	0.266908	0.162789	0.482868	0.24653	0.175663	0.482868	0.20655	0.175711	0.684171	0.282471	0.143097	0.684165	0.278682	0.151241	0.684121	0.229097	0.175418	0.607276	0.252436	0.148478	0.60671	0.249446	0.148772	0.58211	0.230807	0.173439
Belgium	0.482868	0.266908	0.162789	0.482868	0.24653	0.175663	0.482868	0.20655	0.175711	0.684171	0.282471	0.143097	0.684165	0.278682	0.151241	0.684121	0.229097	0.175418	0.607276	0.252436	0.148478	0.60671	0.249446	0.148772	0.58211	0.230807	0.173439
Bulgaria	0.2387	0.155502	0.0886737	0.2387	0.142142	0.094096	0.2387	0.113679	0.0941328	0.337376	0.100186	0.0788456	0.337372	0.102183	0.0861452	0.337362	0.0984778	0.0941293	0.290241	0.190256	0.0800246	0.279542	0.184601	0.0802821	0.265485	0.162658	0.0937146
Cyprus	0.2387	0.155502	0.0886737	0.2387	0.142142	0.094096	0.2387	0.113679	0.0941328	0.337376	0.100186	0.0788456	0.337372	0.102183	0.0861452	0.337362	0.0984778	0.0941293	0.290241	0.190256	0.0800246	0.279542	0.184601	0.0802821	0.265485	0.162658	0.0937146
Czech Republic	0.2387	0.155502	0.0886737	0.2387	0.142142	0.094096	0.2387	0.113679	0.0941328	0.337376	0.100186	0.0788456	0.337372	0.102183	0.0861452	0.337362	0.0984778	0.0941293	0.290241	0.190256	0.0800246	0.279542	0.184601	0.0802821	0.265485	0.162658	0.0937146
Germany	0.482868	0.266908	0.162789	0.482868	0.24653	0.175663	0.482868	0.20655	0.175711	0.684171	0.282471	0.143097	0.684165	0.278682	0.151241	0.684121	0.229097	0.175418	0.607276	0.252436	0.148478	0.60671	0.249446	0.148772	0.58211	0.230807	0.173439
Denmark	0.482868	0.266908	0.162789	0.482868	0.24653	0.175663	0.482868	0.20655	0.175711	0.684171	0.282471	0.143097	0.684165	0.278682	0.151241	0.684121	0.229097	0.175418	0.607276	0.252436	0.148478	0.60671	0.249446	0.148772	0.58211	0.230807	0.173439
Estonia	0.2387	0.155502	0.0886737	0.2387	0.142142	0.094096	0.2387	0.113679	0.0941328	0.337376	0.100186	0.0788456	0.337372	0.102183	0.0861452	0.337362	0.0984778	0.0941293	0.290241	0.190256	0.0800246	0.279542	0.184601	0.0802821	0.265485	0.162658	0.0937146
Spain	0.482868	0.266908	0.162789	0.482868	0.24653	0.175663	0.482868	0.20655	0.175711	0.684171	0.282471	0.143097	0.684165	0.278682	0.151241	0.684121	0.229097	0.175418	0.607276	0.252436	0.148478	0.60671	0.249446	0.148772	0.58211	0.230807	0.173439
Finland	0.482868	0.266908	0.162789	0.482868	0.24653	0.175663	0.482868	0.20655	0.175711	0.684171	0.282471	0.143097	0.684165	0.278682	0.151241	0.684121	0.229097	0.175418	0.607276	0.252436	0.148478	0.60671	0.249446	0.148772	0.58211	0.230807	0.173439
France	0.482868	0.266908	0.162789	0.482868	0.24653	0.175663	0.482868	0.20655	0.175711	0.684171	0.282471	0.143097	0.684165	0.278682	0.151241	0.684121	0.229097	0.175418	0.607276	0.252436	0.148478	0.60671	0.249446	0.148772	0.58211	0.230807	0.173439
Greece	0.482868	0.266908	0.162789	0.482868	0.24653	0.175663	0.482868	0.20655	0.175711	0.684171	0.282471	0.143097	0.684165	0.278682	0.151241	0.684121	0.229097	0.175418	0.607276	0.252436	0.148478	0.60671	0.249446	0.148772	0.58211	0.230807	0.173439
Croatia	0.268764	0.155265	0.116133	0.268764	0.152586	0.124405	0.268764	0.13637	0.12447	0.367854	0.136664	0.103688	0.367848	0.141284	0.11128	0.36784	0.134029	0.124454	0.294743	0.155127	0.101288	0.293677	0.154733	0.10162	0.290433	0.14748	0.123557
Hungary	0.2387	0.155502	0.0886737	0.2387	0.142142	0.094096	0.2387	0.113679	0.0941328	0.337376	0.100186	0.0788456	0.337372	0.102183	0.0861452	0.337362	0.0984778	0.0941293	0.290241	0.190256	0.0800246	0.279542	0.184601	0.0802821	0.265485	0.162658	0.0937146
Ireland	0.482868	0.266908	0.162789	0.482868	0.24653	0.175663	0.482868	0.20655	0.175711	0.684171	0.282471	0.143097	0.684165	0.278682	0.151241	0.684121	0.229097	0.175418	0.607276	0.252436	0.148478	0.60671	0.249446	0.148772	0.58211	0.230807	0.173439
Italy	0.482868	0.266908	0.162789	0.482868	0.24653	0.175663	0.482868	0.20655	0.175711	0.684171	0.282471	0.143097	0.684165	0.278682	0.151241	0.684121	0.229097	0.175418	0.607276	0.252436	0.148478	0.60671	0.249446	0.148772	0.58211	0.230807	0.173439
Lithuania	0.2387	0.155502	0.0886737	0.2387	0.142142	0.094096	0.2387	0.113679	0.0941328	0.337376	0.100186	0.0788456	0.337372	0.102183	0.0861452	0.337362	0.0984778	0.0941293	0.290241	0.190256	0.0800246	0.279542	0.184601	0.0802821	0.265485	0.162658	0.0937146
Luxembourg	0.482868	0.266908	0.162789	0.482868	0.24653	0.175663	0.482868	0.20655	0.175711	0.684171	0.282471	0.143097	0.684165	0.278682	0.151241	0.684121	0.229097	0.175418	0.607276	0.252436	0.148478	0.60671	0.249446	0.148772	0.58211	0.230807	0.173439
Latvia	0.2387	0.155502	0.0886737	0.2387	0.142142	0.094096	0.2387	0.113679	0.0941328	0.337376	0.100186	0.0788456	0.337372	0.102183	0.0861452	0.337362	0.0984778	0.0941293	0.290241	0.190256	0.0800246	0.279542	0.184601	0.0802821	0.265485	0.162658	0.0937146
Malta	0.2387	0.155502	0.0886737	0.2387	0.142142	0.094096	0.2387	0.113679	0.0941328	0.337376	0.100186	0.0788456	0.337372	0.102183	0.0861452	0.337362	0.0984778	0.0941293	0.290241	0.190256	0.0800246	0.279542	0.184601	0.0802821	0.265485	0.162658	0.0937146
Netherlands	0.482868	0.266908	0.162789	0.482868	0.24653	0.175663	0.482868	0.20655	0.175711	0.684171	0.282471	0.143097	0.684165	0.278682	0.151241	0.684121	0.229097	0.175418	0.607276	0.252436	0.148478	0.60671	0.249446	0.148772	0.58211	0.230807	0.173439
Poland	0.2387	0.155502	0.0886737	0.2387	0.142142	0.094096	0.2387	0.113679	0.0941328	0.337376	0.100186	0.0788456	0.337372	0.102183	0.0861452	0.337362	0.0984778	0.0941293	0.290241	0.190256	0.0800246	0.279542	0.184601	0.0802821	0.265485	0.162658	0.0937146
Portugal	0.482868	0.266908	0.162789	0.482868	0.24653	0.175663	0.482868	0.20655	0.175711	0.684171	0.282471	0.143097	0.684165	0.278682	0.151241	0.684121	0.229097	0.175418	0.607276	0.252436	0.148478	0.60671	0.249446	0.148772	0.58211	0.230807	0.173439
Romania	0.2387	0.155502	0.0886737	0.2387	0.142142	0.094096	0.2387	0.113679	0.0941328	0.337376	0.100186	0.0788456	0.337372	0.102183	0.0861452	0.337362	0.0984778	0.0941293	0.290241	0.190256	0.0800246	0.279542	0.184601	0.0802821	0.265485	0.162658	0.0937146
Sweden	0.482868	0.266908	0.162789	0.482868	0.24653	0.175663	0.482868	0.20655	0.175711	0.684171	0.282471	0.143097	0.684165	0.278682	0.151241	0.684121	0.229097	0.175418	0.607276	0.252436	0.148478	0.60671	0.249446	0.148772	0.58211	0.230807	0.173439
Slovenia	0.2387	0.155502	0.0886737	0.2387	0.142142	0.094096	0.2387	0.113679	0.0941328	0.337376	0.100186	0.0788456	0.337372	0.102183	0.0861452	0.337362	0.0984778	0.0941293	0.290241	0.190256	0.0800246	0.279542	0.184601	0.0802821	0.265485	0.162658	0.0937146
Slovakia	0.2387	0.155502	0.0886737	0.2387	0.142142	0.094096	0.2387	0.113679	0.0941328	0.337376	0.100186	0.0788456	0.337372	0.102183	0.0861452	0.337362	0.0984778	0.0941293	0.290241	0.190256	0.0800246	0.279542	0.184601	0.0802821	0.265485	0.162658	0.0937146
United Kingdom	0.482868	0.266908	0.162789	0.482868	0.24653	0.175663	0.482868	0.20655	0.175711	0.684171	0.282471	0.143097	0.684165	0.278682	0.151241	0.684121	0.229097	0.175418	0.607276	0.252436	0.148478	0.60671	0.249446	0.148772	0.58211	0.230807	0.173439
United States	0.364322	0.19781	0.147552	0.364322	0.187211	0.153007	0.364322	0.165278	0.153014	0.515406	0.198598	0.124668	0.515397	0.200102	0.148205	0.515389	0.175025	0.153014	0.449449	0.179605	0.125315	0.439243	0.180871	0.126009	0.419717	0.173441	0.152999
Japan	0.9	0.732517	0.62237	0.863087	0.723659	0.653652	0.809153	0.684824	0.653697	0.773483	0.753483	0.532525	0.785133	0.765133	0.617485	0.960872	0.710778	0.653692	0.880365	0.740699	0.523016	0.906703	0.755337	0.525348	0.891459	0.723347	0.652203
China	0.640457	0.353629	0.219644	0.640457	0.322104	0.229744	0.640457	0.260168	0.229768	0.879293	0.345635	0.187086	0.879281	0.339846	0.221168	0.879241	0.269472	0.229767	0.659457	0.35727	0.185965	0.596101	0.346934	0.18683	0.552065	0.296501	0.229726
Canada	0.244259	0.134863	0.0986755	0.244259	0.127202	0.102713	0.244259	0.111301	0.102719	0.338534	0.107836	0.0863825	0.338532	0.109184	0.098662	0.338516	0.105947	0.102718	0.294905	0.145833	0.0852627	0.280705	0.140554	0.0856172	0.258908	0.125437	0.10258
South Korea	0.419843	0.256507	0.235656	0.998348	0.709302	0.446248	0.818406	0.597792	0.446573	0.783323	0.783123	0.363452	0.754848	0.754648	0.364343	0.974501	0.630737	0.362741	0.770763	0.770563	0.367701	0.769798	0.769598	0.367773	0.682587	0.682387	0.364776
Brazil	0.235049	0.123301	0.0451884	0.235049	0.104685	0.0450588	0.235049	0.0669633	0.045058	0.353474	0.0478173	0.0379296	0.353472	0.048616	0.0438782	0.353462	0.0471555	0.0450585	0.311662	0.1747	0.0443786	0.25412	0.150912	0.0444417	0.227934	0.115219	0.0450584
India	0.4293	0.305856	0.149678	0.429301	0.289055	0.166071	0.429301	0.236771	0.166236	0.480217	0.335204	0.146959	0.47973	0.334227	0.153915	0.480207	0.271336	0.156161	0.555313	0.364171	0.13808	0.504217	0.344208	0.138409	0.487439	0.296666	0.164901
Mexico	0.206834	0.101988	0.0575282	0.206834	0.0941122	0.059142	0.206834	0.0708635	0.0591425	0.289085	0.0613917	0.0497068	0.289083	0.0630038	0.0572353	0.289083	0.0614743	0.0591417	0.248006	0.122411	0.0512098	0.227134	0.11407	0.0513583	0.210286	0.100556	0.0591366
Russia	0.242453	0.15089	0.129817	0.242453	0.146611	0.135646	0.242453	0.13969	0.135646	0.313305	0.154942	0.113557	0.313316	0.154431	0.131628	0.313304	0.144128	0.135641	0.249915	0.148423	0.107823	0.23894	0.146723	0.108374	0.226684	0.138852	0.135623
Australia	0.482868	0.266908	0.162789	0.743485	0.474243	0.449544	0.743485	0.460634	0.449571	0.82	0.499065	0.378343	0.84	0.509778	0.436835	0.88	0.479558	0.449573	0.796794	0.493947	0.362688	0.796253	0.500463	0.366571	0.767208	0.47916	0.449554
Switzerland	0.567929	0.480035	0.464433	0.567929	0.492772	0.509345	0.567929	0.506915	0.509339	0.689303	0.544077	0.428939	0.689296	0.552885	0.451561	0.689329	0.549123	0.504856	0.602253	0.43502	0.404368	0.609351	0.44158	0.405934	0.600733	0.454192	0.499181
Turkey	0.268764	0.155265	0.116133	0.268764	0.152586	0.124405	0.268764	0.13637	0.12447	0.367854	0.136664	0.103688	0.367848	0.141284	0.11128	0.36784	0.134029	0.124454	0.294743	0.155127	0.101288	0.293677	0.154733	0.10162	0.290433	0.14748	0.123557
Taiwan	0.419843	0.256507	0.235656	0.419843	0.25629	0.279856	0.419843	0.264079	0.28013	0.551306	0.254397	0.22814	0.551299	0.254223	0.228398	0.55128	0.248408	0.233705	0.428663	0.253558	0.220587	0.432737	0.25408	0.220635	0.428594	0.245103	0.245264
Norway	0.567929	0.480035	0.464433	0.567929	0.492772	0.509345	0.567929	0.506915	0.509339	0.689303	0.544077	0.428939	0.689296	0.552885	0.451561	0.689329	0.549123	0.504856	0.602253	0.43502	0.404368	0.609351	0.44158	0.405934	0.600733	0.454192	0.499181
Indonesia	0.280219	0.155922	0.0632423	0.280219	0.142813	0.0644727	0.280219	0.106507	0.0644631	0.4412	0.0678943	0.0540437	0.441192	0.0698121	0.0559533	0.441173	0.0682253	0.0598369	0.381889	0.204796	0.0619049	0.361275	0.194598	0.0620163	0.359578	0.163138	0.0638669
South Africa	0.560631	0.0686858	0.0405393	0.578418	0.345803	0.160713	0.578418	0.24605	0.16065	0.830952	0.170716	0.134476	0.830935	0.174863	0.140732	0.830885	0.167617	0.156784	0.765526	0.497067	0.162177	0.738468	0.483428	0.162491	0.699339	0.374909	0.159828
RoW Asia and Pacific	0.450347	0.116437	0.0470684	0.450348	0.109606	0.0498382	0.450348	0.0809039	0.0498506	0.524859	0.105805	0.0454601	0.524835	0.108255	0.0484703	0.52484	0.0861965	0.0496903	0.493686	0.137367	0.043747	0.48508	0.131913	0.0438783	0.462349	0.114238	0.0497847
RoW America	0.34451	0.129853	0.0398794	0.34451	0.115791	0.0397959	0.34451	0.0749556	0.0397954	0.50469	0.0498559	0.0334081	0.504687	0.0506824	0.0384088	0.504681	0.0469328	0.0397982	0.423447	0.174009	0.0388743	0.400067	0.163111	0.0388168	0.38136	0.134212	0.0397953
RoW Europe	0.238283	0.130485	0.095527	0.238283	0.129221	0.102006	0.238283	0.114871	0.102041	0.320978	0.113248	0.085042	0.320975	0.116031	0.0940549	0.320971	0.111092	0.102033	0.251005	0.131659	0.0827631	0.246701	0.130315	0.0830106	0.24007	0.126193	0.10162
RoW Africa	0.560631	0.0686858	0.0405393	0.560631	0.0662444	0.0397584	0.560631	0.0545479	0.0397493	0.610211	0.0655559	0.0388014	0.610203	0.0653192	0.0396196	0.610211	0.0579338	0.0388647	0.591105	0.0747259	0.0399096	0.524774	0.0710474	0.0398831	0.494393	0.0649274	0.0394991
RoW Middle East	0.186687	0.0848041	0.0392744	0.186687	0.0793497	0.0406448	0.186687	0.0577588	0.0406498	0.265842	0.0438595	0.0340534	0.26584	0.0448431	0.0387154	0.265847	0.0436357	0.0406493	0.230345	0.0992803	0.0350556	0.214856	0.0936837	0.0351618	0.20956	0.0843242	0.0405951
Production of electricity by biomass and waste	SSP5+RCP6.0			SSP5+RCP4.5			SSP5+RCP2.6			SSP2+RCP6.0			SSP2+RCP4.5			SSP2+RCP2.6			SSP1+RCP6.0			SSP1+RCP4.5			SSP1+RCP2.6
EXIOBASE region	2030	2050	2100	2030	2050	2100	2030	2050	2100	2030	2050	2100	2030	2050	2100	2030	2050	2100	2030	2050	2100	2030	2050	2100	2030	2050	2100
Austria	0.943799	0.721218	0.196865	0.943799	0.60318	0.064616	0.943799	0.181898	0.0620071	0.961782	0.951782	0.0233273	0.914825	0.904825	0.0416344	0.943352	0.448722	0.0544739	0.918676	0.786015	0.51278	1.00763	0.784488	0.511099	0.998523	0.734686	0.0560846
Belgium	0.943799	0.721218	0.196865	0.943799	0.60318	0.064616	0.943799	0.181898	0.0620071	0.961782	0.951782	0.0233273	0.914825	0.904825	0.0416344	0.943352	0.448722	0.0544739	0.918676	0.786015	0.51278	1.00763	0.784488	0.511099	0.998523	0.734686	0.0560846
Bulgaria	0.677241	0.527486	0.115328	0.677241	0.453462	0.0462541	0.677241	0.138645	0.0441743	0.925331	0.136743	0.10491	0.925328	0.132219	0.0586646	0.925329	0.0842878	0.0410817	0.707497	0.576059	0.374405	0.706752	0.575117	0.371564	0.69808	0.540096	0.0413087
Cyprus	0.677241	0.527486	0.115328	0.677241	0.453462	0.0462541	0.677241	0.138645	0.0441743	0.925331	0.136743	0.10491	0.925328	0.132219	0.0586646	0.925329	0.0842878	0.0410817	0.707497	0.576059	0.374405	0.706752	0.575117	0.371564	0.69808	0.540096	0.0413087
Czech Republic	0.677241	0.527486	0.115328	0.677241	0.453462	0.0462541	0.677241	0.138645	0.0441743	0.925331	0.136743	0.10491	0.925328	0.132219	0.0586646	0.925329	0.0842878	0.0410817	0.707497	0.576059	0.374405	0.706752	0.575117	0.371564	0.69808	0.540096	0.0413087
Germany	0.943799	0.721218	0.196865	0.943799	0.60318	0.064616	0.943799	0.181898	0.0620071	0.961782	0.951782	0.0233273	0.914825	0.904825	0.0416344	0.943352	0.448722	0.0544739	0.918676	0.786015	0.51278	1.00763	0.784488	0.511099	0.998523	0.734686	0.0560846
Denmark	0.943799	0.721218	0.196865	0.943799	0.60318	0.064616	0.943799	0.181898	0.0620071	0.961782	0.951782	0.0233273	0.914825	0.904825	0.0416344	0.943352	0.448722	0.0544739	0.918676	0.786015	0.51278	1.00763	0.784488	0.511099	0.998523	0.734686	0.0560846
Estonia	0.677241	0.527486	0.115328	0.677241	0.453462	0.0462541	0.677241	0.138645	0.0441743	0.925331	0.136743	0.10491	0.925328	0.132219	0.0586646	0.925329	0.0842878	0.0410817	0.707497	0.576059	0.374405	0.706752	0.575117	0.371564	0.69808	0.540096	0.0413087
Spain	0.943799	0.721218	0.196865	0.943799	0.60318	0.064616	0.943799	0.181898	0.0620071	0.961782	0.951782	0.0233273	0.914825	0.904825	0.0416344	0.943352	0.448722	0.0544739	0.918676	0.786015	0.51278	1.00763	0.784488	0.511099	0.998523	0.734686	0.0560846
Finland	0.943799	0.721218	0.196865	0.943799	0.60318	0.064616	0.943799	0.181898	0.0620071	0.961782	0.951782	0.0233273	0.914825	0.904825	0.0416344	0.943352	0.448722	0.0544739	0.918676	0.786015	0.51278	0.918064	0.784488	0.511099	0.998523	0.734686	0.0560846
France	0.943799	0.721218	0.196865	0.943799	0.60318	0.064616	0.943799	0.181898	0.0620071	0.961782	0.951782	0.0233273	0.914825	0.904825	0.0416344	0.943352	0.448722	0.0544739	0.918676	0.786015	0.51278	0.918064	0.784488	0.511099	0.998523	0.734686	0.0560846
Greece	0.943799	0.721218	0.196865	0.943799	0.60318	0.064616	0.943799	0.181898	0.0620071	0.961782	0.951782	0.0233273	0.914825	0.904825	0.0416344	0.943352	0.448722	0.0544739	0.918676	0.786015	0.51278	0.918064	0.784488	0.511099	0.998523	0.734686	0.0560846
Croatia	0.298858	0.231883	0.058846	0.298858	0.181919	0.0307911	0.298858	0.0496414	0.0294559	0.401425	0.0846549	0.0677694	0.401423	0.0812089	0.0399594	0.401423	0.0448964	0.0268478	0.301246	0.250801	0.197537	0.298537	0.249769	0.196175	0.293779	0.230371	0.0270453
Hungary	0.677241	0.527486	0.115328	0.677241	0.453462	0.0462541	0.677241	0.138645	0.0441743	0.925331	0.136743	0.10491	0.925328	0.132219	0.0586646	0.925329	0.0842878	0.0410817	0.707497	0.576059	0.374405	0.706752	0.575117	0.371564	0.69808	0.540096	0.0413087
Ireland	0.943799	0.721218	0.196865	0.943799	0.60318	0.064616	0.943799	0.181898	0.0620071	0.961782	0.951782	0.0233273	0.914825	0.904825	0.0416344	0.943352	0.448722	0.0544739	0.918676	0.786015	0.51278	0.918064	0.784488	0.511099	0.998523	0.734686	0.0560846
Italy	0.943799	0.721218	0.196865	0.943799	0.60318	0.064616	0.943799	0.181898	0.0620071	0.961782	0.951782	0.0233273	0.914825	0.904825	0.0416344	0.943352	0.448722	0.0544739	0.918676	0.786015	0.51278	0.918064	0.784488	0.511099	0.998523	0.734686	0.0560846
Lithuania	0.677241	0.527486	0.115328	0.677241	0.453462	0.0462541	0.677241	0.138645	0.0441743	0.925331	0.136743	0.10491	0.925328	0.132219	0.0586646	0.925329	0.0842878	0.0410817	0.707497	0.576059	0.374405	0.706752	0.575117	0.371564	0.69808	0.540096	0.0413087
Luxembourg	0.943799	0.721218	0.196865	0.943799	0.60318	0.064616	0.943799	0.181898	0.0620071	0.961782	0.951782	0.0233273	0.914825	0.904825	0.0416344	0.943352	0.448722	0.0544739	0.918676	0.786015	0.51278	0.918064	0.784488	0.511099	0.998523	0.734686	0.0560846
Latvia	0.677241	0.527486	0.115328	0.677241	0.453462	0.0462541	0.677241	0.138645	0.0441743	0.925331	0.136743	0.10491	0.925328	0.132219	0.0586646	0.925329	0.0842878	0.0410817	0.707497	0.576059	0.374405	0.706752	0.575117	0.371564	0.69808	0.540096	0.0413087
Malta	0.677241	0.527486	0.115328	0.677241	0.453462	0.0462541	0.677241	0.138645	0.0441743	0.925331	0.136743	0.10491	0.925328	0.132219	0.0586646	0.925329	0.0842878	0.0410817	0.707497	0.576059	0.374405	0.706752	0.575117	0.371564	0.69808	0.540096	0.0413087
Netherlands	0.943799	0.721218	0.196865	0.943799	0.60318	0.064616	0.943799	0.181898	0.0620071	0.961782	0.951782	0.0233273	0.914825	0.904825	0.0416344	0.943352	0.448722	0.0544739	0.918676	0.786015	0.51278	0.918064	0.784488	0.511099	0.998523	0.734686	0.0560846
Poland	0.677241	0.527486	0.115328	0.677241	0.453462	0.0462541	0.677241	0.138645	0.0441743	0.925331	0.136743	0.10491	0.925328	0.132219	0.0586646	0.925329	0.0842878	0.0410817	0.707497	0.576059	0.374405	0.706752	0.575117	0.371564	0.69808	0.540096	0.0413087
Portugal	0.943799	0.721218	0.196865	0.943799	0.60318	0.064616	0.943799	0.181898	0.0620071	0.961782	0.951782	0.0233273	0.914825	0.904825	0.0416344	0.943352	0.448722	0.0544739	0.918676	0.786015	0.51278	0.918064	0.784488	0.511099	0.998523	0.734686	0.0560846
Romania	0.677241	0.527486	0.115328	0.677241	0.453462	0.0462541	0.677241	0.138645	0.0441743	0.925331	0.136743	0.10491	0.925328	0.132219	0.0586646	0.925329	0.0842878	0.0410817	0.707497	0.576059	0.374405	0.706752	0.575117	0.371564	0.69808	0.540096	0.0413087
Sweden	0.943799	0.721218	0.196865	0.943799	0.60318	0.064616	0.943799	0.181898	0.0620071	0.961782	0.951782	0.0233273	0.914825	0.904825	0.0416344	0.943352	0.448722	0.0544739	0.918676	0.786015	0.51278	0.918064	0.784488	0.511099	0.998523	0.734686	0.0560846
Slovenia	0.677241	0.527486	0.115328	0.677241	0.453462	0.0462541	0.677241	0.138645	0.0441743	0.925331	0.136743	0.10491	0.925328	0.132219	0.0586646	0.925329	0.0842878	0.0410817	0.707497	0.576059	0.374405	0.706752	0.575117	0.371564	0.69808	0.540096	0.0413087
Slovakia	0.677241	0.527486	0.115328	0.677241	0.453462	0.0462541	0.677241	0.138645	0.0441743	0.925331	0.136743	0.10491	0.925328	0.132219	0.0586646	0.925329	0.0842878	0.0410817	0.707497	0.576059	0.374405	0.706752	0.575117	0.371564	0.69808	0.540096	0.0413087
United Kingdom	0.943799	0.721218	0.196865	0.943799	0.60318	0.064616	0.943799	0.181898	0.0620071	0.961782	0.951782	0.0233273	0.914825	0.904825	0.0416344	0.943352	0.448722	0.0544739	0.918676	0.786015	0.51278	0.918064	0.784488	0.511099	0.998523	0.734686	0.0560846
United States	0.86577	0.82577	0.148983	0.710056	0.670056	0.143451	0.78287	0.205949	0.14116	0.945066	0.905066	0.0533992	0.868545	0.828545	0.134158	0.344809	0.304809	0.143298	0.92855	0.88855	0.297829	0.90816	0.86816	0.294418	0.738939	0.698939	0.144082
Japan	0.825055	0.744632	0.364797	0.825055	0.643902	0.0946316	0.825055	0.249229	0.0912145	0.557379	0.330144	0.417654	0.849621	0.762869	0.493256	0.849619	0.447172	0.120063	0.421214	0.333092	0.327075	0.423172	0.335756	0.332608	0.855809	0.757622	0.0847215
China	0.713938	0.576992	0.173009	0.713938	0.491919	0.15969	0.713938	0.201403	0.157653	0.963633	0.684254	0.0550572	0.963625	0.647682	0.147502	0.963626	0.27682	0.159617	0.723523	0.606901	0.327673	0.71746	0.6014	0.325435	0.69496	0.555202	0.161548
Canada	0.86577	0.82577	0.148983	0.710056	0.670056	0.143451	0.78287	0.205949	0.14116	0.945066	0.905066	0.0533992	0.868545	0.828545	0.134158	0.344809	0.304809	0.143298	0.92855	0.88855	0.297829	0.90816	0.86816	0.294418	0.738939	0.698939	0.144082
South Korea	0.825055	0.744632	0.364797	0.825055	0.643902	0.0946316	0.825055	0.249229	0.0912145	0.557379	0.330144	0.417654	0.849621	0.762869	0.493256	0.849619	0.447172	0.120063	0.421214	0.333092	0.327075	0.423172	0.335756	0.332608	0.855809	0.757622	0.0847215
Brazil	0.315211	0.247435	0.0509801	0.315211	0.212662	0.0319318	0.315211	0.0674965	0.0315725	0.417521	0.0986032	0.0642158	0.417521	0.0946099	0.0331271	0.417524	0.0533398	0.0318203	0.330326	0.278079	0.178977	0.325095	0.273939	0.17601	0.314048	0.244539	0.0321641
India	0.713938	0.576992	0.173009	0.713938	0.491919	0.15969	0.713938	0.201403	0.157653	0.963633	0.684254	0.0550572	0.963625	0.647682	0.147502	0.963626	0.27682	0.159617	0.723523	0.606901	0.327673	0.71746	0.6014	0.325435	0.69496	0.555202	0.161548
Mexico	0.315211	0.247435	0.0509801	0.315211	0.212662	0.0319318	0.315211	0.0674965	0.0315725	0.417521	0.0986032	0.0642158	0.417521	0.0946099	0.0331271	0.417524	0.0533398	0.0318203	0.330326	0.278079	0.178977	0.325095	0.273939	0.17601	0.314048	0.244539	0.0321641
Russia	0.298858	0.231883	0.058846	0.298858	0.181919	0.0307911	0.298858	0.0496414	0.0294559	0.401425	0.0846549	0.0677694	0.401423	0.0812089	0.0399594	0.401423	0.0448964	0.0268478	0.301246	0.250801	0.197537	0.298537	0.249769	0.196175	0.293779	0.230371	0.0270453
Australia	0.827575	0.637354	0.0463228	0.827575	0.447322	0.0190335	0.827575	0.0542448	0.018747	0.99	0.0505898	0.0400034	0.99	0.0461007	0.0192079	0.99	0.023283	0.0192811	0.908298	0.727988	0.557025	0.892725	0.704646	0.539827	0.844137	0.512531	0.019481
Switzerland	0.327246	0.271616	0.0909127	0.327246	0.234518	0.0361529	0.327246	0.0977455	0.0352421	0.44531	0.102402	0.0798805	0.445312	0.0990766	0.0504022	0.445311	0.0684734	0.028518	0.356121	0.282099	0.195909	0.355456	0.281145	0.195379	0.351938	0.266498	0.0296751
Turkey	0.298858	0.231883	0.058846	0.298858	0.181919	0.0307911	0.298858	0.0496414	0.0294559	0.401425	0.0846549	0.0677694	0.401423	0.0812089	0.0399594	0.401423	0.0448964	0.0268478	0.301246	0.250801	0.197537	0.298537	0.249769	0.196175	0.293779	0.230371	0.0270453
Taiwan	0.818624	0.691254	0.323798	0.818624	0.67387	0.271154	0.818624	0.528109	0.263694	0.99	0.80359	0.107188	0.99	0.795906	0.135515	0.99	0.732427	0.184066	0.843465	0.711768	0.378426	0.84261	0.711637	0.377633	0.831105	0.673502	0.251831
Norway	0.327246	0.271616	0.0909127	0.327246	0.234518	0.0361529	0.327246	0.0977455	0.0352421	0.44531	0.102402	0.0798805	0.445312	0.0990766	0.0504022	0.445311	0.0684734	0.028518	0.356121	0.282099	0.195909	0.355456	0.281145	0.195379	0.351938	0.266498	0.0296751
Indonesia	0.825055	0.744632	0.364797	0.825055	0.643902	0.0946316	0.825055	0.249229	0.0912145	0.849625	0.794157	0.700048	0.849621	0.762869	0.493256	0.849619	0.447172	0.120063	0.867936	0.799876	0.715824	0.865495	0.798381	0.713557	0.855809	0.757622	0.0847215
South Africa	0.51099	0.416783	0.171662	0.51099	0.350301	0.0699083	0.51099	0.13709	0.0676607	0.700352	0.204203	0.162175	0.700347	0.196257	0.115734	0.700338	0.130515	0.0624604	0.551085	0.453788	0.353572	0.550092	0.452729	0.351953	0.539543	0.41977	0.0638032
RoW Asia and Pacific	0.392207	0.312565	0.0721601	0.392207	0.245755	0.0183984	0.392207	0.0500613	0.0177755	0.489666	0.16054	0.184244	0.489661	0.151734	0.0687306	0.489668	0.0606348	0.0184899	0.398012	0.340842	0.286119	0.393743	0.338174	0.282542	0.383524	0.305476	0.0189005
RoW America	0.315211	0.247435	0.0509801	0.315211	0.212662	0.0319318	0.315211	0.0674965	0.0315725	0.417521	0.0986032	0.0642158	0.417521	0.0946099	0.0331271	0.417524	0.0533398	0.0318203	0.330326	0.278079	0.178977	0.325095	0.273939	0.17601	0.314048	0.244539	0.0321641
RoW Europe	0.302647	0.239004	0.0589362	0.302647	0.190266	0.0365082	0.302648	0.0556271	0.0350098	0.409872	0.100424	0.0798376	0.409864	0.0960481	0.043245	0.409873	0.0523318	0.0341461	0.30084	0.256295	0.189286	0.298766	0.254791	0.188032	0.292011	0.235871	0.03527
RoW Africa	0.737491	0.418925	0.113931	0.737491	0.346778	0.0299736	0.737491	0.0732527	0.0290447	0.867446	0.378288	0.218665	0.867447	0.405264	0.10761	0.867446	0.164372	0.0260081	0.879813	0.563496	0.413634	0.89252	0.569171	0.413328	0.955482	0.644391	0.0276633
RoW Middle East	0.298858	0.231883	0.058846	0.298858	0.181919	0.0307911	0.298858	0.0496414	0.0294559	0.401425	0.0846549	0.0677694	0.401423	0.0812089	0.0399594	0.401423	0.0448964	0.0268478	0.301246	0.250801	0.197537	0.298537	0.249769	0.196175	0.293779	0.230371	0.0270453
