# Supplementary material for: The global power sector’s low-carbon transition may enhance sustainable development goal achievement
Source: Nat Commun. 2023 May 30;14:3144. doi: 10.1038/s41467-023-38987-4 (PMC10229651; doi:10.1038/s41467-023-38987-4)
Supplement: Supplementary file 7 — Supplementary Data 5 [file 41467_2023_38987_MOESM7_ESM.xlsx]

## Sheet: Sheet1
Supplementary Data 5 The ratio of blue water withdrawal per unit of thermal and nuclear power generation in 2030, 2050 and 2100 under nine different scenarios to those in 2015
Production of electricity by coal	SSP5+RCP6.0			SSP5+RCP4.5			SSP5+RCP2.6			SSP2+RCP6.0			SSP2+RCP4.5			SSP2+RCP2.6			SSP1+RCP6.0			SSP1+RCP4.5			SSP1+RCP2.6
EXIOBASE region	2030	2050	2100	2030	2050	2100	2030	2050	2100	2030	2050	2100	2030	2050	2100	2030	2050	2100	2030	2050	2100	2030	2050	2100	2030	2050	2100
Austria	0.740703	0.362504	0.0563719	0.740703	0.405399	0.0505976	0.740703	0.282519	0.0700915	0.794103	0.468846	0.144007	0.794103	0.530585	0.203028	0.794132	0.477383	0.172	0.85527	0.574065	0.274065	0.855791	0.579151	0.293084	0.866499	0.580956	0.280956
Belgium	0.740703	0.362504	0.0563719	0.740703	0.405399	0.0505976	0.740703	0.282519	0.0700915	0.794103	0.468846	0.144007	0.794103	0.530585	0.203028	0.794132	0.477383	0.172	0.85527	0.574065	0.274065	0.855791	0.579151	0.293084	0.866499	0.580956	0.280956
Bulgaria	0.696586	0.390796	0.205064	0.696586	0.437494	0.290659	0.696586	0.415623	0.299925	0.748534	0.473121	0.237292	0.748532	0.502978	0.326928	0.748532	0.44794	0.148	0.721594	0.496284	0.196284	0.722867	0.497363	0.285214	0.751928	0.464578	0.164578
Cyprus	0.696586	0.390796	0.205064	0.696586	0.437494	0.290659	0.696586	0.415623	0.299925	0.748534	0.473121	0.237292	0.748532	0.502978	0.326928	0.748532	0.44794	0.148	0.721594	0.496284	0.196284	0.722867	0.497363	0.285214	0.751928	0.464578	0.164578
Czech Republic	0.696586	0.390796	0.205064	0.696586	0.437494	0.290659	0.696586	0.415623	0.299925	0.748534	0.473121	0.237292	0.748532	0.502978	0.326928	0.748532	0.44794	0.148	0.721594	0.496284	0.196284	0.722867	0.497363	0.285214	0.751928	0.464578	0.164578
Germany	0.740703	0.362504	0.0563719	0.740703	0.405399	0.0505976	0.740703	0.282519	0.0700915	0.794103	0.468846	0.144007	0.794103	0.530585	0.203028	0.794132	0.477383	0.172	0.85527	0.574065	0.274065	0.855791	0.579151	0.293084	0.866499	0.580956	0.280956
Denmark	0.740703	0.362504	0.0563719	0.740703	0.405399	0.0505976	0.740703	0.282519	0.0700915	0.794103	0.468846	0.144007	0.794103	0.530585	0.203028	0.794132	0.477383	0.172	0.85527	0.574065	0.274065	0.855791	0.579151	0.293084	0.866499	0.580956	0.280956
Estonia	0.696586	0.390796	0.205064	0.696586	0.437494	0.290659	0.696586	0.415623	0.299925	0.748534	0.473121	0.237292	0.748532	0.502978	0.326928	0.748532	0.44794	0.148	0.721594	0.496284	0.196284	0.722867	0.497363	0.285214	0.751928	0.464578	0.164578
Spain	0.740703	0.362504	0.0563719	0.740703	0.405399	0.0505976	0.740703	0.282519	0.0700915	0.794103	0.468846	0.144007	0.794103	0.530585	0.203028	0.794132	0.477383	0.172	0.85527	0.574065	0.274065	0.855791	0.579151	0.293084	0.866499	0.580956	0.280956
Finland	0.740703	0.362504	0.0563719	0.740703	0.405399	0.0505976	0.740703	0.282519	0.0700915	0.794103	0.468846	0.144007	0.794103	0.530585	0.203028	0.794132	0.477383	0.172	0.85527	0.574065	0.274065	0.855791	0.579151	0.293084	0.866499	0.580956	0.280956
France	0.740703	0.362504	0.0563719	0.740703	0.405399	0.0505976	0.740703	0.282519	0.0700915	0.794103	0.468846	0.144007	0.794103	0.530585	0.203028	0.794132	0.477383	0.172	0.85527	0.574065	0.274065	0.855791	0.579151	0.293084	0.866499	0.580956	0.280956
Greece	0.740703	0.362504	0.0563719	0.740703	0.405399	0.0505976	0.740703	0.282519	0.0700915	0.794103	0.468846	0.144007	0.794103	0.530585	0.203028	0.794132	0.477383	0.172	0.85527	0.574065	0.274065	0.855791	0.579151	0.293084	0.866499	0.580956	0.280956
Croatia	0.510821	0.202344	0.0414685	0.510821	0.142678	0.0371492	0.510821	0.0725094	0.038614	0.570282	0.251872	0.0469968	0.570281	0.232428	0.0426056	0.570282	0.107107	0.0946444	0.699331	0.341633	0.0416333	0.70135	0.345858	0.0612548	0.702712	0.240686	0.198557
Hungary	0.696586	0.390796	0.205064	0.696586	0.437494	0.290659	0.696586	0.415623	0.299925	0.748534	0.473121	0.237292	0.748532	0.502978	0.326928	0.748532	0.44794	0.148	0.721594	0.496284	0.196284	0.722867	0.497363	0.285214	0.751928	0.464578	0.164578
Ireland	0.740703	0.362504	0.0563719	0.740703	0.405399	0.0505976	0.740703	0.282519	0.0700915	0.794103	0.468846	0.144007	0.794103	0.530585	0.203028	0.794132	0.477383	0.172	0.85527	0.574065	0.274065	0.855791	0.579151	0.293084	0.866499	0.580956	0.280956
Italy	0.740703	0.362504	0.0563719	0.740703	0.405399	0.0505976	0.740703	0.282519	0.0700915	0.794103	0.468846	0.144007	0.794103	0.530585	0.203028	0.794132	0.477383	0.172	0.85527	0.574065	0.274065	0.855791	0.579151	0.293084	0.866499	0.580956	0.280956
Lithuania	0.696586	0.390796	0.205064	0.696586	0.437494	0.290659	0.696586	0.415623	0.299925	0.748534	0.473121	0.237292	0.748532	0.502978	0.326928	0.748532	0.44794	0.148	0.721594	0.496284	0.196284	0.722867	0.497363	0.285214	0.751928	0.464578	0.164578
Luxembourg	0.740703	0.362504	0.0563719	0.740703	0.405399	0.0505976	0.740703	0.282519	0.0700915	0.794103	0.468846	0.144007	0.794103	0.530585	0.203028	0.794132	0.477383	0.172	0.85527	0.574065	0.274065	0.855791	0.579151	0.293084	0.866499	0.580956	0.280956
Latvia	0.696586	0.390796	0.205064	0.696586	0.437494	0.290659	0.696586	0.415623	0.299925	0.748534	0.473121	0.237292	0.748532	0.502978	0.326928	0.748532	0.44794	0.148	0.721594	0.496284	0.196284	0.722867	0.497363	0.285214	0.751928	0.464578	0.164578
Malta	0.696586	0.390796	0.205064	0.696586	0.437494	0.290659	0.696586	0.415623	0.299925	0.748534	0.473121	0.237292	0.748532	0.502978	0.326928	0.748532	0.44794	0.148	0.721594	0.496284	0.196284	0.722867	0.497363	0.285214	0.751928	0.464578	0.164578
Netherlands	0.740703	0.362504	0.0563719	0.740703	0.405399	0.0505976	0.740703	0.282519	0.0700915	0.794103	0.468846	0.144007	0.794103	0.530585	0.203028	0.794132	0.477383	0.172	0.85527	0.574065	0.274065	0.855791	0.579151	0.293084	0.866499	0.580956	0.280956
Poland	0.696586	0.390796	0.205064	0.696586	0.437494	0.290659	0.696586	0.415623	0.299925	0.748534	0.473121	0.237292	0.748532	0.502978	0.326928	0.748532	0.44794	0.148	0.721594	0.496284	0.196284	0.722867	0.497363	0.285214	0.751928	0.464578	0.164578
Portugal	0.740703	0.362504	0.0563719	0.740703	0.405399	0.0505976	0.740703	0.282519	0.0700915	0.794103	0.468846	0.144007	0.794103	0.530585	0.203028	0.794132	0.477383	0.172	0.85527	0.574065	0.274065	0.855791	0.579151	0.293084	0.866499	0.580956	0.280956
Romania	0.696586	0.390796	0.205064	0.696586	0.437494	0.290659	0.696586	0.415623	0.299925	0.748534	0.473121	0.237292	0.748532	0.502978	0.326928	0.748532	0.44794	0.148	0.721594	0.496284	0.196284	0.722867	0.497363	0.285214	0.751928	0.464578	0.164578
Sweden	0.740703	0.362504	0.0563719	0.740703	0.405399	0.0505976	0.740703	0.282519	0.0700915	0.794103	0.468846	0.144007	0.794103	0.530585	0.203028	0.794132	0.477383	0.172	0.85527	0.574065	0.274065	0.855791	0.579151	0.293084	0.866499	0.580956	0.280956
Slovenia	0.696586	0.390796	0.205064	0.696586	0.437494	0.290659	0.696586	0.415623	0.299925	0.748534	0.473121	0.237292	0.748532	0.502978	0.326928	0.748532	0.44794	0.148	0.721594	0.496284	0.196284	0.722867	0.497363	0.285214	0.751928	0.464578	0.164578
Slovakia	0.696586	0.390796	0.205064	0.696586	0.437494	0.290659	0.696586	0.415623	0.299925	0.748534	0.473121	0.237292	0.748532	0.502978	0.326928	0.748532	0.44794	0.148	0.721594	0.496284	0.196284	0.722867	0.497363	0.285214	0.751928	0.464578	0.164578
United Kingdom	0.740703	0.362504	0.0563719	0.740703	0.405399	0.0505976	0.740703	0.282519	0.0700915	0.794103	0.468846	0.144007	0.794103	0.530585	0.203028	0.794132	0.477383	0.172	0.85527	0.574065	0.274065	0.855791	0.579151	0.293084	0.866499	0.580956	0.280956
United States	0.808137	0.334339	0.0791624	0.808137	0.379881	0.0999367	0.808137	0.257381	0.109488	0.870455	0.392992	0.0834671	0.870455	0.449595	0.172295	0.870455	0.343987	0.155585	0.915984	0.486732	0.186732	0.917916	0.464603	0.0582091	0.938991	0.542314	0.224527
Japan	0.881041	0.782069	0.205064	0.881041	0.946664	0.775325	0.808137	0.257381	0.109488	0.947258	0.902632	0.925089	0.870455	0.449595	0.172295	0.870455	0.343987	0.155585	0.915984	0.486732	0.186732	0.917916	0.464603	0.0582091	0.938991	0.542314	0.224527
China	0.622116	0.393783	0.205064	0.622116	0.382663	0.290659	0.622116	0.271196	0.0700915	0.69072	0.473971	0.41751	0.69072	0.482113	0.172295	0.69072	0.425387	0.12	0.915984	0.486732	0.186732	0.72591	0.546232	0.523723	0.741605	0.540234	0.224527
Canada	0.605312	0.32312	0.293425	0.605312	0.350804	0.341331	0.605312	0.349246	0.294276	0.668871	0.377996	0.169	0.668872	0.399776	0.298108	0.668872	0.348993	0.290627	0.646634	0.389803	0.0898026	0.65177	0.391693	0.164648	0.673836	0.359121	0.292463
South Korea	0.884508	0.738258	0.549284	0.884508	0.704074	0.633578	0.884508	0.662447	0.294276	0.901877	0.780539	0.578417	0.901878	0.763266	0.517996	0.901878	0.664877	0.466965	0.902902	0.778878	0.478878	0.902839	0.777723	0.564767	0.88934	0.708856	0.476566
Brazil	0.562279	0.40697	0.205064	0.562279	0.445639	0.290659	0.562279	0.529193	0.294276	0.614982	0.446409	0.295976	0.614984	0.496107	0.710578	0.614986	0.599741	0.296	0.594866	0.487144	0.187144	0.601404	0.497451	0.42534	0.741605	0.540234	0.224527
India	0.345387	0.11666	0.0549007	0.345387	0.0971443	0.0536792	0.345387	0.0689254	0.0597553	0.415082	0.142044	0.0534811	0.415022	0.128715	0.0522168	0.69072	0.425387	0.12	0.474976	0.182508	0.09	0.474626	0.182965	0.0695409	0.496454	0.110444	0.06
Mexico	0.609116	0.278087	0.0893616	0.609116	0.233339	0.0750412	0.609116	0.144748	0.0799004	0.650588	0.314233	0.130927	0.650588	0.307744	0.0911382	0.650588	0.19119	0.0936594	0.645104	0.342396	0.0423961	0.641859	0.342736	0.172297	0.66116	0.258143	0.16386
Russia	0.62943	0.440628	0.205064	0.62943	0.387967	0.253014	0.62943	0.462704	0.426007	0.676373	0.493232	0.293296	0.67638	0.484738	0.537409	0.69072	0.425387	0.12	0.684951	0.500987	0.200987	0.693806	0.504519	0.298602	0.686976	0.352126	0.15
Australia	0.605312	0.32312	0.293425	0.62943	0.387967	0.253014	0.62943	0.462704	0.426007	0.748534	0.473121	0.237292	0.67638	0.484738	0.537409	0.748532	0.44794	0.148	0.85527	0.574065	0.274065	0.855791	0.579151	0.293084	0.741605	0.540234	0.224527
Switzerland	0.530414	0.47277	0.205064	0.530414	0.521173	0.474104	0.530414	0.72103	0.534539	0.54338	0.494062	0.469941	0.543385	0.505614	0.557161	0.748532	0.44794	0.148	0.629251	0.503659	0.274065	0.630193	0.504606	0.468091	0.629182	0.495834	0.224527
Turkey	0.510821	0.202344	0.0414685	0.510821	0.142678	0.0371492	0.510821	0.0725094	0.038614	0.570282	0.251872	0.0469968	0.570281	0.232428	0.0426056	0.570282	0.107107	0.0946444	0.699331	0.341633	0.16	0.70135	0.345858	0.0612548	0.702712	0.240686	0.198557
Taiwan	0.622116	0.393783	0.205064	0.622116	0.382663	0.290659	0.622116	0.271196	0.0700915	0.748534	0.473121	0.237292	0.69072	0.482113	0.172295	0.69072	0.425387	0.12	0.915984	0.486732	0.186732	0.72591	0.546232	0.523723	0.741605	0.540234	0.224527
Norway	0.530414	0.47277	0.463747	0.530414	0.521173	0.474104	0.530414	0.72103	0.534539	0.54338	0.494062	0.469941	0.543385	0.505614	0.557161	0.794132	0.477383	0.172	0.629251	0.503659	0.186732	0.630193	0.504606	0.468091	0.629182	0.495834	0.224527
Indonesia	0.622116	0.393783	0.205064	0.530414	0.521173	0.474104	0.622116	0.271196	0.0700915	0.748534	0.473121	0.237292	0.69072	0.482113	0.172295	0.69072	0.425387	0.12	0.915984	0.486732	0.186732	0.72591	0.546232	0.523723	0.741605	0.540234	0.224527
South Africa	0.68673	0.411417	0.195552	0.686729	0.400191	0.299224	0.686729	0.30764	0.22	0.738662	0.490212	0.190347	0.738664	0.497215	0.252072	0.69072	0.425387	0.12	0.915984	0.486732	0.186732	0.749614	0.512318	0.252235	0.741605	0.540234	0.224527
RoW Asia and Pacific	0.660404	0.421001	0.280035	0.660404	0.430675	0.299224	0.660404	0.427536	0.25	0.701747	0.473469	0.24178	0.701746	0.498946	0.444336	0.70175	0.487031	0.248	0.749082	0.562312	0.262312	0.752166	0.56418	0.44593	0.741605	0.540234	0.224527
RoW America	0.554748	0.344122	0.283036	0.554748	0.372215	0.327371	0.554748	0.382016	0.23	0.614376	0.367676	0.232024	0.614377	0.410525	0.397035	0.61438	0.414078	0.420507	0.915984	0.486732	0.186732	0.617941	0.427829	0.339364	0.692743	0.436178	0.224527
RoW Europe	0.551671	0.259892	0.143825	0.551671	0.226546	0.185674	0.551694	0.152993	0.08	0.614759	0.320102	0.110385	0.614732	0.313813	0.160495	0.61476	0.195088	0.280324	0.714784	0.412017	0.112017	0.717702	0.415438	0.117466	0.725052	0.322704	0.312783
RoW Africa	0.52455	0.430951	0.195552	0.52455	0.494503	0.185674	0.52455	0.681406	0.664584	0.568372	0.44158	0.366617	0.568373	0.473363	0.252072	0.69072	0.425387	0.12	0.609	0.504644	0.204644	0.608446	0.508916	0.539624	0.610588	0.577396	0.312783
RoW Middle East	0.593374	0.261086	0.125583	0.593374	0.236856	0.132032	0.593374	0.213567	0.140374	0.637324	0.289398	0.107404	0.637324	0.29102	0.164812	0.637322	0.235102	0.181999	0.66491	0.326363	0.112017	0.661197	0.321734	0.125179	0.702787	0.258446	0.15
Production of electricity by gas	SSP5+RCP6.0			SSP5+RCP4.5			SSP5+RCP2.6			SSP2+RCP6.0			SSP2+RCP4.5			SSP2+RCP2.6			SSP1+RCP6.0			SSP1+RCP4.5			SSP1+RCP2.6
EXIOBASE region	2030	2050	2100	2030	2050	2100	2030	2050	2100	2030	2050	2100	2030	2050	2100	2030	2050	2100	2030	2050	2100	2030	2050	2100	2030	2050	2100
Austria	0.796975	0.589078	0.222489	0.796975	0.568161	0.184319	0.796975	0.527784	0.189312	0.814098	0.6911	0.47418	0.814097	0.663127	0.454653	0.814123	0.582687	0.573193	0.857718	0.710849	0.51276	0.858064	0.717768	0.521325	0.812766	0.648478	0.611472
Belgium	0.796975	0.589078	0.222489	0.796975	0.568161	0.184319	0.796975	0.527784	0.189312	0.814098	0.6911	0.47418	0.814097	0.663127	0.454653	0.814123	0.582687	0.573193	0.857718	0.710849	0.51276	0.858064	0.717768	0.521325	0.812766	0.648478	0.611472
Bulgaria	0.433426	0.179297	0.106404	0.433426	0.177385	0.121816	0.433426	0.152664	0.122284	0.494161	0.199373	0.106894	0.494155	0.194406	0.11582	0.494154	0.157906	0.134131	0.474248	0.206178	0.109948	0.48745	0.208419	0.11052	0.474828	0.181734	0.13813
Cyprus	0.433426	0.179297	0.106404	0.433426	0.177385	0.121816	0.433426	0.152664	0.122284	0.494161	0.199373	0.106894	0.494155	0.194406	0.11582	0.494154	0.157906	0.134131	0.474248	0.206178	0.109948	0.48745	0.208419	0.11052	0.474828	0.181734	0.13813
Czech Republic	0.433426	0.179297	0.106404	0.433426	0.177385	0.121816	0.433426	0.152664	0.122284	0.494161	0.199373	0.106894	0.494155	0.194406	0.11582	0.494154	0.157906	0.134131	0.474248	0.206178	0.109948	0.48745	0.208419	0.11052	0.474828	0.181734	0.13813
Germany	0.796975	0.589078	0.222489	0.796975	0.568161	0.184319	0.796975	0.527784	0.189312	0.814098	0.6911	0.47418	0.814097	0.663127	0.454653	0.814123	0.582687	0.573193	0.857718	0.710849	0.51276	0.858064	0.717768	0.521325	0.812766	0.648478	0.611472
Denmark	0.796975	0.589078	0.222489	0.796975	0.568161	0.184319	0.796975	0.527784	0.189312	0.814098	0.6911	0.47418	0.814097	0.663127	0.454653	0.814123	0.582687	0.573193	0.857718	0.710849	0.51276	0.858064	0.717768	0.521325	0.812766	0.648478	0.611472
Estonia	0.433426	0.179297	0.106404	0.433426	0.177385	0.121816	0.433426	0.152664	0.122284	0.494161	0.199373	0.106894	0.494155	0.194406	0.11582	0.494154	0.157906	0.134131	0.474248	0.206178	0.109948	0.48745	0.208419	0.11052	0.474828	0.181734	0.13813
Spain	0.796975	0.589078	0.222489	0.796975	0.568161	0.184319	0.796975	0.527784	0.189312	0.814098	0.6911	0.47418	0.814097	0.663127	0.454653	0.814123	0.582687	0.573193	0.857718	0.710849	0.51276	0.858064	0.717768	0.521325	0.812766	0.648478	0.611472
Finland	0.796975	0.589078	0.222489	0.796975	0.568161	0.184319	0.796975	0.527784	0.189312	0.814098	0.6911	0.47418	0.814097	0.663127	0.454653	0.814123	0.582687	0.573193	0.857718	0.710849	0.51276	0.858064	0.717768	0.521325	0.812766	0.648478	0.611472
France	0.796975	0.589078	0.222489	0.796975	0.568161	0.184319	0.796975	0.527784	0.189312	0.814098	0.6911	0.47418	0.814097	0.663127	0.454653	0.814123	0.582687	0.573193	0.857718	0.710849	0.51276	0.858064	0.717768	0.521325	0.812766	0.648478	0.611472
Greece	0.796975	0.589078	0.222489	0.796975	0.568161	0.184319	0.796975	0.527784	0.189312	0.814098	0.6911	0.47418	0.814097	0.663127	0.454653	0.814123	0.582687	0.573193	0.857718	0.710849	0.51276	0.858064	0.717768	0.521325	0.812766	0.648478	0.611472
Croatia	0.621487	0.410219	0.129935	0.621487	0.420741	0.0663625	0.621487	0.400007	0.0673461	0.658024	0.454259	0.192343	0.65802	0.462157	0.150669	0.658022	0.455479	0.13871	0.711868	0.491779	0.293979	0.713706	0.496539	0.311502	0.716608	0.521176	0.23687
Hungary	0.433426	0.179297	0.106404	0.433426	0.177385	0.121816	0.433426	0.152664	0.122284	0.494161	0.199373	0.106894	0.494155	0.194406	0.11582	0.494154	0.157906	0.134131	0.474248	0.206178	0.109948	0.48745	0.208419	0.11052	0.474828	0.181734	0.13813
Ireland	0.796975	0.589078	0.222489	0.796975	0.568161	0.184319	0.796975	0.527784	0.189312	0.814098	0.6911	0.47418	0.814097	0.663127	0.454653	0.814123	0.582687	0.573193	0.857718	0.710849	0.51276	0.858064	0.717768	0.521325	0.812766	0.648478	0.611472
Italy	0.796975	0.589078	0.222489	0.796975	0.568161	0.184319	0.796975	0.527784	0.189312	0.814098	0.6911	0.47418	0.814097	0.663127	0.454653	0.814123	0.582687	0.573193	0.857718	0.710849	0.51276	0.858064	0.717768	0.521325	0.812766	0.648478	0.611472
Lithuania	0.433426	0.179297	0.106404	0.433426	0.177385	0.121816	0.433426	0.152664	0.122284	0.494161	0.199373	0.106894	0.494155	0.194406	0.11582	0.494154	0.157906	0.134131	0.474248	0.206178	0.109948	0.48745	0.208419	0.11052	0.474828	0.181734	0.13813
Luxembourg	0.796975	0.589078	0.222489	0.796975	0.568161	0.184319	0.796975	0.527784	0.189312	0.814098	0.6911	0.47418	0.814097	0.663127	0.454653	0.814123	0.582687	0.573193	0.857718	0.710849	0.51276	0.858064	0.717768	0.521325	0.812766	0.648478	0.611472
Latvia	0.433426	0.179297	0.106404	0.433426	0.177385	0.121816	0.433426	0.152664	0.122284	0.494161	0.199373	0.106894	0.494155	0.194406	0.11582	0.494154	0.157906	0.134131	0.474248	0.206178	0.109948	0.48745	0.208419	0.11052	0.474828	0.181734	0.13813
Malta	0.433426	0.179297	0.106404	0.433426	0.177385	0.121816	0.433426	0.152664	0.122284	0.494161	0.199373	0.106894	0.494155	0.194406	0.11582	0.494154	0.157906	0.134131	0.474248	0.206178	0.109948	0.48745	0.208419	0.11052	0.474828	0.181734	0.13813
Netherlands	0.796975	0.589078	0.222489	0.796975	0.568161	0.184319	0.796975	0.527784	0.189312	0.814098	0.6911	0.47418	0.814097	0.663127	0.454653	0.814123	0.582687	0.573193	0.857718	0.710849	0.51276	0.858064	0.717768	0.521325	0.812766	0.648478	0.611472
Poland	0.433426	0.179297	0.106404	0.433426	0.177385	0.121816	0.433426	0.152664	0.122284	0.494161	0.199373	0.106894	0.494155	0.194406	0.11582	0.494154	0.157906	0.134131	0.474248	0.206178	0.109948	0.48745	0.208419	0.11052	0.474828	0.181734	0.13813
Portugal	0.796975	0.589078	0.222489	0.796975	0.568161	0.184319	0.796975	0.527784	0.189312	0.814098	0.6911	0.47418	0.814097	0.663127	0.454653	0.814123	0.582687	0.573193	0.857718	0.710849	0.51276	0.858064	0.717768	0.521325	0.812766	0.648478	0.611472
Romania	0.433426	0.179297	0.106404	0.433426	0.177385	0.121816	0.433426	0.152664	0.122284	0.494161	0.199373	0.106894	0.494155	0.194406	0.11582	0.494154	0.157906	0.134131	0.474248	0.206178	0.109948	0.48745	0.208419	0.11052	0.474828	0.181734	0.13813
Sweden	0.796975	0.589078	0.222489	0.796975	0.568161	0.184319	0.796975	0.527784	0.189312	0.814098	0.6911	0.47418	0.814097	0.663127	0.454653	0.814123	0.582687	0.573193	0.857718	0.710849	0.51276	0.858064	0.717768	0.521325	0.812766	0.648478	0.611472
Slovenia	0.433426	0.179297	0.106404	0.433426	0.177385	0.121816	0.433426	0.152664	0.122284	0.494161	0.199373	0.106894	0.494155	0.194406	0.11582	0.494154	0.157906	0.134131	0.474248	0.206178	0.109948	0.48745	0.208419	0.11052	0.474828	0.181734	0.13813
Slovakia	0.433426	0.179297	0.106404	0.433426	0.177385	0.121816	0.433426	0.152664	0.122284	0.494161	0.199373	0.106894	0.494155	0.194406	0.11582	0.494154	0.157906	0.134131	0.474248	0.206178	0.109948	0.48745	0.208419	0.11052	0.474828	0.181734	0.13813
United Kingdom	0.796975	0.589078	0.222489	0.796975	0.568161	0.184319	0.796975	0.527784	0.189312	0.814098	0.6911	0.47418	0.814097	0.663127	0.454653	0.814123	0.582687	0.573193	0.857718	0.710849	0.51276	0.858064	0.717768	0.521325	0.812766	0.648478	0.611472
United States	0.361121	0.130617	0.0556654	0.361121	0.122379	0.0760106	0.361121	0.0923376	0.074276	0.414455	0.155351	0.0391155	0.414455	0.149174	0.0570171	0.414456	0.106422	0.0734896	0.593256	0.203315	0.0392187	0.594915	0.206734	0.0395201	0.563187	0.180238	0.0734839
Japan	0.905935	0.816945	0.508856	0.905939	0.796806	0.407097	0.905935	0.685177	0.46039	0.934711	0.876654	0.683514	0.93471	0.861874	0.708941	0.934717	0.755072	0.751379	0.925563	0.866079	0.680423	0.924527	0.865658	0.679809	0.911527	0.812066	0.77233
China	0.58705	0.459405	0.222489	0.58705	0.443776	0.184319	0.58705	0.421319	0.18	0.57453	0.450596	0.253098	0.574529	0.453667	0.31	0.574526	0.45775	0.1566	0.596022	0.49804	0.25	0.601918	0.506967	0.487295	0.584298	0.485366	0.540931
Canada	0.412679	0.13624	0.0680514	0.412679	0.130069	0.0802965	0.412679	0.0967524	0.0798084	0.485566	0.172684	0.0612866	0.485567	0.158283	0.0711306	0.485566	0.103404	0.0795154	0.462271	0.154126	0.0615127	0.480457	0.157857	0.0615931	0.463282	0.124376	0.0794829
South Korea	0.856778	0.756298	0.773102	0.412679	0.130069	0.0802965	0.856778	0.768337	0.53	0.873815	0.770791	0.733816	0.873814	0.767331	0.715906	0.873816	0.752334	0.74456	0.872298	0.769432	0.739661	0.8722	0.769226	0.73862	0.867146	0.761507	0.73673
Brazil	0.483241	0.349223	0.288266	0.483241	0.348323	0.337899	0.483241	0.330733	0.18	0.507238	0.352114	0.253098	0.507238	0.35776	0.316522	0.507238	0.33794	0.103404	0.498836	0.360102	0.264704	0.500473	0.365706	0.270724	0.497447	0.35664	0.374059
India	0.208383	0.0667305	0.0406265	0.208383	0.0712313	0.0472106	0.208382	0.0681354	0.0490336	0.246555	0.0685765	0.0333424	0.246468	0.0746183	0.0353201	0.246557	0.0748073	0.0931489	0.265773	0.0854961	0.0560384	0.27492	0.0869457	0.0563096	0.282959	0.0812374	0.0806255
Mexico	0.555186	0.319694	0.13975	0.555186	0.317557	0.148082	0.555186	0.285356	0.147768	0.581563	0.334997	0.18356	0.581563	0.334145	0.150324	0.581563	0.308513	0.15611	0.583992	0.355571	0.238656	0.579895	0.356107	0.240112	0.578277	0.340028	0.18559
Russia	0.4072	0.210685	0.116528	0.4072	0.190054	0.113746	0.4072	0.144951	0.129567	0.445282	0.218423	0.104359	0.445278	0.208898	0.123541	0.445279	0.150504	0.135017	0.436248	0.216962	0.105227	0.458863	0.216576	0.105598	0.420473	0.171219	0.138414
Australia	0.579913	0.316672	0.213442	0.579913	0.309042	0.245974	0.579913	0.271255	0.251153	0.63056	0.331783	0.20233	0.630556	0.320124	0.229743	0.63056	0.273068	0.24369	0.628038	0.337605	0.213399	0.636331	0.341535	0.214859	0.607656	0.30404	0.265538
Switzerland	0.719617	0.548876	0.39678	0.719617	0.541816	0.35513	0.719617	0.49965	0.437754	0.713467	0.533851	0.410224	0.713471	0.515294	0.433426	0.713464	0.489321	0.24369	0.788958	0.485778	0.412946	0.785777	0.487925	0.413427	0.734807	0.473038	0.501328
Turkey	0.621487	0.410219	0.129935	0.621487	0.420741	0.0663625	0.621487	0.400007	0.0673461	0.658024	0.454259	0.192343	0.65802	0.462157	0.150669	0.658022	0.455479	0.13871	0.711868	0.491779	0.293979	0.713706	0.496539	0.311502	0.716608	0.521176	0.23687
Taiwan	0.913018	0.883659	0.783052	0.913018	0.870056	0.35513	0.913018	0.840956	0.65	0.911511	0.876572	0.770775	0.911509	0.868696	0.743757	0.911514	0.826384	0.77177	0.914062	0.876218	0.772267	0.913815	0.876204	0.770686	0.904643	0.831733	0.826017
Norway	0.719617	0.548876	0.222489	0.719617	0.541816	0.35513	0.719617	0.49965	0.437754	0.713467	0.533851	0.410224	0.713471	0.515294	0.433426	0.713464	0.489321	0.26	0.788958	0.485778	0.412946	0.785777	0.487925	0.413427	0.734807	0.473038	0.501328
Indonesia	0.700276	0.513501	0.374685	0.700276	0.520546	0.456783	0.700276	0.500986	0.458088	0.73777	0.533691	0.357724	0.73777	0.541578	0.359802	0.737771	0.521863	0.416311	0.750065	0.545447	0.358977	0.746284	0.542933	0.358776	0.743848	0.50629	0.447122
South Africa	0.537295	0.390695	0.313949	0.700276	0.520546	0.456783	0.455688	0.105853	0.0753529	0.73777	0.533691	0.357724	0.540126	0.37661	0.323444	0.737771	0.521863	0.416311	0.750065	0.545447	0.358977	0.746284	0.542933	0.358776	0.743848	0.50629	0.447122
RoW Asia and Pacific	0.396362	0.209712	0.135491	0.396362	0.20305	0.16253	0.396362	0.183707	0.175299	0.410445	0.206739	0.117719	0.410432	0.207885	0.130234	0.410435	0.190862	0.199452	0.421235	0.232107	0.159835	0.429376	0.232757	0.158676	0.40307	0.211269	0.241883
RoW America	0.511211	0.303793	0.20268	0.511211	0.304953	0.224782	0.511211	0.27191	0.222254	0.549306	0.316242	0.197001	0.549306	0.322776	0.232073	0.549308	0.290941	0.241938	0.545996	0.333333	0.217099	0.552799	0.337429	0.219762	0.691236	0.401752	0.334203
RoW Europe	0.524719	0.291273	0.128265	0.524719	0.285113	0.110689	0.524726	0.247723	0.0868494	0.571726	0.321445	0.142914	0.571663	0.319393	0.132717	0.571725	0.276384	0.139023	0.618218	0.348873	0.182004	0.625434	0.349667	0.188587	0.604793	0.326676	0.190203
RoW Africa	0.537295	0.390695	0.313949	0.537295	0.398774	0.386634	0.537295	0.392173	0.28	0.540126	0.370864	0.301052	0.540126	0.37661	0.323444	0.540125	0.363158	0.291263	0.552435	0.389246	0.322748	0.550548	0.388461	0.323779	0.545937	0.376121	0.405654
RoW Middle East	0.455688	0.11836	0.0593563	0.455688	0.122932	0.0728138	0.455688	0.105853	0.0753529	0.506926	0.12934	0.0481372	0.506922	0.136302	0.0687296	0.506921	0.120844	0.0880645	0.504247	0.142345	0.0494348	0.515838	0.143243	0.0497761	0.540988	0.13812	0.0916339
Production of electricity by petroleum and other oil derivatives	SSP5+RCP6.0			SSP5+RCP4.5			SSP5+RCP2.6			SSP2+RCP6.0			SSP2+RCP4.5			SSP2+RCP2.6			SSP1+RCP6.0			SSP1+RCP4.5			SSP1+RCP2.6
EXIOBASE region	2030	2050	2100	2030	2050	2100	2030	2050	2100	2030	2050	2100	2030	2050	2100	2030	2050	2100	2030	2050	2100	2030	2050	2100	2030	2050	2100
Austria	0.85032	0.583578	0.135809	0.85032	0.613214	0.0878243	0.85032	0.681083	0.321989	0.921703	0.764155	0.569701	0.921695	0.804469	0.601588	0.921639	0.848093	0.5434	0.901398	0.795096	0.707499	0.924124	0.821202	0.735339	0.926121	0.856533	0.556533
Belgium	0.85032	0.583578	0.135809	0.85032	0.613214	0.0878243	0.85032	0.681083	0.321989	0.921703	0.764155	0.569701	0.921695	0.804469	0.601588	0.921639	0.848093	0.5434	0.901398	0.795096	0.707499	0.924124	0.821202	0.735339	0.926121	0.856533	0.556533
Bulgaria	0.472345	0.363865	0.310482	0.472345	0.387329	0.300043	0.472345	0.410222	0.374442	0.503683	0.380351	0.322102	0.503671	0.400211	0.337133	0.503655	0.419297	0.2378	0.46002	0.387619	0.343705	0.485726	0.395053	0.347101	0.485509	0.396968	0.296968
Cyprus	0.472345	0.363865	0.310482	0.472345	0.387329	0.300043	0.472345	0.410222	0.374442	0.503683	0.380351	0.322102	0.503671	0.400211	0.337133	0.503655	0.419297	0.2378	0.46002	0.387619	0.343705	0.485726	0.395053	0.347101	0.485509	0.396968	0.296968
Czech Republic	0.472345	0.363865	0.310482	0.472345	0.387329	0.300043	0.472345	0.410222	0.374442	0.503683	0.380351	0.322102	0.503671	0.400211	0.337133	0.503655	0.419297	0.2378	0.46002	0.387619	0.343705	0.485726	0.395053	0.347101	0.485509	0.396968	0.296968
Germany	0.85032	0.583578	0.135809	0.85032	0.613214	0.0878243	0.85032	0.681083	0.321989	0.921703	0.764155	0.569701	0.921695	0.804469	0.601588	0.921639	0.848093	0.5434	0.901398	0.795096	0.707499	0.924124	0.821202	0.735339	0.926121	0.856533	0.556533
Denmark	0.85032	0.583578	0.135809	0.85032	0.613214	0.0878243	0.85032	0.681083	0.321989	0.921703	0.764155	0.569701	0.921695	0.804469	0.601588	0.921639	0.848093	0.5434	0.901398	0.795096	0.707499	0.924124	0.821202	0.735339	0.926121	0.856533	0.556533
Estonia	0.472345	0.363865	0.310482	0.472345	0.387329	0.300043	0.472345	0.410222	0.374442	0.503683	0.380351	0.322102	0.503671	0.400211	0.337133	0.503655	0.419297	0.2378	0.46002	0.387619	0.343705	0.485726	0.395053	0.347101	0.485509	0.396968	0.296968
Spain	0.85032	0.583578	0.135809	0.85032	0.613214	0.0878243	0.85032	0.681083	0.321989	0.921703	0.764155	0.569701	0.921695	0.804469	0.601588	0.921639	0.848093	0.5434	0.901398	0.795096	0.707499	0.924124	0.821202	0.735339	0.926121	0.856533	0.556533
Finland	0.85032	0.583578	0.135809	0.85032	0.613214	0.0878243	0.85032	0.681083	0.321989	0.921703	0.764155	0.569701	0.921695	0.804469	0.601588	0.921639	0.848093	0.5434	0.901398	0.795096	0.707499	0.924124	0.821202	0.735339	0.926121	0.856533	0.556533
France	0.85032	0.583578	0.135809	0.85032	0.613214	0.0878243	0.85032	0.681083	0.321989	0.921703	0.764155	0.569701	0.921695	0.804469	0.601588	0.921639	0.848093	0.5434	0.901398	0.795096	0.707499	0.924124	0.821202	0.735339	0.926121	0.856533	0.556533
Greece	0.85032	0.583578	0.135809	0.85032	0.613214	0.0878243	0.85032	0.681083	0.321989	0.921703	0.764155	0.569701	0.921695	0.804469	0.601588	0.921639	0.848093	0.5434	0.901398	0.795096	0.707499	0.924124	0.821202	0.735339	0.926121	0.856533	0.556533
Croatia	0.577946	0.296653	0.0517025	0.577946	0.309875	0.0320976	0.577946	0.285003	0.090404	0.612881	0.345217	0.0504492	0.612864	0.370936	0.0546641	0.612849	0.34492	0.201698	0.653377	0.390919	0.149288	0.67653	0.415392	0.169915	0.695892	0.465653	0.165653
Hungary	0.472345	0.363865	0.310482	0.472345	0.387329	0.300043	0.472345	0.410222	0.374442	0.503683	0.380351	0.322102	0.503671	0.400211	0.337133	0.503655	0.419297	0.2378	0.46002	0.387619	0.343705	0.485726	0.395053	0.347101	0.485509	0.396968	0.296968
Ireland	0.85032	0.583578	0.135809	0.85032	0.613214	0.0878243	0.85032	0.681083	0.321989	0.921703	0.764155	0.569701	0.921695	0.804469	0.601588	0.921639	0.848093	0.5434	0.901398	0.795096	0.707499	0.924124	0.821202	0.735339	0.926121	0.856533	0.556533
Italy	0.85032	0.583578	0.135809	0.85032	0.613214	0.0878243	0.85032	0.681083	0.321989	0.921703	0.764155	0.569701	0.921695	0.804469	0.601588	0.921639	0.848093	0.5434	0.901398	0.795096	0.707499	0.924124	0.821202	0.735339	0.926121	0.856533	0.556533
Lithuania	0.472345	0.363865	0.310482	0.472345	0.387329	0.300043	0.472345	0.410222	0.374442	0.503683	0.380351	0.322102	0.503671	0.400211	0.337133	0.503655	0.419297	0.2378	0.46002	0.387619	0.343705	0.485726	0.395053	0.347101	0.485509	0.396968	0.296968
Luxembourg	0.85032	0.583578	0.135809	0.85032	0.613214	0.0878243	0.85032	0.681083	0.321989	0.921703	0.764155	0.569701	0.921695	0.804469	0.601588	0.921639	0.848093	0.5434	0.901398	0.795096	0.707499	0.924124	0.821202	0.735339	0.926121	0.856533	0.556533
Latvia	0.472345	0.363865	0.310482	0.472345	0.387329	0.300043	0.472345	0.410222	0.374442	0.503683	0.380351	0.322102	0.503671	0.400211	0.337133	0.503655	0.419297	0.2378	0.46002	0.387619	0.343705	0.485726	0.395053	0.347101	0.485509	0.396968	0.296968
Malta	0.472345	0.363865	0.310482	0.472345	0.387329	0.300043	0.472345	0.410222	0.374442	0.503683	0.380351	0.322102	0.503671	0.400211	0.337133	0.503655	0.419297	0.2378	0.46002	0.387619	0.343705	0.485726	0.395053	0.347101	0.485509	0.396968	0.296968
Netherlands	0.85032	0.583578	0.135809	0.85032	0.613214	0.0878243	0.85032	0.681083	0.321989	0.921703	0.764155	0.569701	0.921695	0.804469	0.601588	0.921639	0.848093	0.5434	0.901398	0.795096	0.707499	0.924124	0.821202	0.735339	0.926121	0.856533	0.556533
Poland	0.472345	0.363865	0.310482	0.472345	0.387329	0.300043	0.472345	0.410222	0.374442	0.503683	0.380351	0.322102	0.503671	0.400211	0.337133	0.503655	0.419297	0.2378	0.46002	0.387619	0.343705	0.485726	0.395053	0.347101	0.485509	0.396968	0.296968
Portugal	0.85032	0.583578	0.135809	0.85032	0.613214	0.0878243	0.85032	0.681083	0.321989	0.921703	0.764155	0.569701	0.921695	0.804469	0.601588	0.921639	0.848093	0.5434	0.901398	0.795096	0.707499	0.924124	0.821202	0.735339	0.926121	0.856533	0.556533
Romania	0.472345	0.363865	0.310482	0.472345	0.387329	0.300043	0.472345	0.410222	0.374442	0.503683	0.380351	0.322102	0.503671	0.400211	0.337133	0.503655	0.419297	0.2378	0.46002	0.387619	0.343705	0.485726	0.395053	0.347101	0.485509	0.396968	0.296968
Sweden	0.85032	0.583578	0.135809	0.85032	0.613214	0.0878243	0.85032	0.681083	0.321989	0.921703	0.764155	0.569701	0.921695	0.804469	0.601588	0.921639	0.848093	0.5434	0.901398	0.795096	0.707499	0.924124	0.821202	0.735339	0.926121	0.856533	0.556533
Slovenia	0.472345	0.363865	0.310482	0.472345	0.387329	0.300043	0.472345	0.410222	0.374442	0.503683	0.380351	0.322102	0.503671	0.400211	0.337133	0.503655	0.419297	0.2378	0.46002	0.387619	0.343705	0.485726	0.395053	0.347101	0.485509	0.396968	0.296968
Slovakia	0.472345	0.363865	0.310482	0.472345	0.387329	0.300043	0.472345	0.410222	0.374442	0.503683	0.380351	0.322102	0.503671	0.400211	0.337133	0.503655	0.419297	0.424726	0.46002	0.387619	0.343705	0.485726	0.395053	0.347101	0.485509	0.396968	0.296968
United Kingdom	0.85032	0.583578	0.135809	0.85032	0.613214	0.0878243	0.85032	0.681083	0.321989	0.921703	0.764155	0.569701	0.921695	0.804469	0.601588	0.921639	0.848093	0.5434	0.901398	0.795096	0.707499	0.924124	0.821202	0.735339	0.926121	0.856533	0.556533
United States	0.282537	0.0969844	0.0435706	0.282537	0.0869932	0.0474098	0.282537	0.0620161	0.0459136	0.362538	0.106153	0.0277545	0.362533	0.113701	0.0445131	0.362526	0.0789826	0.0462987	0.455312	0.0965752	0.0281461	0.500924	0.111325	0.0286128	0.477086	0.0973883	0.0469848
Japan	0.964778	0.897247	0.618441	0.964774	0.932353	0.265169	0.964778	0.871463	0.807441	0.995797	0.954903	0.924975	0.362533	0.113701	0.0445131	0.362526	0.0789826	0.0462987	0.968052	0.948797	0.925573	0.985418	0.96472	0.930057	0.477086	0.0973883	0.0469848
China	0.782714	0.645973	0.135809	0.782714	0.68314	0.300043	0.782714	0.758081	0.322	0.797275	0.7348	0.371245	0.503671	0.400211	0.337133	0.73664	0.430854	0.271956	0.814507	0.836028	0.53	0.863235	0.877815	0.977013	0.691301	0.463898	0.272646
Canada	0.284354	0.180714	0.18088	0.284354	0.184889	0.18934	0.284354	0.189375	0.189809	0.320971	0.181284	0.150003	0.320969	0.188425	0.179887	0.320954	0.191157	0.190117	0.278917	0.173205	0.150218	0.310668	0.178769	0.151206	0.293635	0.176237	0.0469848
South Korea	0.716794	0.495903	0.310143	0.716794	0.484473	0.394503	0.716794	0.443964	0.396034	0.736679	0.52909	0.279148	0.736672	0.510378	0.289067	0.73664	0.430854	0.271956	0.70352	0.522865	0.284489	0.703466	0.521821	0.28474	0.691301	0.463898	0.272646
Brazil	0.590587	0.473404	0.135809	0.590587	0.494701	0.458936	0.590587	0.503991	0.396034	0.612939	0.47042	0.371245	0.612937	0.504608	0.468207	0.612917	0.525078	0.509467	0.569474	0.482846	0.43921	0.605887	0.50285	0.46621	0.619753	0.546722	0.0469848
India	0.14799	0.0696137	0.0441372	0.14799	0.0719702	0.0440953	0.14799	0.0696508	0.0715728	0.15186	0.0697413	0.0314215	0.151741	0.0751627	0.0346118	0.15186	0.0752323	0.135884	0.155379	0.0893637	0.0645763	0.160218	0.0906032	0.0654449	0.163173	0.0902384	0.08
Mexico	0.474741	0.285564	0.0978874	0.474741	0.282094	0.0914174	0.474741	0.255062	0.0964452	0.494997	0.295353	0.102771	0.494994	0.305562	0.0926556	0.494993	0.267546	0.113048	0.476953	0.323393	0.21207	0.498497	0.33464	0.215505	0.495892	0.325699	0.116482
Russia	0.299383	0.292089	0.135809	0.299383	0.308591	0.14364	0.299383	0.327579	0.322446	0.309765	0.291553	0.268396	0.309785	0.303436	0.325144	0.503655	0.419297	0.424726	0.309626	0.29299	0.271633	0.328273	0.298109	0.274318	0.331161	0.30342	0.20342
Australia	0.758312	0.574877	0.560395	0.758312	0.602889	0.597561	0.758312	0.632693	0.322446	0.801491	0.589175	0.467006	0.80148	0.626801	0.566004	0.801452	0.641234	0.587744	0.736917	0.596953	0.523797	0.789586	0.629418	0.533033	0.786822	0.657133	0.658129
Switzerland	0.472345	0.363865	0.310482	0.472345	0.387329	0.300043	0.758312	0.632693	0.322446	1.02121	0.934924	0.907043	0.503671	0.400211	0.337133	0.503655	0.419297	0.424726	0.972185	0.918806	0.913437	1.00088	0.937946	0.91672	0.485509	0.396968	0.296968
Turkey	0.577946	0.296653	0.0517025	0.577946	0.309875	0.0320976	0.577946	0.285003	0.090404	0.612881	0.345217	0.0504492	0.612864	0.370936	0.0546641	0.612849	0.34492	0.201698	0.653377	0.390919	0.149288	0.67653	0.415392	0.169915	0.695892	0.465653	0.324787
Taiwan	0.95574	0.88187	0.862483	0.782714	0.68314	0.300043	0.782714	0.758081	0.322	0.955482	0.873105	0.805213	0.503671	0.400211	0.337133	0.955437	0.864633	0.826836	0.920566	0.870636	0.8079	0.938962	0.873605	0.807892	0.691301	0.463898	0.272646
Norway	0.472345	0.363865	0.310482	0.472345	0.387329	0.300043	0.85032	0.681083	0.321989	1.02121	0.934924	0.907043	0.503671	0.400211	0.337133	0.503655	0.419297	0.424726	0.972185	0.918806	0.913437	1.00088	0.937946	0.91672	0.485509	0.396968	0.296968
Indonesia	0.941582	0.881927	0.560395	0.782714	0.68314	0.300043	0.85032	0.681083	0.321989	0.937535	0.844846	0.811698	0.937523	0.889032	0.839091	0.73664	0.430854	0.271956	0.883089	0.850516	0.81388	0.911527	0.857431	0.814989	0.691301	0.463898	0.272646
South Africa	0.548749	0.37628	0.290022	0.548749	0.398874	0.391491	0.548749	0.443471	0.558024	0.598017	0.414836	0.233222	0.598008	0.44372	0.332297	0.73664	0.430854	0.271956	0.576296	0.435461	0.305822	0.593977	0.447512	0.325378	0.610882	0.513791	0.272646
RoW Asia and Pacific	0.486049	0.251907	0.135809	0.782714	0.68314	0.300043	0.486051	0.334716	0.174	0.488918	0.255715	0.164262	0.488904	0.274944	0.283184	0.73664	0.430854	0.271956	0.5024	0.337613	0.353483	0.526508	0.342657	0.356759	0.691301	0.463898	0.272646
RoW America	0.628255	0.416064	0.353621	0.628255	0.432963	0.323381	0.628255	0.435722	0.332	0.660083	0.436848	0.28112	0.66008	0.46293	0.327066	0.660071	0.460894	0.400761	0.633196	0.46551	0.379102	0.666188	0.482051	0.388631	0.669845	0.490905	0.385895
RoW Europe	0.450645	0.323818	0.204593	0.450645	0.332641	0.226328	0.45065	0.329462	0.24436	0.488926	0.353438	0.19186	0.488841	0.367954	0.222542	0.488913	0.367539	0.295886	0.495884	0.367354	0.255558	0.520138	0.377198	0.263442	0.523355	0.396119	0.365639
RoW Africa	0.615282	0.577712	0.416581	0.615282	0.606625	0.462045	0.615282	0.642874	0.555241	0.613623	0.538357	0.365101	0.613617	0.567117	0.465057	0.488913	0.367539	0.295886	0.62543	0.576046	0.481934	0.640833	0.585771	0.488093	0.638036	0.625064	0.365639
RoW Middle East	0.232066	0.126478	0.111226	0.577946	0.309875	0.0320976	0.486051	0.334716	0.174	0.259541	0.122642	0.0773919	0.259536	0.133763	0.107129	0.259542	0.139274	0.132019	0.234703	0.129877	0.0805114	0.261281	0.132048	0.0814495	0.272922	0.134317	0.133732
Production of electricity by biomass and waste	SSP5+RCP6.0			SSP5+RCP4.5			SSP5+RCP2.6			SSP2+RCP6.0			SSP2+RCP4.5			SSP2+RCP2.6			SSP1+RCP6.0			SSP1+RCP4.5			SSP1+RCP2.6
EXIOBASE region	2030	2050	2100	2030	2050	2100	2030	2050	2100	2030	2050	2100	2030	2050	2100	2030	2050	2100	2030	2050	2100	2030	2050	2100	2030	2050	2100
Austria	0.809733	0.505862	0.0819622	0.809733	0.481619	0.0383424	0.809733	0.167907	0.0513904	0.876812	0.712748	0.512864	0.876812	0.711549	0.32994	0.876826	0.557271	0.533738	0.91732	0.743089	0.602663	0.917959	0.754	0.625429	0.908665	0.726229	0.561635
Belgium	0.809733	0.505862	0.0819622	0.809733	0.481619	0.0383424	0.809733	0.167907	0.0513904	0.876812	0.712748	0.512864	0.876812	0.711549	0.32994	0.876826	0.557271	0.533738	0.91732	0.743089	0.602663	0.917959	0.754	0.625429	0.908665	0.726229	0.561635
Bulgaria	0.58686	0.364339	0.242129	0.58686	0.416102	0.251076	0.58686	0.478594	0.301717	0.62585	0.393336	0.282848	0.625845	0.408106	0.440157	0.625845	0.563228	0.387548	0.621797	0.407423	0.297594	0.624937	0.409627	0.300503	0.607886	0.3908	0.35
Cyprus	0.58686	0.364339	0.242129	0.58686	0.416102	0.251076	0.58686	0.478594	0.301717	0.62585	0.393336	0.282848	0.625845	0.408106	0.440157	0.625845	0.563228	0.387548	0.621797	0.407423	0.297594	0.624937	0.409627	0.300503	0.607886	0.3908	0.35
Czech Republic	0.58686	0.364339	0.242129	0.58686	0.416102	0.251076	0.58686	0.478594	0.301717	0.62585	0.393336	0.282848	0.625845	0.408106	0.440157	0.625845	0.563228	0.387548	0.621797	0.407423	0.297594	0.624937	0.409627	0.300503	0.607886	0.3908	0.35
Germany	0.809733	0.505862	0.0819622	0.809733	0.481619	0.0383424	0.809733	0.167907	0.0513904	0.876812	0.712748	0.512864	0.876812	0.711549	0.32994	0.876826	0.557271	0.533738	0.91732	0.743089	0.602663	0.917959	0.754	0.625429	0.908665	0.726229	0.561635
Denmark	0.809733	0.505862	0.0819622	0.809733	0.481619	0.0383424	0.809733	0.167907	0.0513904	0.876812	0.712748	0.512864	0.876812	0.711549	0.32994	0.876826	0.557271	0.533738	0.91732	0.743089	0.602663	0.917959	0.754	0.625429	0.908665	0.726229	0.561635
Estonia	0.58686	0.364339	0.242129	0.58686	0.416102	0.251076	0.58686	0.478594	0.301717	0.62585	0.393336	0.282848	0.625845	0.408106	0.440157	0.625845	0.563228	0.387548	0.621797	0.407423	0.297594	0.624937	0.409627	0.300503	0.607886	0.3908	0.35
Spain	0.809733	0.505862	0.0819622	0.809733	0.481619	0.0383424	0.809733	0.167907	0.0513904	0.876812	0.712748	0.512864	0.876812	0.711549	0.32994	0.876826	0.557271	0.533738	0.91732	0.743089	0.602663	0.917959	0.754	0.625429	0.908665	0.726229	0.561635
Finland	0.809733	0.505862	0.0819622	0.809733	0.481619	0.0383424	0.809733	0.167907	0.0513904	0.876812	0.712748	0.512864	0.876812	0.711549	0.32994	0.876826	0.557271	0.533738	0.91732	0.743089	0.602663	0.917959	0.754	0.625429	0.908665	0.726229	0.561635
France	0.809733	0.505862	0.0819622	0.809733	0.481619	0.0383424	0.809733	0.167907	0.0513904	0.876812	0.712748	0.512864	0.876812	0.711549	0.32994	0.876826	0.557271	0.533738	0.91732	0.743089	0.602663	0.917959	0.754	0.625429	0.908665	0.726229	0.561635
Greece	0.809733	0.505862	0.0819622	0.809733	0.481619	0.0383424	0.809733	0.167907	0.0513904	0.876812	0.712748	0.512864	0.876812	0.711549	0.32994	0.876826	0.557271	0.533738	0.91732	0.743089	0.602663	0.917959	0.754	0.625429	0.908665	0.726229	0.561635
Croatia	0.270921	0.126167	0.0364152	0.270921	0.121823	0.0328701	0.270921	0.0472632	0.0350475	0.286904	0.151078	0.0605483	0.286896	0.158823	0.0418358	0.286897	0.0815182	0.0475809	0.307809	0.182	0.102467	0.308537	0.187192	0.11009	0.318757	0.206789	0.0504015
Hungary	0.58686	0.364339	0.242129	0.58686	0.416102	0.251076	0.58686	0.478594	0.301717	0.62585	0.393336	0.282848	0.625845	0.408106	0.440157	0.625845	0.563228	0.387548	0.621797	0.407423	0.297594	0.624937	0.409627	0.300503	0.607886	0.3908	0.35
Ireland	0.809733	0.505862	0.0819622	0.809733	0.481619	0.0383424	0.809733	0.167907	0.0513904	0.876812	0.712748	0.512864	0.876812	0.711549	0.32994	0.876826	0.557271	0.533738	0.91732	0.743089	0.602663	0.917959	0.754	0.625429	0.908665	0.726229	0.561635
Italy	0.809733	0.505862	0.0819622	0.809733	0.481619	0.0383424	0.809733	0.167907	0.0513904	0.876812	0.712748	0.512864	0.876812	0.711549	0.32994	0.876826	0.557271	0.533738	0.91732	0.743089	0.602663	0.917959	0.754	0.625429	0.908665	0.726229	0.561635
Lithuania	0.58686	0.364339	0.242129	0.58686	0.416102	0.251076	0.58686	0.478594	0.301717	0.62585	0.393336	0.282848	0.625845	0.408106	0.440157	0.625845	0.563228	0.387548	0.621797	0.407423	0.297594	0.624937	0.409627	0.300503	0.607886	0.3908	0.35
Luxembourg	0.809733	0.505862	0.0819622	0.809733	0.481619	0.0383424	0.809733	0.167907	0.0513904	0.876812	0.712748	0.512864	0.876812	0.711549	0.32994	0.876826	0.557271	0.533738	0.91732	0.743089	0.602663	0.917959	0.754	0.625429	0.908665	0.726229	0.561635
Latvia	0.58686	0.364339	0.242129	0.58686	0.416102	0.251076	0.58686	0.478594	0.301717	0.62585	0.393336	0.282848	0.625845	0.408106	0.440157	0.625845	0.563228	0.387548	0.621797	0.407423	0.297594	0.624937	0.409627	0.300503	0.607886	0.3908	0.35
Malta	0.58686	0.364339	0.242129	0.58686	0.416102	0.251076	0.58686	0.478594	0.301717	0.62585	0.393336	0.282848	0.625845	0.408106	0.440157	0.625845	0.563228	0.387548	0.621797	0.407423	0.297594	0.624937	0.409627	0.300503	0.607886	0.3908	0.35
Netherlands	0.809733	0.505862	0.0819622	0.809733	0.481619	0.0383424	0.809733	0.167907	0.0513904	0.876812	0.712748	0.512864	0.876812	0.711549	0.32994	0.876826	0.557271	0.533738	0.91732	0.743089	0.602663	0.917959	0.754	0.625429	0.908665	0.726229	0.561635
Poland	0.58686	0.364339	0.242129	0.58686	0.416102	0.251076	0.58686	0.478594	0.301717	0.62585	0.393336	0.282848	0.625845	0.408106	0.440157	0.625845	0.563228	0.387548	0.621797	0.407423	0.297594	0.624937	0.409627	0.300503	0.607886	0.3908	0.35
Portugal	0.809733	0.505862	0.0819622	0.809733	0.481619	0.0383424	0.809733	0.167907	0.0513904	0.876812	0.712748	0.512864	0.876812	0.711549	0.32994	0.876826	0.557271	0.533738	0.91732	0.743089	0.602663	0.917959	0.754	0.625429	0.908665	0.726229	0.561635
Romania	0.58686	0.364339	0.242129	0.58686	0.416102	0.251076	0.58686	0.478594	0.301717	0.62585	0.393336	0.282848	0.625845	0.408106	0.440157	0.625845	0.563228	0.387548	0.621797	0.407423	0.297594	0.624937	0.409627	0.300503	0.607886	0.3908	0.35
Sweden	0.809733	0.505862	0.0819622	0.809733	0.481619	0.0383424	0.809733	0.167907	0.0513904	0.876812	0.712748	0.512864	0.876812	0.711549	0.32994	0.876826	0.557271	0.533738	0.91732	0.743089	0.602663	0.917959	0.754	0.625429	0.908665	0.726229	0.561635
Slovenia	0.58686	0.364339	0.242129	0.58686	0.416102	0.251076	0.58686	0.478594	0.301717	0.62585	0.393336	0.282848	0.625845	0.408106	0.440157	0.625845	0.563228	0.387548	0.621797	0.407423	0.297594	0.624937	0.409627	0.300503	0.607886	0.3908	0.35
Slovakia	0.58686	0.364339	0.242129	0.58686	0.416102	0.251076	0.58686	0.478594	0.301717	0.62585	0.393336	0.282848	0.625845	0.408106	0.440157	0.625845	0.563228	0.387548	0.621797	0.407423	0.297594	0.624937	0.409627	0.300503	0.607886	0.3908	0.35
United Kingdom	0.809733	0.505862	0.0819622	0.809733	0.481619	0.0383424	0.809733	0.167907	0.0513904	0.876812	0.712748	0.512864	0.876812	0.711549	0.32994	0.876826	0.557271	0.533738	0.91732	0.743089	0.602663	0.917959	0.754	0.625429	0.908665	0.726229	0.561635
United States	0.215345	0.127863	0.0819622	0.809733	0.481619	0.0383424	0.215345	0.184924	0.264622	0.246313	0.082552	0.0516511	0.246311	0.165064	0.228961	0.876826	0.557271	0.533738	0.335586	0.0978814	0.0520712	0.349564	0.124124	0.0572199	0.3641	0.309589	0.15
Japan	0.809733	0.505862	0.0819622	0.809733	0.481619	0.0383424	0.809733	0.167907	0.0513904	1.01204	0.974138	0.97384	0.876812	0.711549	0.32994	0.876826	0.557271	0.533738	0.97988	0.966994	0.971538	0.349564	0.124124	0.0572199	0.3641	0.309589	0.15
China	0.607441	0.458844	0.0819622	0.607441	0.448178	0.251076	0.607441	0.128996	0.0513904	0.641501	0.529719	0.292899	0.641497	0.542468	0.520725	0.641495	0.288654	0.153	0.659251	0.616557	0.297594	0.664943	0.626372	0.3	0.662127	0.627239	0.32
Canada	0.494027	0.27253	0.0819622	0.494027	0.311508	0.251076	0.494027	0.650681	0.485072	0.545324	0.292899	0.165233	0.545324	0.299247	0.496944	0.545324	0.504369	0.394271	0.55537	0.300573	0.165661	0.562101	0.303139	0.166361	0.537147	0.29505	0.15
South Korea	0.778623	0.658962	0.647353	0.778623	0.650984	0.251076	0.778623	0.715349	0.485072	0.794991	0.677941	0.59881	0.794988	0.669388	0.516882	0.794984	0.624093	0.395207	0.798703	0.683383	0.609773	0.798463	0.682718	0.60823	0.78199	0.655593	0.421094
Brazil	0.595271	0.501676	0.0819622	0.595271	0.660493	0.251076	0.595271	0.288364	0.138049	0.610779	0.477746	0.421352	0.610778	0.557984	0.406298	0.610776	0.369971	0.14	0.579935	0.486253	0.471263	0.600079	0.507071	0.497612	0.662127	0.627239	0.32
India	0.115407	0.0669323	0.0464013	0.595271	0.660493	0.251076	0.607441	0.128996	0.0513904	0.117018	0.0655827	0.0500613	0.116904	0.0687624	0.0433364	0.641495	0.288654	0.153	0.124484	0.0788124	0.0716579	0.125411	0.0794478	0.0715332	0.129861	0.0737416	0.0918477
Mexico	0.330887	0.233629	0.0772751	0.595271	0.660493	0.251076	0.330887	0.111227	0.0651673	0.326368	0.2364	0.138475	0.326368	0.251872	0.0461585	0.326367	0.120901	0.0674094	0.323893	0.256196	0.207956	0.330486	0.259167	0.20897	0.339622	0.263143	0.0934309
Russia	0.270921	0.126167	0.0364152	0.595271	0.660493	0.251076	0.330887	0.111227	0.0651673	0.326368	0.2364	0.138475	0.610778	0.557984	0.406298	0.326367	0.120901	0.0674094	0.323893	0.256196	0.207956	0.330486	0.259167	0.20897	0.339622	0.263143	0.0934309
Australia	0.599886	0.522225	0.0819622	0.599886	0.594131	0.798402	0.599886	0.424302	0.23063	0.617201	0.522089	0.468479	0.617197	0.55895	0.319021	0.617188	0.472894	0.23	0.607405	0.542397	0.524038	0.616024	0.553718	0.533519	0.662127	0.627239	0.32
Switzerland	0.97388	0.925597	0.511557	0.809733	0.481619	0.0383424	0.599886	0.424302	0.23063	0.981345	0.943749	0.86612	0.876812	0.711549	0.32994	0.876826	0.557271	0.533738	0.621797	0.407423	0.297594	0.998834	0.931425	0.879288	0.996242	0.930683	0.787148
Turkey	0.270921	0.126167	0.0364152	0.270921	0.121823	0.0328701	0.270921	0.0472632	0.0350475	0.286904	0.151078	0.0605483	0.286896	0.158823	0.0418358	0.286897	0.0815182	0.0475809	0.307809	0.182	0.102467	0.308537	0.187192	0.11009	0.318757	0.206789	0.0504015
Taiwan	0.607441	0.458844	0.0819622	0.809733	0.481619	0.0383424	0.607441	0.128996	0.0513904	0.641501	0.529719	0.292899	0.610778	0.557984	0.406298	0.641495	0.288654	0.153	0.659251	0.616557	0.297594	0.664943	0.626372	0.3	0.662127	0.627239	0.32
Norway	0.97388	0.925597	0.511557	0.809733	0.481619	0.0383424	0.607441	0.128996	0.0513904	0.981345	0.943749	0.86612	0.876812	0.711549	0.32994	0.876826	0.557271	0.533738	0.621797	0.407423	0.297594	0.998834	0.931425	0.879288	0.996242	0.930683	0.787148
Indonesia	0.607441	0.458844	0.0819622	0.595271	0.660493	0.251076	0.607441	0.128996	0.0513904	0.641501	0.529719	0.292899	0.610778	0.557984	0.406298	0.641495	0.288654	0.153	0.659251	0.616557	0.297594	0.664943	0.626372	0.3	0.662127	0.627239	0.32
South Africa	0.45198	0.330172	0.291913	0.45198	0.37664	0.364375	0.45198	0.307806	0.23063	0.484537	0.343558	0.284974	0.484531	0.374856	0.315065	0.641495	0.288654	0.153	0.464042	0.360863	0.32378	0.467412	0.364927	0.335229	0.662127	0.627239	0.32
RoW Asia and Pacific	0.668941	0.461276	0.582646	0.668941	0.56115	0.251076	0.668941	0.328351	0.23063	0.663909	0.477936	0.327033	0.663896	0.511157	0.494311	0.641495	0.288654	0.153	0.672286	0.549736	0.532421	0.68655	0.548365	0.52159	0.692705	0.580118	0.32
RoW America	0.53249	0.427314	0.355357	0.53249	0.485324	0.251076	0.53249	0.224937	0.14281	0.543617	0.413524	0.319657	0.543617	0.45255	0.257058	0.543622	0.311689	0.63375	0.522516	0.421561	0.377156	0.535864	0.429485	0.382596	0.557469	0.469936	0.32
RoW Europe	0.281906	0.209983	0.408922	0.809733	0.481619	0.0383424	0.281919	0.253127	0.14281	0.298147	0.223179	0.160798	0.298071	0.241884	0.447723	0.298146	0.442621	0.562348	0.313841	0.247571	0.18706	0.31719	0.251607	0.191629	0.323843	0.266784	0.15
RoW Africa	0.571922	0.534798	0.483322	0.571922	0.672282	0.64865	0.571922	0.631533	0.607172	0.572429	0.493129	0.379935	0.572435	0.532378	0.43896	0.572434	0.663876	0.482381	0.589329	0.531192	0.465836	0.596007	0.536113	0.467567	0.599224	0.563907	0.18
RoW Middle East	0.607441	0.458844	0.0819622	0.595271	0.660493	0.251076	0.607441	0.128996	0.0513904	0.484537	0.343558	0.284974	0.484531	0.374856	0.315065	0.286897	0.0815182	0.0475809	0.307809	0.182	0.102467	0.308537	0.187192	0.11009	0.318757	0.206789	0.0504015
Production of electricity by nuclear	SSP5+RCP6.0			SSP5+RCP4.5			SSP5+RCP2.6			SSP2+RCP6.0			SSP2+RCP4.5			SSP2+RCP2.6			SSP1+RCP6.0			SSP1+RCP4.5			SSP1+RCP2.6
EXIOBASE region	2030	2050	2100	2030	2050	2100	2030	2050	2100	2030	2050	2100	2030	2050	2100	2030	2050	2100	2030	2050	2100	2030	2050	2100	2030	2050	2100
Austria	0.765642	0.29817	0.066463	0.642577	0.27048	0.0635934	0.642577	0.239338	0.0665352	0.699709	0.400318	0.145631	0.699709	0.3824	0.121208	0.699728	0.331941	0.115753	0.834099	0.514904	0.199028	0.833863	0.519789	0.225511	0.814266	0.465929	0.185779
Belgium	0.765642	0.29817	0.066463	0.642577	0.27048	0.0635934	0.642577	0.239338	0.0665352	0.699709	0.400318	0.145631	0.699709	0.3824	0.121208	0.699728	0.331941	0.115753	0.834099	0.514904	0.199028	0.833863	0.519789	0.225511	0.814266	0.465929	0.185779
Bulgaria	0.765642	0.28586	0.126975	0.549267	0.270721	0.123622	0.549267	0.253578	0.121095	0.606791	0.3636	0.195055	0.606783	0.352733	0.167881	0.606786	0.303654	0.157439	0.647814	0.414722	0.224127	0.647756	0.414872	0.230961	0.618747	0.362303	0.180997
Cyprus	0.765642	0.28586	0.126975	0.549267	0.270721	0.123622	0.549267	0.253578	0.121095	0.606791	0.3636	0.195055	0.606783	0.352733	0.167881	0.606786	0.303654	0.157439	0.647814	0.414722	0.224127	0.647756	0.414872	0.230961	0.618747	0.362303	0.180997
Czech Republic	0.765642	0.28586	0.126975	0.549267	0.270721	0.123622	0.549267	0.253578	0.121095	0.606791	0.3636	0.195055	0.606783	0.352733	0.167881	0.606786	0.303654	0.157439	0.647814	0.414722	0.224127	0.647756	0.414872	0.230961	0.618747	0.362303	0.180997
Germany	0.765642	0.29817	0.066463	0.642577	0.27048	0.0635934	0.642577	0.239338	0.0665352	0.699709	0.400318	0.145631	0.699709	0.3824	0.121208	0.699728	0.331941	0.115753	0.834099	0.514904	0.199028	0.833863	0.519789	0.225511	0.814266	0.465929	0.185779
Denmark	0.765642	0.29817	0.066463	0.642577	0.27048	0.0635934	0.642577	0.239338	0.0665352	0.699709	0.400318	0.145631	0.699709	0.3824	0.121208	0.699728	0.331941	0.115753	0.834099	0.514904	0.199028	0.833863	0.519789	0.225511	0.814266	0.465929	0.185779
Estonia	0.765642	0.28586	0.126975	0.549267	0.270721	0.123622	0.549267	0.253578	0.121095	0.606791	0.3636	0.195055	0.606783	0.352733	0.167881	0.606786	0.303654	0.157439	0.647814	0.414722	0.224127	0.647756	0.414872	0.230961	0.618747	0.362303	0.180997
Spain	0.765642	0.29817	0.066463	0.642577	0.27048	0.0635934	0.642577	0.239338	0.0665352	0.699709	0.400318	0.145631	0.699709	0.3824	0.121208	0.699728	0.331941	0.115753	0.834099	0.514904	0.199028	0.833863	0.519789	0.225511	0.814266	0.465929	0.185779
Finland	0.765642	0.29817	0.066463	0.642577	0.27048	0.0635934	0.642577	0.239338	0.0665352	0.699709	0.400318	0.145631	0.699709	0.3824	0.121208	0.699728	0.331941	0.115753	0.834099	0.514904	0.199028	0.833863	0.519789	0.225511	0.814266	0.465929	0.185779
France	0.765642	0.29817	0.066463	0.642577	0.27048	0.0635934	0.642577	0.239338	0.0665352	0.699709	0.400318	0.145631	0.699709	0.3824	0.121208	0.699728	0.331941	0.115753	0.834099	0.514904	0.199028	0.833863	0.519789	0.225511	0.814266	0.465929	0.185779
Greece	0.765642	0.29817	0.066463	0.642577	0.27048	0.0635934	0.642577	0.239338	0.0665352	0.699709	0.400318	0.145631	0.699709	0.3824	0.121208	0.699728	0.331941	0.115753	0.834099	0.514904	0.199028	0.833863	0.519789	0.225511	0.814266	0.465929	0.185779
Croatia	0.765642	0.29817	0.066463	0.642577	0.27048	0.0635934	0.642577	0.239338	0.0665352	0.699709	0.400318	0.145631	0.699709	0.3824	0.121208	0.699728	0.331941	0.115753	0.834099	0.514904	0.199028	0.833863	0.519789	0.225511	0.814266	0.465929	0.185779
Hungary	0.765642	0.28586	0.126975	0.549267	0.270721	0.123622	0.549267	0.253578	0.121095	0.606791	0.3636	0.195055	0.606783	0.352733	0.167881	0.606786	0.303654	0.157439	0.647814	0.414722	0.224127	0.647756	0.414872	0.230961	0.618747	0.362303	0.180997
Ireland	0.765642	0.29817	0.066463	0.642577	0.27048	0.0635934	0.642577	0.239338	0.0665352	0.699709	0.400318	0.145631	0.699709	0.3824	0.121208	0.699728	0.331941	0.115753	0.834099	0.514904	0.199028	0.833863	0.519789	0.225511	0.814266	0.465929	0.185779
Italy	0.765642	0.29817	0.066463	0.642577	0.27048	0.0635934	0.642577	0.239338	0.0665352	0.699709	0.400318	0.145631	0.699709	0.3824	0.121208	0.699728	0.331941	0.115753	0.834099	0.514904	0.199028	0.833863	0.519789	0.225511	0.814266	0.465929	0.185779
Lithuania	0.765642	0.28586	0.126975	0.549267	0.270721	0.123622	0.549267	0.253578	0.121095	0.606791	0.3636	0.195055	0.606783	0.352733	0.167881	0.606786	0.303654	0.157439	0.647814	0.414722	0.224127	0.647756	0.414872	0.230961	0.618747	0.362303	0.180997
Luxembourg	0.765642	0.29817	0.066463	0.642577	0.27048	0.0635934	0.642577	0.239338	0.0665352	0.699709	0.400318	0.145631	0.699709	0.3824	0.121208	0.699728	0.331941	0.115753	0.834099	0.514904	0.199028	0.833863	0.519789	0.225511	0.814266	0.465929	0.185779
Latvia	0.765642	0.28586	0.126975	0.549267	0.270721	0.123622	0.549267	0.253578	0.121095	0.606791	0.3636	0.195055	0.606783	0.352733	0.167881	0.606786	0.303654	0.157439	0.647814	0.414722	0.224127	0.647756	0.414872	0.230961	0.618747	0.362303	0.180997
Malta	0.765642	0.28586	0.126975	0.549267	0.270721	0.123622	0.549267	0.253578	0.121095	0.606791	0.3636	0.195055	0.606783	0.352733	0.167881	0.606786	0.303654	0.157439	0.647814	0.414722	0.224127	0.647756	0.414872	0.230961	0.618747	0.362303	0.180997
Netherlands	0.765642	0.29817	0.066463	0.642577	0.27048	0.0635934	0.642577	0.239338	0.0665352	0.699709	0.400318	0.145631	0.699709	0.3824	0.121208	0.699728	0.331941	0.115753	0.834099	0.514904	0.199028	0.833863	0.519789	0.225511	0.814266	0.465929	0.185779
Poland	0.765642	0.28586	0.126975	0.549267	0.270721	0.123622	0.549267	0.253578	0.121095	0.606791	0.3636	0.195055	0.606783	0.352733	0.167881	0.606786	0.303654	0.157439	0.647814	0.414722	0.224127	0.647756	0.414872	0.230961	0.618747	0.362303	0.180997
Portugal	0.765642	0.29817	0.066463	0.642577	0.27048	0.0635934	0.642577	0.239338	0.0665352	0.699709	0.400318	0.145631	0.699709	0.3824	0.121208	0.699728	0.331941	0.115753	0.834099	0.514904	0.199028	0.833863	0.519789	0.225511	0.814266	0.465929	0.185779
Romania	0.765642	0.28586	0.126975	0.549267	0.270721	0.123622	0.549267	0.253578	0.121095	0.606791	0.3636	0.195055	0.606783	0.352733	0.167881	0.606786	0.303654	0.157439	0.647814	0.414722	0.224127	0.647756	0.414872	0.230961	0.618747	0.362303	0.180997
Sweden	0.765642	0.29817	0.066463	0.642577	0.27048	0.0635934	0.642577	0.239338	0.0665352	0.699709	0.400318	0.145631	0.699709	0.3824	0.121208	0.699728	0.331941	0.115753	0.834099	0.514904	0.199028	0.833863	0.519789	0.225511	0.814266	0.465929	0.185779
Slovenia	0.765642	0.28586	0.126975	0.549267	0.270721	0.123622	0.549267	0.253578	0.121095	0.606791	0.3636	0.195055	0.606783	0.352733	0.167881	0.606786	0.303654	0.157439	0.647814	0.414722	0.224127	0.647756	0.414872	0.230961	0.618747	0.362303	0.180997
Slovakia	0.765642	0.28586	0.126975	0.549267	0.270721	0.123622	0.549267	0.253578	0.121095	0.606791	0.3636	0.195055	0.606783	0.352733	0.167881	0.606786	0.303654	0.157439	0.647814	0.414722	0.224127	0.647756	0.414872	0.230961	0.618747	0.362303	0.180997
United Kingdom	0.765642	0.29817	0.066463	0.642577	0.27048	0.0635934	0.642577	0.239338	0.0665352	0.699709	0.400318	0.145631	0.699709	0.3824	0.121208	0.699728	0.331941	0.115753	0.834099	0.514904	0.199028	0.833863	0.519789	0.225511	0.814266	0.465929	0.185779
United States	0.765642	0.337772	0.0908597	0.765642	0.293905	0.0876617	0.765642	0.230519	0.08803	0.825341	0.403076	0.0927746	0.825341	0.375048	0.09199	0.82534	0.275894	0.0908996	0.932087	0.51951	0.0945871	0.93194	0.518346	0.0969072	0.913821	0.42216	0.0965842
Japan	0.765642	0.337772	0.0908597	0.765642	0.293905	0.0876617	0.765642	0.230519	0.08803	0.825341	0.403076	0.0927746	0.825341	0.375048	0.09199	0.82534	0.275894	0.0908996	0.932087	0.51951	0.0945871	0.93194	0.518346	0.0969072	0.913821	0.42216	0.0965842
China	0.307631	0.17518	0.0908597	0.307631	0.163008	0.21102	0.307631	0.153165	0.203233	0.340551	0.193596	0.28659	0.340551	0.18427	0.121208	0.340551	0.17061	0.11	0.353923	0.217554	0.0945871	0.93194	0.518346	0.0969072	0.30523	0.205361	0.0965842
Canada	0.495499	0.274158	0.175775	0.495499	0.259583	0.174174	0.495499	0.240279	0.172941	0.547561	0.31235	0.178326	0.547561	0.30311	0.17725	0.547564	0.26817	0.175257	0.590773	0.345222	0.179482	0.592747	0.344062	0.180404	0.558335	0.308685	0.178481
South Korea	0.765642	0.337772	0.0908597	0.495499	0.259583	0.174174	0.495499	0.240279	0.172941	0.547561	0.31235	0.178326	0.547561	0.30311	0.17725	0.547564	0.26817	0.175257	0.590773	0.345222	0.179482	0.592747	0.344062	0.180404	0.558335	0.308685	0.178481
Brazil	0.552394	0.298642	0.257522	0.552394	0.286387	0.238431	0.552394	0.270231	0.267184	0.606164	0.34406	0.212637	0.606164	0.339791	0.23589	0.606166	0.315368	0.23703	0.639381	0.387151	0.238995	0.633989	0.384547	0.259292	0.623898	0.38085	0.341667
India	0.226834	0.0874994	0.0599417	0.226834	0.0838194	0.0591391	0.226834	0.0757324	0.0589816	0.262235	0.0987056	0.0593039	0.262187	0.097281	0.058654	0.262236	0.084141	0.0586312	0.312126	0.12309	0.0605591	0.310399	0.122516	0.0605613	0.283642	0.103373	0.0598454
Mexico	0.641412	0.282387	0.142931	0.641412	0.261303	0.138777	0.641412	0.226004	0.134317	0.660645	0.303805	0.144277	0.660645	0.288917	0.141309	0.660646	0.244012	0.139327	0.71544	0.361	0.147393	0.708724	0.357596	0.147421	0.674768	0.306525	0.14259
Russia	0.578561	0.362045	0.294435	0.578561	0.34599	0.258759	0.578561	0.326256	0.224712	0.629177	0.431279	0.295861	0.629189	0.418056	0.296734	0.629191	0.371355	0.246732	0.636701	0.450828	0.307775	0.64467	0.450341	0.315749	0.606365	0.413158	0.32332
Australia	0.765642	0.337772	0.0908597	0.578561	0.34599	0.258759	0.578561	0.326256	0.224712	0.629177	0.431279	0.295861	0.629189	0.418056	0.296734	0.629191	0.371355	0.246732	0.636701	0.450828	0.307775	0.64467	0.450341	0.315749	0.606365	0.413158	0.32332
Switzerland	0.924265	0.838454	0.565204	0.924265	0.827107	0.216407	0.924265	0.826551	0.533879	0.957172	0.938612	0.890267	0.957174	0.93332	0.807388	0.957175	0.928035	0.780082	0.980531	0.954478	0.927396	0.98051	0.954469	0.927378	0.979683	0.952827	0.8998
Turkey	0.578561	0.362045	0.294435	0.924265	0.827107	0.216407	0.578561	0.326256	0.224712	0.629177	0.431279	0.295861	0.629189	0.418056	0.296734	0.629191	0.371355	0.246732	0.636701	0.450828	0.307775	0.64467	0.450341	0.315749	0.606365	0.413158	0.32332
Taiwan	0.979547	0.946789	0.926057	0.979547	0.940358	0.929729	0.979547	0.929021	0.930768	0.981612	0.95058	0.917617	0.981612	0.945993	0.924038	0.340551	0.17061	0.11	0.647814	0.414722	0.224127	0.985993	0.958666	0.912028	0.983003	0.945386	0.91819
Norway	0.924265	0.838454	0.565204	0.924265	0.827107	0.216407	0.924265	0.826551	0.533879	0.957172	0.938612	0.890267	0.957174	0.93332	0.807388	0.957175	0.928035	0.780082	0.647814	0.414722	0.224127	0.98051	0.954469	0.927378	0.979683	0.952827	0.8998
Indonesia	0.578561	0.362045	0.294435	0.924265	0.827107	0.216407	0.765642	0.230519	0.08803	0.340551	0.193596	0.28659	0.340551	0.18427	0.121208	0.340551	0.17061	0.11	0.647814	0.414722	0.224127	0.64467	0.450341	0.315749	0.606365	0.413158	0.32332
South Africa	0.589331	0.219619	0.11408	0.589331	0.193726	0.114699	0.589331	0.158762	0.115472	0.647787	0.267422	0.113826	0.647787	0.246006	0.114784	0.647781	0.177853	0.116815	0.758088	0.341992	0.114378	0.757778	0.340693	0.114753	0.686649	0.249556	0.118311
RoW Asia and Pacific	0.578561	0.362045	0.294435	0.167939	0.0878867	0.0434925	0.765642	0.230519	0.08803	0.172075	0.105774	0.0461222	0.172827	0.100244	0.046181	0.172067	0.0942001	0.0376373	0.186798	0.112815	0.048507	0.186103	0.112006	0.0468371	0.0858392	0.0508891	0.0258039
RoW America	0.641412	0.211963	0.184613	0.554635	0.205364	0.180824	0.28448	0.101698	0.0949204	0.575915	0.223504	0.177233	0.565319	0.218699	0.179066	0.575918	0.207313	0.179771	0.638719	0.2695	0.198074	0.634243	0.266279	0.19941	0.606365	0.413158	0.32332
RoW Europe	0.504689	0.235142	0.166598	0.504689	0.215299	0.141364	0.504774	0.189992	0.120503	0.568489	0.312916	0.188074	0.568319	0.306517	0.176673	0.568491	0.270442	0.124508	0.636588	0.380635	0.193619	0.63915	0.380824	0.194626	0.599655	0.340169	0.173892
RoW Africa	0.589331	0.219619	0.11408	0.589331	0.193726	0.114699	0.589331	0.158762	0.115472	0.647787	0.267422	0.113826	0.647787	0.246006	0.114784	0.647781	0.177853	0.116815	0.758088	0.341992	0.114378	0.757778	0.340693	0.114753	0.686649	0.249556	0.118311
RoW Middle East	0.578561	0.362045	0.294435	0.924265	0.827107	0.216407	0.578561	0.326256	0.224712	0.0633767	0.00914499	0	0.647787	0.246006	0.114784	0.0633753	0.00609048	0	0.758088	0.341992	0.114378	0.0832585	0.0140408	0	0.0741405	0.0100616	0
