# Supplementary material for: The global power sector’s low-carbon transition may enhance sustainable development goal achievement
Source: Nat Commun. 2023 May 30;14:3144. doi: 10.1038/s41467-023-38987-4 (PMC10229651; doi:10.1038/s41467-023-38987-4)
Supplement: Supplementary file 8 — Supplementary Data 6 [file 41467_2023_38987_MOESM8_ESM.xlsx]

## Sheet: Sheet1
Supplementary Data 6 The ratio of blue water consumption per unit of thermal and nuclear power generation in 2030, 2050 and 2100 under nine different scenarios to those in 2015
Production of electricity by coal	SSP5+RCP6.0			SSP5+RCP4.5			SSP5+RCP2.6			SSP2+RCP6.0			SSP2+RCP4.5			SSP2+RCP2.6			SSP1+RCP6.0			SSP1+RCP4.5			SSP1+RCP2.6
EXIOBASE region	2030	2050	2100	2030	2050	2100	2030	2050	2100	2030	2050	2100	2030	2050	2100	2030	2050	2100	2030	2050	2100	2030	2050	2100	2030	2050	2100
Austria	0.934204	0.835563	0.72023	0.934204	0.84341	0.722725	0.934204	0.792224	0.726535	0.944109	0.850338	0.761376	0.94411	0.853449	0.70553	0.944142	0.81818	0.701734	0.964486	0.870368	0.731612	0.964542	0.870288	0.728975	0.966972	0.872796	0.697053
Belgium	0.934204	0.835563	0.72023	0.934204	0.84341	0.722725	0.934204	0.792224	0.726535	0.944109	0.850338	0.761376	0.94411	0.853449	0.70553	0.944142	0.81818	0.701734	0.964486	0.870368	0.731612	0.964542	0.870288	0.728975	0.966972	0.872796	0.697053
Bulgaria	0.934204	0.835563	0.72023	0.97	0.94	0.910556	0.99	0.973598	0.923888	0.944109	0.850338	0.761376	0.94411	0.853449	0.70553	0.944142	0.81818	0.701734	0.964486	0.870368	0.731612	0.964542	0.870288	0.728975	0.966972	0.872796	0.697053
Cyprus	0.934204	0.835563	0.72023	0.97	0.94	0.910556	0.99	0.973598	0.923888	0.944109	0.850338	0.761376	0.94411	0.853449	0.70553	0.944142	0.81818	0.701734	0.964486	0.870368	0.731612	0.964542	0.870288	0.728975	0.966972	0.872796	0.697053
Czech Republic	0.934204	0.835563	0.72023	0.97	0.94	0.910556	0.99	0.973598	0.923888	0.944109	0.850338	0.761376	0.94411	0.853449	0.70553	0.944142	0.81818	0.701734	0.964486	0.870368	0.731612	0.964542	0.870288	0.728975	0.966972	0.872796	0.697053
Germany	0.934204	0.835563	0.72023	0.934204	0.84341	0.722725	0.934204	0.792224	0.726535	0.944109	0.850338	0.761376	0.94411	0.853449	0.70553	0.944142	0.81818	0.701734	0.964486	0.870368	0.731612	0.964542	0.870288	0.728975	0.966972	0.872796	0.697053
Denmark	0.934204	0.835563	0.72023	0.934204	0.84341	0.722725	0.934204	0.792224	0.726535	0.944109	0.850338	0.761376	0.94411	0.853449	0.70553	0.944142	0.81818	0.701734	0.964486	0.870368	0.731612	0.964542	0.870288	0.728975	0.966972	0.872796	0.697053
Estonia	0.934204	0.835563	0.72023	0.97	0.94	0.910556	0.99	0.973598	0.923888	0.944109	0.850338	0.761376	0.94411	0.853449	0.70553	0.944142	0.81818	0.701734	0.964486	0.870368	0.731612	0.964542	0.870288	0.728975	0.966972	0.872796	0.697053
Spain	0.934204	0.835563	0.72023	0.934204	0.84341	0.722725	0.934204	0.792224	0.726535	0.944109	0.850338	0.761376	0.94411	0.853449	0.70553	0.944142	0.81818	0.701734	0.964486	0.870368	0.731612	0.964542	0.870288	0.728975	0.966972	0.872796	0.697053
Finland	0.934204	0.835563	0.72023	0.934204	0.84341	0.722725	0.934204	0.792224	0.726535	0.944109	0.850338	0.761376	0.94411	0.853449	0.70553	0.944142	0.81818	0.701734	0.964486	0.870368	0.731612	0.964542	0.870288	0.728975	0.966972	0.872796	0.697053
France	0.934204	0.835563	0.72023	0.934204	0.84341	0.722725	0.934204	0.792224	0.726535	0.944109	0.850338	0.761376	0.94411	0.853449	0.70553	0.944142	0.81818	0.701734	0.964486	0.870368	0.731612	0.964542	0.870288	0.728975	0.966972	0.872796	0.697053
Greece	0.934204	0.835563	0.72023	0.934204	0.84341	0.722725	0.934204	0.792224	0.726535	0.944109	0.850338	0.761376	0.94411	0.853449	0.70553	0.944142	0.81818	0.701734	0.964486	0.870368	0.731612	0.964542	0.870288	0.728975	0.966972	0.872796	0.697053
Croatia	0.907139	0.825934	0.68624	0.907139	0.834394	0.678564	0.907139	0.768716	0.69709	0.922631	0.839908	0.720676	0.922632	0.849715	0.69947	0.922633	0.803553	0.730589	0.94423	0.863215	0.737804	0.944654	0.863494	0.73762	0.95745	0.865728	0.729105
Hungary	0.934204	0.835563	0.72023	0.97	0.94	0.910556	0.99	0.973598	0.923888	0.944109	0.850338	0.761376	0.94411	0.853449	0.70553	0.944142	0.81818	0.701734	0.964486	0.870368	0.731612	0.964542	0.870288	0.728975	0.966972	0.872796	0.697053
Ireland	0.934204	0.835563	0.72023	0.934204	0.84341	0.722725	0.934204	0.792224	0.726535	0.944109	0.850338	0.761376	0.94411	0.853449	0.70553	0.944142	0.81818	0.701734	0.964486	0.870368	0.731612	0.964542	0.870288	0.728975	0.966972	0.872796	0.697053
Italy	0.934204	0.835563	0.72023	0.934204	0.84341	0.722725	0.934204	0.792224	0.726535	0.944109	0.850338	0.761376	0.94411	0.853449	0.70553	0.944142	0.81818	0.701734	0.964486	0.870368	0.731612	0.964542	0.870288	0.728975	0.966972	0.872796	0.697053
Lithuania	0.934204	0.835563	0.72023	0.97	0.94	0.910556	0.99	0.973598	0.923888	0.944109	0.850338	0.761376	0.94411	0.853449	0.70553	0.944142	0.81818	0.701734	0.964486	0.870368	0.731612	0.964542	0.870288	0.728975	0.966972	0.872796	0.697053
Luxembourg	0.934204	0.835563	0.72023	0.934204	0.84341	0.722725	0.934204	0.792224	0.726535	0.944109	0.850338	0.761376	0.94411	0.853449	0.70553	0.944142	0.81818	0.701734	0.964486	0.870368	0.731612	0.964542	0.870288	0.728975	0.966972	0.872796	0.697053
Latvia	0.934204	0.835563	0.72023	0.97	0.94	0.910556	0.99	0.973598	0.923888	0.944109	0.850338	0.761376	0.94411	0.853449	0.70553	0.944142	0.81818	0.701734	0.964486	0.870368	0.731612	0.964542	0.870288	0.728975	0.966972	0.872796	0.697053
Malta	0.934204	0.835563	0.72023	0.97	0.94	0.910556	0.99	0.973598	0.923888	0.944109	0.850338	0.761376	0.94411	0.853449	0.70553	0.944142	0.81818	0.701734	0.964486	0.870368	0.731612	0.964542	0.870288	0.728975	0.966972	0.872796	0.697053
Netherlands	0.934204	0.835563	0.72023	0.934204	0.84341	0.722725	0.934204	0.792224	0.726535	0.944109	0.850338	0.761376	0.94411	0.853449	0.70553	0.944142	0.81818	0.701734	0.964486	0.870368	0.731612	0.964542	0.870288	0.728975	0.966972	0.872796	0.697053
Poland	0.934204	0.835563	0.72023	0.97	0.94	0.910556	0.99	0.973598	0.923888	0.944109	0.850338	0.761376	0.94411	0.853449	0.70553	0.944142	0.81818	0.701734	0.964486	0.870368	0.731612	0.964542	0.870288	0.728975	0.966972	0.872796	0.697053
Portugal	0.934204	0.835563	0.72023	0.934204	0.84341	0.722725	0.934204	0.792224	0.726535	0.944109	0.850338	0.761376	0.94411	0.853449	0.70553	0.944142	0.81818	0.701734	0.964486	0.870368	0.731612	0.964542	0.870288	0.728975	0.966972	0.872796	0.697053
Romania	0.934204	0.835563	0.72023	0.97	0.94	0.910556	0.99	0.973598	0.923888	0.944109	0.850338	0.761376	0.94411	0.853449	0.70553	0.944142	0.81818	0.701734	0.964486	0.870368	0.731612	0.964542	0.870288	0.728975	0.966972	0.872796	0.697053
Sweden	0.934204	0.835563	0.72023	0.934204	0.84341	0.722725	0.934204	0.792224	0.726535	0.944109	0.850338	0.761376	0.94411	0.853449	0.70553	0.944142	0.81818	0.701734	0.964486	0.870368	0.731612	0.964542	0.870288	0.728975	0.966972	0.872796	0.697053
Slovenia	0.934204	0.835563	0.72023	0.97	0.94	0.910556	0.99	0.973598	0.923888	0.944109	0.850338	0.761376	0.94411	0.853449	0.70553	0.944142	0.81818	0.701734	0.964486	0.870368	0.731612	0.964542	0.870288	0.728975	0.966972	0.872796	0.697053
Slovakia	0.934204	0.835563	0.72023	0.97	0.94	0.910556	0.99	0.973598	0.923888	0.944109	0.850338	0.761376	0.94411	0.853449	0.70553	0.944142	0.81818	0.701734	0.964486	0.870368	0.731612	0.964542	0.870288	0.728975	0.966972	0.872796	0.697053
United Kingdom	0.934204	0.835563	0.72023	0.934204	0.84341	0.722725	0.934204	0.792224	0.726535	0.944109	0.850338	0.761376	0.94411	0.853449	0.70553	0.944142	0.81818	0.701734	0.964486	0.870368	0.731612	0.964542	0.870288	0.728975	0.966972	0.872796	0.697053
United States	0.934204	0.835563	0.72023	0.97	0.94	0.924111	0.99	0.942691	0.939437	0.944109	0.850338	0.761376	0.94411	0.853449	0.70553	0.944142	0.81818	0.701734	0.964486	0.870368	0.731612	0.964542	0.870288	0.728975	0.966972	0.872796	0.697053
Japan	0.947922	0.897083	0.78	0.920651	0.854101	0.831575	0.920651	0.844942	0.823911	0.965688	0.901313	0.784393	0.94411	0.853449	0.70553	0.965702	0.840918	0.812507	0.961053	0.906952	0.779643	0.964427	0.914957	0.782389	0.966972	0.872796	0.697053
China	0.920651	0.858797	0.793962	0.920651	0.854101	0.831575	0.920651	0.844942	0.823911	0.927716	0.863988	0.757845	0.927716	0.857602	0.776564	0.927716	0.840918	0.812507	0.924912	0.859148	0.704671	0.925658	0.859745	0.703849	0.918922	0.830362	0.795892
Canada	0.934204	0.835563	0.72023	0.920651	0.854101	0.831575	0.920651	0.844942	0.823911	0.944109	0.850338	0.761376	0.94411	0.853449	0.70553	0.944142	0.81818	0.701734	0.964486	0.870368	0.731612	0.925658	0.859745	0.703849	0.966972	0.872796	0.697053
South Korea	0.972248	0.916308	0.77161	0.972247	0.916229	0.778529	0.972247	0.870467	0.785145	0.978614	0.93133	0.816715	0.978615	0.931381	0.761743	0.978616	0.886129	0.714147	0.977904	0.935958	0.810559	0.977909	0.935883	0.80834	0.978147	0.919819	0.723743
Brazil	0.99	0.98104	0.843039	0.99	0.965831	0.817407	0.99	0.87941	0.823408	0.999	0.985665	0.945914	0.999	0.975888	0.819867	0.99	0.904809	0.830254	0.997784	0.977372	0.901286	0.995479	0.97405	0.896694	0.984277	0.933737	0.808344
India	0.920651	0.858797	0.793962	0.920651	0.854101	0.831575	0.920651	0.844942	0.823911	0.927716	0.863988	0.757845	0.927716	0.857602	0.776564	0.927716	0.840918	0.812507	0.924912	0.859148	0.704671	0.925658	0.859745	0.703849	0.918922	0.830362	0.795892
Mexico	0.999	0.989999	0.777301	0.99	0.975937	0.69489	0.99	0.870683	0.745349	0.999	0.990717	0.950746	0.999	0.981775	0.806608	0.99	0.90795	0.8261	0.999	0.9911	0.917478	0.99	0.989935	0.914557	0.99	0.95706	0.842666
Russia	0.920651	0.858797	0.793962	0.920651	0.854101	0.831575	0.920651	0.844942	0.823911	0.927716	0.863988	0.757845	0.99	0.94	0.899538	0.99	0.98	0.912446	0.924912	0.859148	0.704671	0.925658	0.859745	0.703849	0.99	0.94	0.899187
Australia	0.772891	0.567074	0.596181	0.772891	0.588304	0.672914	0.772891	0.646065	0.633448	0.817265	0.602096	0.436467	0.817266	0.623941	0.618007	0.817268	0.628903	0.620327	0.800814	0.621466	0.418478	0.803678	0.624631	0.41978	0.821345	0.596742	0.61586
Switzerland	0.817798	0.772301	0.710428	0.817798	0.76896	0.71829	0.817798	0.733922	0.712668	0.829549	0.781775	0.729509	0.82956	0.781299	0.676037	0.829549	0.744919	0.691968	0.883254	0.772309	0.704338	0.883366	0.772353	0.702097	0.884504	0.744617	0.691078
Turkey	0.907139	0.825934	0.68624	0.907139	0.834394	0.678564	0.907139	0.768716	0.69709	0.922631	0.839908	0.720676	0.922632	0.849715	0.69947	0.922633	0.803553	0.730589	0.94423	0.863215	0.737804	0.944654	0.863494	0.73762	0.95745	0.865728	0.729105
Taiwan	0.965441	0.920346	0.815294	0.965441	0.917801	0.86	0.920651	0.844942	0.823911	0.967939	0.922848	0.809092	0.967941	0.921081	0.74114	0.967944	0.886888	0.725441	0.968544	0.929996	0.789792	0.968239	0.929811	0.787577	0.967671	0.908275	0.894337
Norway	0.817798	0.772301	0.710428	0.817798	0.76896	0.71829	0.817798	0.733922	0.712668	0.829549	0.781775	0.729509	0.82956	0.781299	0.676037	0.829549	0.744919	0.691968	0.883254	0.772309	0.704338	0.883366	0.772353	0.702097	0.884504	0.744617	0.691078
Indonesia	0.92129	0.865382	0.867271	0.92129	0.892158	0.86	0.920651	0.844942	0.823911	0.934314	0.867439	0.810563	0.934321	0.877286	0.77305	0.93432	0.930308	0.995906	0.928803	0.870583	0.795456	0.928302	0.8703	0.793975	0.936627	0.857294	0.8
South Africa	0.99	0.986202	0.908265	0.99	0.972119	0.843756	0.99	0.918582	0.859474	0.999	0.993719	0.951758	0.99	0.985451	0.868499	0.99	0.950482	0.810066	0.999	0.963636	0.882966	0.99	0.95	0.91057	0.99	0.980162	0.815964
RoW Asia and Pacific	0.745645	0.567253	0.588655	0.745645	0.589931	0.705984	0.745645	0.657541	0.693977	0.784878	0.612601	0.445484	0.784875	0.624283	0.596001	0.784878	0.623727	0.776804	0.811588	0.648519	0.44855	0.810096	0.648117	0.44975	0.827401	0.622337	0.752676
RoW America	0.99	0.982696	0.844969	0.99	0.966613	0.818945	0.99	0.888612	0.835765	0.999	0.985419	0.948462	0.99	0.974096	0.827496	0.99	0.916168	0.839625	0.99	0.98078	0.905301	0.99	0.97846	0.902036	0.995226	0.944326	0.827861
RoW Europe	0.962395	0.904109	0.744415	0.962395	0.911108	0.730841	0.962388	0.832887	0.74606	0.967633	0.907547	0.790111	0.967648	0.915567	0.74934	0.967635	0.862313	0.794406	0.985208	0.934518	0.796035	0.985111	0.934464	0.796075	0.993173	0.935574	0.778118
RoW Africa	0.99	0.972555	0.871274	0.99	0.951579	0.834924	0.99	0.903655	0.846044	0.99	0.980083	0.93053	0.99	0.968607	0.830838	0.99	0.935669	0.814349	0.999	0.963636	0.882966	0.99	0.961694	0.880736	0.99	0.927011	0.816332
RoW Middle East	0.78488	0.594741	0.517141	0.78488	0.629211	0.558242	0.78488	0.731176	0.603681	0.809417	0.606087	0.411695	0.809419	0.629581	0.685875	0.809416	0.6924	0.76116	0.823945	0.652897	0.483568	0.82159	0.64897	0.484887	0.853433	0.670417	0.871803
Production of electricity by gas	SSP5+RCP6.0			SSP5+RCP4.5			SSP5+RCP2.6			SSP2+RCP6.0			SSP2+RCP4.5			SSP2+RCP2.6			SSP1+RCP6.0			SSP1+RCP4.5			SSP1+RCP2.6
EXIOBASE region	2030	2050	2100	2030	2050	2100	2030	2050	2100	2030	2050	2100	2030	2050	2100	2030	2050	2100	2030	2050	2100	2030	2050	2100	2030	2050	2100
Austria	0.834151	0.719903	0.433077	0.834151	0.673496	0.57806	0.834151	0.566803	0.546803	0.816977	0.674813	0.385671	0.816977	0.637058	0.409753	0.817003	0.523002	0.503002	0.863458	0.682113	0.392794	0.863622	0.682826	0.392659	0.823532	0.591022	0.571022
Belgium	0.834151	0.719903	0.433077	0.834151	0.673496	0.57806	0.834151	0.566803	0.546803	0.816977	0.674813	0.385671	0.816977	0.637058	0.409753	0.817003	0.523002	0.503002	0.863458	0.682113	0.392794	0.863622	0.682826	0.392659	0.823532	0.591022	0.571022
Bulgaria	0.869225	0.655305	0.548285	0.834151	0.673496	0.57806	0.869225	0.727613	0.707613	0.883073	0.606556	0.430874	0.883071	0.659421	0.56055	0.883069	0.6975	0.6775	0.870475	0.638558	0.433065	0.878271	0.648018	0.436683	0.8709	0.630939	0.610939
Cyprus	0.869225	0.655305	0.548285	0.834151	0.673496	0.57806	0.869225	0.727613	0.707613	0.883073	0.606556	0.430874	0.883071	0.659421	0.56055	0.883069	0.6975	0.6775	0.870475	0.638558	0.433065	0.878271	0.648018	0.436683	0.8709	0.630939	0.610939
Czech Republic	0.869225	0.655305	0.548285	0.834151	0.673496	0.57806	0.869225	0.727613	0.707613	0.883073	0.606556	0.430874	0.883071	0.659421	0.56055	0.883069	0.6975	0.6775	0.870475	0.638558	0.433065	0.878271	0.648018	0.436683	0.8709	0.630939	0.610939
Germany	0.834151	0.719903	0.433077	0.834151	0.673496	0.57806	0.834151	0.566803	0.546803	0.816977	0.674813	0.385671	0.816977	0.637058	0.409753	0.817003	0.523002	0.503002	0.863458	0.682113	0.392794	0.863622	0.682826	0.392659	0.823532	0.591022	0.571022
Denmark	0.834151	0.719903	0.433077	0.834151	0.673496	0.57806	0.834151	0.566803	0.546803	0.816977	0.674813	0.385671	0.816977	0.637058	0.409753	0.817003	0.523002	0.503002	0.863458	0.682113	0.392794	0.863622	0.682826	0.392659	0.823532	0.591022	0.571022
Estonia	0.869225	0.655305	0.548285	0.834151	0.673496	0.57806	0.869225	0.727613	0.707613	0.883073	0.606556	0.430874	0.883071	0.659421	0.56055	0.883069	0.6975	0.6775	0.870475	0.638558	0.433065	0.878271	0.648018	0.436683	0.8709	0.630939	0.610939
Spain	0.834151	0.719903	0.433077	0.834151	0.673496	0.57806	0.834151	0.566803	0.546803	0.816977	0.674813	0.385671	0.816977	0.637058	0.409753	0.817003	0.523002	0.503002	0.863458	0.682113	0.392794	0.863622	0.682826	0.392659	0.823532	0.591022	0.571022
Finland	0.834151	0.719903	0.433077	0.834151	0.673496	0.57806	0.834151	0.566803	0.546803	0.816977	0.674813	0.385671	0.816977	0.637058	0.409753	0.817003	0.523002	0.503002	0.863458	0.682113	0.392794	0.863622	0.682826	0.392659	0.823532	0.591022	0.571022
France	0.834151	0.719903	0.433077	0.834151	0.673496	0.57806	0.834151	0.566803	0.546803	0.816977	0.674813	0.385671	0.816977	0.637058	0.409753	0.817003	0.523002	0.503002	0.863458	0.682113	0.392794	0.863622	0.682826	0.392659	0.823532	0.591022	0.571022
Greece	0.834151	0.719903	0.433077	0.834151	0.673496	0.57806	0.834151	0.566803	0.546803	0.816977	0.674813	0.385671	0.816977	0.637058	0.409753	0.817003	0.523002	0.503002	0.863458	0.682113	0.392794	0.863622	0.682826	0.392659	0.823532	0.591022	0.571022
Croatia	0.71047	0.571026	0.533789	0.834151	0.673496	0.57806	0.71047	0.575704	0.555704	0.732814	0.571024	0.454685	0.732813	0.568915	0.524319	0.732815	0.556775	0.536775	0.781294	0.596211	0.46496	0.783528	0.598363	0.466603	0.777519	0.580826	0.560826
Hungary	0.869225	0.655305	0.548285	0.834151	0.673496	0.57806	0.869225	0.727613	0.707613	0.883073	0.606556	0.430874	0.883071	0.659421	0.56055	0.883069	0.6975	0.6775	0.870475	0.638558	0.433065	0.878271	0.648018	0.436683	0.8709	0.630939	0.610939
Ireland	0.834151	0.719903	0.433077	0.834151	0.673496	0.57806	0.834151	0.566803	0.546803	0.816977	0.674813	0.385671	0.816977	0.637058	0.409753	0.817003	0.523002	0.503002	0.863458	0.682113	0.392794	0.863622	0.682826	0.392659	0.823532	0.591022	0.571022
Italy	0.834151	0.719903	0.433077	0.834151	0.673496	0.57806	0.834151	0.566803	0.546803	0.816977	0.674813	0.385671	0.816977	0.637058	0.409753	0.817003	0.523002	0.503002	0.863458	0.682113	0.392794	0.863622	0.682826	0.392659	0.823532	0.591022	0.571022
Lithuania	0.869225	0.655305	0.548285	0.834151	0.673496	0.57806	0.869225	0.727613	0.707613	0.883073	0.606556	0.430874	0.883071	0.659421	0.56055	0.883069	0.6975	0.6775	0.870475	0.638558	0.433065	0.878271	0.648018	0.436683	0.8709	0.630939	0.610939
Luxembourg	0.834151	0.719903	0.433077	0.834151	0.673496	0.57806	0.834151	0.566803	0.546803	0.816977	0.674813	0.385671	0.816977	0.637058	0.409753	0.817003	0.523002	0.503002	0.863458	0.682113	0.392794	0.863622	0.682826	0.392659	0.823532	0.591022	0.571022
Latvia	0.869225	0.655305	0.548285	0.834151	0.673496	0.57806	0.869225	0.727613	0.707613	0.883073	0.606556	0.430874	0.883071	0.659421	0.56055	0.883069	0.6975	0.6775	0.870475	0.638558	0.433065	0.878271	0.648018	0.436683	0.8709	0.630939	0.610939
Malta	0.869225	0.655305	0.548285	0.834151	0.673496	0.57806	0.869225	0.727613	0.707613	0.883073	0.606556	0.430874	0.883071	0.659421	0.56055	0.883069	0.6975	0.6775	0.870475	0.638558	0.433065	0.878271	0.648018	0.436683	0.8709	0.630939	0.610939
Netherlands	0.834151	0.719903	0.433077	0.834151	0.673496	0.57806	0.834151	0.566803	0.546803	0.816977	0.674813	0.385671	0.816977	0.637058	0.409753	0.817003	0.523002	0.503002	0.863458	0.682113	0.392794	0.863622	0.682826	0.392659	0.823532	0.591022	0.571022
Poland	0.869225	0.655305	0.548285	0.834151	0.673496	0.57806	0.869225	0.727613	0.707613	0.883073	0.606556	0.430874	0.883071	0.659421	0.56055	0.883069	0.6975	0.6775	0.870475	0.638558	0.433065	0.878271	0.648018	0.436683	0.8709	0.630939	0.610939
Portugal	0.834151	0.719903	0.433077	0.834151	0.673496	0.57806	0.834151	0.566803	0.546803	0.816977	0.674813	0.385671	0.816977	0.637058	0.409753	0.817003	0.523002	0.503002	0.863458	0.682113	0.392794	0.863622	0.682826	0.392659	0.823532	0.591022	0.571022
Romania	0.869225	0.655305	0.548285	0.834151	0.673496	0.57806	0.869225	0.727613	0.707613	0.883073	0.606556	0.430874	0.883071	0.659421	0.56055	0.883069	0.6975	0.6775	0.870475	0.638558	0.433065	0.878271	0.648018	0.436683	0.8709	0.630939	0.610939
Sweden	0.834151	0.719903	0.433077	0.834151	0.673496	0.57806	0.834151	0.566803	0.546803	0.816977	0.674813	0.385671	0.816977	0.637058	0.409753	0.817003	0.523002	0.503002	0.863458	0.682113	0.392794	0.863622	0.682826	0.392659	0.823532	0.591022	0.571022
Slovenia	0.869225	0.655305	0.548285	0.834151	0.673496	0.57806	0.869225	0.727613	0.707613	0.883073	0.606556	0.430874	0.883071	0.659421	0.56055	0.883069	0.6975	0.6775	0.870475	0.638558	0.433065	0.878271	0.648018	0.436683	0.8709	0.630939	0.610939
Slovakia	0.869225	0.655305	0.548285	0.834151	0.673496	0.57806	0.869225	0.727613	0.707613	0.883073	0.606556	0.430874	0.883071	0.659421	0.56055	0.883069	0.6975	0.6775	0.870475	0.638558	0.433065	0.878271	0.648018	0.436683	0.8709	0.630939	0.610939
United Kingdom	0.834151	0.719903	0.433077	0.834151	0.673496	0.57806	0.834151	0.566803	0.546803	0.816977	0.674813	0.385671	0.816977	0.637058	0.409753	0.817003	0.523002	0.503002	0.863458	0.682113	0.392794	0.863622	0.682826	0.392659	0.823532	0.591022	0.571022
United States	0.904154	0.859349	0.903298	0.904154	0.844509	0.78	0.904154	0.879944	0.84	0.902404	0.826068	0.611739	0.902405	0.820758	0.941711	0.902406	0.813265	0.793265	0.94057	0.845598	0.613442	0.941606	0.850834	0.619352	0.931689	0.819243	0.799243
Japan	0.93635	0.876469	0.823987	0.936354	0.867843	0.79	0.93635	0.871634	0.81	0.943647	0.882362	0.688969	0.943646	0.875189	0.911638	0.943654	0.84046	0.82046	0.937675	0.875225	0.685829	0.937681	0.877384	0.688609	0.927253	0.833656	0.813656
China	0.765197	0.652461	0.653831	0.765197	0.659439	0.57806	0.765197	0.711807	0.66	0.737483	0.556591	0.463153	0.737481	0.584891	0.68958	0.737477	0.676709	0.656709	0.750681	0.586486	0.466104	0.779967	0.628542	0.472949	0.77233	0.625994	0.605994
Canada	0.99	0.876154	0.754996	0.99	0.917176	0.82	0.99	0.969122	0.93	0.999	0.839515	0.585023	0.99	0.890989	0.857865	0.99	0.935141	0.915141	0.99	0.844808	0.58602	0.99	0.861656	0.589709	0.99	0.828232	0.808232
South Korea	0.999314	0.999488	0.95	0.765197	0.659439	0.57806	0.765197	0.711807	0.66	0.998322	0.998139	0.998	0.99832	0.997343	0.995	0.998323	0.993224	0.973224	0.998495	0.998434	0.98	0.998493	0.998404	0.98	0.997737	0.995828	0.975828
Brazil	0.89083	0.759396	0.698486	0.765197	0.659439	0.57806	0.89083	0.841338	0.79	0.892754	0.70628	0.542814	0.892754	0.76502	0.832424	0.892753	0.809804	0.789804	0.856374	0.718819	0.543492	0.880511	0.752466	0.551864	0.886539	0.769936	0.749936
India	0.99	0.88434	0.760545	0.765197	0.659439	0.57806	0.765197	0.711807	0.66	0.999	0.857403	0.651887	0.99	0.902355	0.73033	0.99	0.975041	0.955041	0.99	0.873827	0.650929	0.99	0.880038	0.653291	0.99	0.874669	0.854669
Mexico	0.996423	0.973833	0.952668	0.765197	0.659439	0.57806	0.996423	0.992434	0.98	0.98886	0.956254	0.762053	0.988861	0.951879	0.92	0.988861	0.938428	0.918428	0.98886	0.959521	0.762545	0.99005	0.962499	0.765507	0.977879	0.922767	0.902767
Russia	0.902276	0.73644	0.556709	0.765197	0.659439	0.57806	0.902276	0.692411	0.6	0.911597	0.724274	0.432174	0.911607	0.725724	0.649276	0.911609	0.680127	0.660127	0.911677	0.728542	0.433188	0.92122	0.734247	0.435909	0.90837	0.672806	0.652806
Australia	0.99	0.97	0.949475	0.765197	0.659439	0.57806	0.902276	0.692411	0.6	0.999	0.897323	0.681777	0.902405	0.820758	0.941711	0.883069	0.6975	0.6775	0.99	0.930956	0.689735	0.9	0.8	0.70651	0.823532	0.591022	0.571022
Switzerland	0.63944	0.443447	0.319892	0.63944	0.45183	0.456892	0.63944	0.428254	0.46088	0.628413	0.403797	0.262621	0.628415	0.403572	0.323888	0.62841	0.406311	0.386311	0.709518	0.348152	0.263839	0.709827	0.354492	0.265431	0.656053	0.352245	0.332245
Turkey	0.71047	0.571026	0.533789	0.765197	0.659439	0.57806	0.71047	0.575704	0.5	0.732814	0.571024	0.454685	0.732813	0.568915	0.524319	0.732815	0.556775	0.536775	0.781294	0.596211	0.46496	0.783528	0.598363	0.466603	0.777519	0.580826	0.560826
Taiwan	0.954938	0.936655	0.870726	0.765197	0.659439	0.57806	0.954938	0.922496	0.89	0.950624	0.925183	0.830373	0.950623	0.920681	0.809036	0.950627	0.885843	0.865843	0.949764	0.923907	0.829961	0.94991	0.924209	0.828663	0.942923	0.885071	0.865071
Norway	0.63944	0.443447	0.319892	0.63944	0.45183	0.456892	0.63944	0.428254	0.46088	0.628413	0.403797	0.262621	0.628415	0.403572	0.323888	0.62841	0.406311	0.386311	0.709518	0.348152	0.263839	0.709827	0.354492	0.265431	0.656053	0.352245	0.332245
Indonesia	0.775562	0.592694	0.462193	0.765197	0.659439	0.57806	0.775562	0.666228	0.6	0.799327	0.582248	0.410637	0.799327	0.620899	0.441567	0.799329	0.649206	0.629206	0.787734	0.59355	0.411244	0.790757	0.597504	0.411849	0.795815	0.57888	0.55888
South Africa	0.904253	0.707103	0.613676	0.765197	0.659439	0.57806	0.775562	0.666228	0.6	0.906242	0.696139	0.526541	0.906243	0.731784	0.607449	0.906241	0.789889	0.769889	0.907579	0.692525	0.52738	0.913348	0.701201	0.530103	0.911166	0.703103	0.683103
RoW Asia and Pacific	0.870612	0.690791	0.52911	0.765197	0.659439	0.57806	0.870612	0.71497	0.7	0.887849	0.68488	0.440658	0.887826	0.715421	0.579442	0.887833	0.728071	0.708071	0.89883	0.718547	0.447094	0.897683	0.72598	0.450759	0.886294	0.703181	0.683181
RoW America	0.877968	0.721486	0.631147	0.765197	0.659439	0.57806	0.877968	0.777183	0.7	0.890313	0.691312	0.496848	0.890314	0.735014	0.728648	0.890315	0.758225	0.738225	0.878177	0.714921	0.497353	0.887345	0.731152	0.502652	0.99	0.91196	0.89196
RoW Europe	0.816574	0.656893	0.566383	0.765197	0.659439	0.57806	0.816573	0.645706	0.6	0.816728	0.639784	0.455239	0.816725	0.639325	0.567604	0.816728	0.60673	0.58673	0.882624	0.694554	0.463709	0.880116	0.691932	0.465266	0.866877	0.64566	0.62566
RoW Africa	0.904253	0.707103	0.613676	0.765197	0.659439	0.57806	0.904253	0.844784	0.78	0.906242	0.696139	0.526541	0.906243	0.731784	0.607449	0.906241	0.789889	0.769889	0.907579	0.692525	0.52738	0.913348	0.701201	0.530103	0.911166	0.703103	0.683103
RoW Middle East	0.669203	0.381312	0.277216	0.669203	0.40727	0.349298	0.669203	0.420195	0.362422	0.70638	0.3819	0.220321	0.706381	0.408283	0.324613	0.706378	0.42986	0.40986	0.703686	0.403634	0.225698	0.711709	0.406651	0.227439	0.734835	0.418976	0.398976
Production of electricity by petroleum and other oil derivatives	SSP5+RCP6.0			SSP5+RCP4.5			SSP5+RCP2.6			SSP2+RCP6.0			SSP2+RCP4.5			SSP2+RCP2.6			SSP1+RCP6.0			SSP1+RCP4.5			SSP1+RCP2.6
EXIOBASE region	2030	2050	2100	2030	2050	2100	2030	2050	2100	2030	2050	2100	2030	2050	2100	2030	2050	2100	2030	2050	2100	2030	2050	2100	2030	2050	2100
Austria	0.657615	0.439385	0.336445	0.657615	0.426147	0.375191	0.657614	0.388048	0.372604	0.701064	0.432002	0.267422	0.701058	0.443205	0.292465	0.701014	0.402339	0.347177	0.770289	0.385546	0.264493	0.778158	0.385073	0.264017	0.753604	0.369469	0.336792
Belgium	0.657615	0.439385	0.336445	0.657615	0.426147	0.375191	0.657614	0.388048	0.372604	0.701064	0.432002	0.267422	0.701058	0.443205	0.292465	0.701014	0.402339	0.347177	0.770289	0.385546	0.264493	0.778158	0.385073	0.264017	0.753604	0.369469	0.336792
Bulgaria	0.874775	0.757591	0.721215	0.657615	0.426147	0.375191	0.874776	0.797238	0.806781	0.891039	0.723583	0.569778	0.891031	0.765898	0.680933	0.891001	0.793582	0.799201	0.878841	0.772817	0.570859	0.887958	0.770113	0.574368	0.88004	0.759396	0.729396
Cyprus	0.874775	0.757591	0.721215	0.657615	0.426147	0.375191	0.874776	0.797238	0.806781	0.891039	0.723583	0.569778	0.891031	0.765898	0.680933	0.891001	0.793582	0.799201	0.878841	0.772817	0.570859	0.887958	0.770113	0.574368	0.88004	0.759396	0.729396
Czech Republic	0.874775	0.757591	0.721215	0.657615	0.426147	0.375191	0.874776	0.797238	0.806781	0.891039	0.723583	0.569778	0.891031	0.765898	0.680933	0.891001	0.793582	0.799201	0.878841	0.772817	0.570859	0.887958	0.770113	0.574368	0.88004	0.759396	0.790307
Germany	0.657615	0.439385	0.336445	0.657615	0.426147	0.375191	0.657614	0.388048	0.372604	0.701064	0.432002	0.267422	0.701058	0.443205	0.292465	0.701014	0.402339	0.347177	0.770289	0.385546	0.264493	0.778158	0.385073	0.264017	0.753604	0.369469	0.336792
Denmark	0.657615	0.439385	0.336445	0.657615	0.426147	0.375191	0.657614	0.388048	0.372604	0.701064	0.432002	0.267422	0.701058	0.443205	0.292465	0.701014	0.402339	0.347177	0.770289	0.385546	0.264493	0.778158	0.385073	0.264017	0.753604	0.369469	0.336792
Estonia	0.874775	0.757591	0.721215	0.657615	0.426147	0.375191	0.874776	0.797238	0.806781	0.891039	0.723583	0.569778	0.891031	0.765898	0.680933	0.891001	0.793582	0.799201	0.878841	0.772817	0.570859	0.887958	0.770113	0.574368	0.88004	0.759396	0.729396
Spain	0.657615	0.439385	0.336445	0.657615	0.426147	0.375191	0.657614	0.388048	0.372604	0.701064	0.432002	0.267422	0.701058	0.443205	0.292465	0.701014	0.402339	0.347177	0.770289	0.385546	0.264493	0.778158	0.385073	0.264017	0.753604	0.369469	0.336792
Finland	0.657615	0.439385	0.336445	0.657615	0.426147	0.375191	0.657614	0.388048	0.372604	0.701064	0.432002	0.267422	0.701058	0.443205	0.292465	0.701014	0.402339	0.347177	0.770289	0.385546	0.264493	0.778158	0.385073	0.264017	0.753604	0.369469	0.336792
France	0.657615	0.439385	0.336445	0.657615	0.426147	0.375191	0.657614	0.388048	0.372604	0.701064	0.432002	0.267422	0.701058	0.443205	0.292465	0.701014	0.402339	0.347177	0.770289	0.385546	0.264493	0.778158	0.385073	0.264017	0.753604	0.369469	0.336792
Greece	0.657615	0.439385	0.336445	0.657615	0.426147	0.375191	0.657614	0.388048	0.372604	0.701064	0.432002	0.267422	0.701058	0.443205	0.292465	0.701014	0.402339	0.347177	0.770289	0.385546	0.264493	0.778158	0.385073	0.264017	0.753604	0.369469	0.336792
Croatia	0.707286	0.528384	0.345108	0.707286	0.513665	0.365855	0.707286	0.43307	0.377345	0.750223	0.516052	0.284898	0.750212	0.539752	0.319818	0.750195	0.462468	0.377538	0.770294	0.517094	0.29117	0.774871	0.512853	0.291925	0.765313	0.473751	0.369377
Hungary	0.874775	0.757591	0.721215	0.657615	0.426147	0.375191	0.874776	0.797238	0.806781	0.891039	0.723583	0.569778	0.891031	0.765898	0.680933	0.891001	0.793582	0.799201	0.878841	0.772817	0.570859	0.887958	0.770113	0.574368	0.88004	0.759396	0.729396
Ireland	0.657615	0.439385	0.336445	0.657615	0.426147	0.375191	0.657614	0.388048	0.372604	0.701064	0.432002	0.267422	0.701058	0.443205	0.292465	0.701014	0.402339	0.347177	0.770289	0.385546	0.264493	0.778158	0.385073	0.264017	0.753604	0.369469	0.336792
Italy	0.657615	0.439385	0.336445	0.657615	0.426147	0.375191	0.657614	0.388048	0.372604	0.701064	0.432002	0.267422	0.701058	0.443205	0.292465	0.701014	0.402339	0.347177	0.770289	0.385546	0.264493	0.778158	0.385073	0.264017	0.753604	0.369469	0.336792
Lithuania	0.874775	0.757591	0.721215	0.657615	0.426147	0.375191	0.874776	0.797238	0.806781	0.891039	0.723583	0.569778	0.891031	0.765898	0.680933	0.891001	0.793582	0.799201	0.878841	0.772817	0.570859	0.887958	0.770113	0.574368	0.88004	0.759396	0.729396
Luxembourg	0.657615	0.439385	0.336445	0.657615	0.426147	0.375191	0.657614	0.388048	0.372604	0.701064	0.432002	0.267422	0.701058	0.443205	0.292465	0.701014	0.402339	0.347177	0.770289	0.385546	0.264493	0.778158	0.385073	0.264017	0.753604	0.369469	0.336792
Latvia	0.874775	0.757591	0.721215	0.657615	0.426147	0.375191	0.874776	0.797238	0.806781	0.891039	0.723583	0.569778	0.891031	0.765898	0.680933	0.891001	0.793582	0.799201	0.878841	0.772817	0.570859	0.887958	0.770113	0.574368	0.88004	0.759396	0.729396
Malta	0.874775	0.757591	0.721215	0.657615	0.426147	0.375191	0.874776	0.797238	0.806781	0.891039	0.723583	0.569778	0.891031	0.765898	0.680933	0.891001	0.793582	0.799201	0.878841	0.772817	0.570859	0.887958	0.770113	0.574368	0.88004	0.759396	0.729396
Netherlands	0.657615	0.439385	0.336445	0.657615	0.426147	0.375191	0.657614	0.388048	0.372604	0.701064	0.432002	0.267422	0.701058	0.443205	0.292465	0.701014	0.402339	0.347177	0.770289	0.385546	0.264493	0.778158	0.385073	0.264017	0.753604	0.369469	0.336792
Poland	0.874775	0.757591	0.721215	0.657615	0.426147	0.375191	0.874776	0.797238	0.806781	0.891039	0.723583	0.569778	0.891031	0.765898	0.680933	0.891001	0.793582	0.799201	0.878841	0.772817	0.570859	0.887958	0.770113	0.574368	0.88004	0.759396	0.729396
Portugal	0.657615	0.439385	0.336445	0.657615	0.426147	0.375191	0.657614	0.388048	0.372604	0.701064	0.432002	0.267422	0.701058	0.443205	0.292465	0.701014	0.402339	0.347177	0.770289	0.385546	0.264493	0.778158	0.385073	0.264017	0.753604	0.369469	0.336792
Romania	0.874775	0.757591	0.721215	0.657615	0.426147	0.375191	0.874776	0.797238	0.806781	0.891039	0.723583	0.569778	0.891031	0.765898	0.680933	0.891001	0.793582	0.799201	0.878841	0.772817	0.570859	0.887958	0.770113	0.574368	0.88004	0.759396	0.729396
Sweden	0.657615	0.439385	0.336445	0.657615	0.426147	0.375191	0.657614	0.388048	0.372604	0.701064	0.432002	0.267422	0.701058	0.443205	0.292465	0.701014	0.402339	0.347177	0.770289	0.385546	0.264493	0.778158	0.385073	0.264017	0.753604	0.369469	0.336792
Slovenia	0.874775	0.757591	0.721215	0.657615	0.426147	0.375191	0.874776	0.797238	0.806781	0.891039	0.723583	0.569778	0.891031	0.765898	0.680933	0.891001	0.793582	0.799201	0.878841	0.772817	0.570859	0.887958	0.770113	0.574368	0.88004	0.759396	0.729396
Slovakia	0.874775	0.757591	0.721215	0.657615	0.426147	0.375191	0.874776	0.797238	0.806781	0.891039	0.723583	0.569778	0.891031	0.765898	0.680933	0.891001	0.793582	0.799201	0.878841	0.772817	0.570859	0.887958	0.770113	0.574368	0.88004	0.759396	0.729396
United Kingdom	0.657615	0.439385	0.336445	0.657615	0.426147	0.375191	0.657614	0.388048	0.372604	0.701064	0.432002	0.267422	0.701058	0.443205	0.292465	0.701014	0.402339	0.347177	0.770289	0.385546	0.264493	0.778158	0.385073	0.264017	0.753604	0.369469	0.336792
United States	0.874775	0.757591	0.721215	0.657615	0.426147	0.375191	0.874776	0.797238	0.806781	0.999	0.967513	0.811188	0.891031	0.765898	0.680933	0.701014	0.402339	0.347177	0.99	0.898113	0.81912	0.99	0.974713	0.832307	0.753604	0.369469	0.336792
Japan	0.895249	0.72048	0.624595	0.895245	0.728505	0.658865	0.895249	0.710959	0.709883	0.931341	0.738613	0.456151	0.931338	0.768914	0.622413	0.93129	0.738571	0.719395	0.89927	0.720431	0.460002	0.91697	0.746462	0.464491	0.908732	0.716779	0.712383
China	0.758012	0.739761	0.63924	0.758012	0.732477	0.710507	0.758012	0.723356	0.676964	0.781464	0.695508	0.47761	0.781454	0.718347	0.656201	0.781419	0.708638	0.681568	0.765738	0.701101	0.477161	0.785747	0.702704	0.48144	0.777249	0.657067	0.627067
Canada	0.874775	0.757591	0.721215	0.657615	0.426147	0.375191	0.874776	0.797238	0.806781	0.999	0.95	0.902274	0.891031	0.765898	0.680933	0.701014	0.402339	0.347177	0.99	0.95	0.906847	0.99	0.974713	0.832307	0.753604	0.369469	0.336792
South Korea	0.855883	0.682165	0.521198	0.855883	0.675911	0.663447	0.855883	0.663862	0.666004	0.863616	0.706041	0.472346	0.863605	0.688951	0.482812	0.863569	0.61483	0.465289	0.838851	0.698764	0.478467	0.838914	0.698129	0.478704	0.830691	0.645695	0.466066
Brazil	0.776346	0.675185	0.684636	0.758012	0.732477	0.710507	0.776346	0.728789	0.724101	0.800646	0.656049	0.523293	0.800642	0.698429	0.69757	0.800617	0.731662	0.729712	0.77094	0.700083	0.524369	0.779622	0.693262	0.529057	0.777294	0.691477	0.661477
India	0.99	0.945131	0.875479	0.758012	0.732477	0.710507	0.758012	0.723356	0.676964	0.999	0.91102	0.744879	0.99	0.968072	0.805063	0.781419	0.708638	0.681568	0.99	0.945769	0.747524	0.99	0.940124	0.750892	0.99	0.934394	0.87
Mexico	0.817365	0.688445	0.715375	0.817365	0.722976	0.74527	0.817365	0.743522	0.755673	0.835771	0.65344	0.541452	0.835766	0.703114	0.714804	0.835766	0.744329	0.756982	0.81676	0.689524	0.538416	0.829125	0.693788	0.542643	0.825376	0.702151	0.672151
Russia	0.902942	0.86025	0.783215	0.902942	0.849003	0.873408	0.902942	0.841359	0.835712	0.916214	0.820647	0.590346	0.916261	0.839909	0.786863	0.916223	0.842008	0.832087	0.919506	0.830544	0.596044	0.938812	0.82551	0.600784	0.927316	0.785547	0.755547
Australia	0.874775	0.757591	0.721215	0.758012	0.732477	0.710507	0.758012	0.723356	0.676964	0.891039	0.723583	0.569778	0.891031	0.765898	0.680933	0.781419	0.708638	0.681568	0.878841	0.772817	0.570859	0.99	0.974713	0.832307	0.88004	0.759396	0.729396
Switzerland	0.585873	0.438706	0.317608	0.585874	0.429046	0.370238	0.585874	0.39409	0.34924	0.621216	0.439157	0.252402	0.621209	0.444836	0.277867	0.621239	0.421494	0.335403	0.721012	0.311817	0.255556	0.722456	0.315605	0.25657	0.690508	0.316243	0.286243
Turkey	0.707286	0.528384	0.345108	0.707286	0.513665	0.365855	0.707286	0.43307	0.377345	0.750223	0.516052	0.284898	0.750212	0.539752	0.319818	0.750195	0.462468	0.377538	0.770294	0.517094	0.29117	0.774871	0.512853	0.291925	0.765313	0.473751	0.369377
Taiwan	0.834866	0.696451	0.519495	0.834866	0.677991	0.661656	0.834866	0.659078	0.663631	0.854998	0.692833	0.46609	0.854987	0.682728	0.471236	0.854958	0.61535	0.480605	0.827661	0.685367	0.468481	0.844099	0.687056	0.468325	0.840405	0.603404	0.535642
Norway	0.585873	0.438706	0.317608	0.585874	0.429046	0.370238	0.585874	0.39409	0.34924	0.621216	0.439157	0.252402	0.621209	0.444836	0.277867	0.621239	0.421494	0.335403	0.721012	0.311817	0.255556	0.722456	0.315605	0.25657	0.690508	0.316243	0.286243
Indonesia	0.714885	0.60109	0.53761	0.714886	0.628963	0.661144	0.714886	0.649927	0.66336	0.746521	0.59147	0.464755	0.74651	0.630377	0.496922	0.746476	0.648667	0.578745	0.724907	0.61347	0.471182	0.737154	0.611097	0.472429	0.749075	0.598867	0.568867
South Africa	0.792615	0.687889	0.627825	0.792615	0.713172	0.74508	0.792615	0.727304	0.731511	0.804408	0.656067	0.525506	0.804396	0.699061	0.571453	0.804344	0.714101	0.686683	0.786965	0.685886	0.527185	0.803241	0.688394	0.528458	0.802222	0.660399	0.630399
RoW Asia and Pacific	0.793562	0.656737	0.595733	0.793563	0.683693	0.750276	0.793563	0.702332	0.704039	0.818446	0.646208	0.49652	0.818413	0.685202	0.595048	0.818413	0.713728	0.858013	0.827068	0.664498	0.50333	0.846688	0.669576	0.506756	0.845221	0.664494	0.634494
RoW America	0.832627	0.700529	0.691715	0.832627	0.7287	0.745333	0.832627	0.742642	0.733001	0.852757	0.677801	0.530307	0.852754	0.723342	0.69699	0.852742	0.749008	0.7377	0.841444	0.714828	0.528611	0.854542	0.720154	0.534564	0.851942	0.722755	0.692755
RoW Europe	0.835983	0.721069	0.521347	0.835983	0.728309	0.587753	0.835983	0.66685	0.582737	0.857879	0.700014	0.42683	0.857878	0.728258	0.524242	0.85786	0.673853	0.578814	0.867242	0.708285	0.457122	0.873713	0.706578	0.458827	0.866325	0.679944	0.599674
RoW Africa	0.767643	0.639199	0.623357	0.767643	0.676766	0.740074	0.767643	0.716032	0.73112	0.788831	0.622173	0.520889	0.788824	0.66709	0.554965	0.788833	0.716849	0.676316	0.786344	0.614456	0.52109	0.79945	0.617382	0.523562	0.80719	0.632252	0.602252
RoW Middle East	0.571126	0.441843	0.4501	0.571126	0.476445	0.442078	0.571126	0.52145	0.522901	0.589362	0.41474	0.319728	0.589358	0.454692	0.433884	0.589372	0.511188	0.533036	0.542574	0.430302	0.329509	0.583327	0.436503	0.333147	0.598479	0.457131	0.427131
Production of electricity by biomass and waste	SSP5+RCP6.0			SSP5+RCP4.5			SSP5+RCP2.6			SSP2+RCP6.0			SSP2+RCP4.5			SSP2+RCP2.6			SSP1+RCP6.0			SSP1+RCP4.5			SSP1+RCP2.6
EXIOBASE region	2030	2050	2100	2030	2050	2100	2030	2050	2100	2030	2050	2100	2030	2050	2100	2030	2050	2100	2030	2050	2100	2030	2050	2100	2030	2050	2100
Austria	0.984381	0.95349	0.841515	0.98438	0.935448	0.565883	0.98438	0.866325	0.83409	0.983906	0.948882	0.893018	0.983905	0.941574	0.843183	0.983919	0.906513	0.829586	0.996419	0.948365	0.893154	0.99638	0.947358	0.889975	0.993333	0.930567	0.834921
Belgium	0.984381	0.95349	0.841515	0.98438	0.935448	0.565883	0.98438	0.866325	0.83409	0.983906	0.948882	0.893018	0.983905	0.941574	0.843183	0.983919	0.906513	0.829586	0.996419	0.948365	0.893154	0.99638	0.947358	0.889975	0.993333	0.930567	0.834921
Bulgaria	0.984381	0.95349	0.841515	0.98438	0.935448	0.565883	0.98438	0.866325	0.83409	0.983906	0.948882	0.893018	0.983905	0.941574	0.843183	0.983919	0.906513	0.829586	0.996419	0.948365	0.893154	0.99638	0.947358	0.889975	0.993333	0.930567	0.834921
Cyprus	0.984381	0.95349	0.841515	0.98438	0.935448	0.565883	0.98438	0.866325	0.83409	0.983906	0.948882	0.893018	0.983905	0.941574	0.843183	0.983919	0.906513	0.829586	0.996419	0.948365	0.893154	0.99638	0.947358	0.889975	0.993333	0.930567	0.834921
Czech Republic	0.984381	0.95349	0.841515	0.98438	0.935448	0.565883	0.98438	0.866325	0.83409	0.983906	0.948882	0.893018	0.983905	0.941574	0.843183	0.983919	0.906513	0.829586	0.996419	0.948365	0.893154	0.99638	0.947358	0.889975	0.993333	0.930567	0.834921
Germany	0.984381	0.95349	0.841515	0.98438	0.935448	0.565883	0.98438	0.866325	0.83409	0.983906	0.948882	0.893018	0.983905	0.941574	0.843183	0.983919	0.906513	0.829586	0.996419	0.948365	0.893154	0.99638	0.947358	0.889975	0.993333	0.930567	0.834921
Denmark	0.984381	0.95349	0.841515	0.98438	0.935448	0.565883	0.98438	0.866325	0.83409	0.983906	0.948882	0.893018	0.983905	0.941574	0.843183	0.983919	0.906513	0.829586	0.996419	0.948365	0.893154	0.99638	0.947358	0.889975	0.993333	0.930567	0.834921
Estonia	0.984381	0.95349	0.841515	0.98438	0.935448	0.565883	0.98438	0.866325	0.83409	0.983906	0.948882	0.893018	0.983905	0.941574	0.843183	0.983919	0.906513	0.829586	0.996419	0.948365	0.893154	0.99638	0.947358	0.889975	0.993333	0.930567	0.834921
Spain	0.984381	0.95349	0.841515	0.98438	0.935448	0.565883	0.98438	0.866325	0.83409	0.983906	0.948882	0.893018	0.983905	0.941574	0.843183	0.983919	0.906513	0.829586	0.996419	0.948365	0.893154	0.99638	0.947358	0.889975	0.993333	0.930567	0.834921
Finland	0.984381	0.95349	0.841515	0.98438	0.935448	0.565883	0.98438	0.866325	0.83409	0.983906	0.948882	0.893018	0.983905	0.941574	0.843183	0.983919	0.906513	0.829586	0.996419	0.948365	0.893154	0.99638	0.947358	0.889975	0.993333	0.930567	0.834921
France	0.984381	0.95349	0.841515	0.98438	0.935448	0.565883	0.98438	0.866325	0.83409	0.983906	0.948882	0.893018	0.983905	0.941574	0.843183	0.983919	0.906513	0.829586	0.996419	0.948365	0.893154	0.99638	0.947358	0.889975	0.993333	0.930567	0.834921
Greece	0.984381	0.95349	0.841515	0.98438	0.935448	0.565883	0.98438	0.866325	0.83409	0.983906	0.948882	0.893018	0.983905	0.941574	0.843183	0.983919	0.906513	0.829586	0.996419	0.948365	0.893154	0.99638	0.947358	0.889975	0.993333	0.930567	0.834921
Croatia	0.976131	0.945296	0.71607	0.976131	0.919013	0.70081	0.976131	0.782257	0.769014	0.978958	0.95446	0.911721	0.978955	0.946052	0.824865	0.978955	0.859359	0.841677	0.975035	0.956475	0.921765	0.973976	0.955452	0.91957	0.967172	0.931564	0.843769
Hungary	0.984381	0.95349	0.841515	0.98438	0.935448	0.565883	0.98438	0.866325	0.83409	0.983906	0.948882	0.893018	0.983905	0.941574	0.843183	0.983919	0.906513	0.829586	0.996419	0.948365	0.893154	0.99638	0.947358	0.889975	0.993333	0.930567	0.834921
Ireland	0.984381	0.95349	0.841515	0.98438	0.935448	0.565883	0.98438	0.866325	0.83409	0.983906	0.948882	0.893018	0.983905	0.941574	0.843183	0.983919	0.906513	0.829586	0.996419	0.948365	0.893154	0.99638	0.947358	0.889975	0.993333	0.930567	0.834921
Italy	0.984381	0.95349	0.841515	0.98438	0.935448	0.565883	0.98438	0.866325	0.83409	0.983906	0.948882	0.893018	0.983905	0.941574	0.843183	0.983919	0.906513	0.829586	0.996419	0.948365	0.893154	0.99638	0.947358	0.889975	0.993333	0.930567	0.834921
Lithuania	0.984381	0.95349	0.841515	0.98438	0.935448	0.565883	0.98438	0.866325	0.83409	0.983906	0.948882	0.893018	0.983905	0.941574	0.843183	0.983919	0.906513	0.829586	0.996419	0.948365	0.893154	0.99638	0.947358	0.889975	0.993333	0.930567	0.834921
Luxembourg	0.984381	0.95349	0.841515	0.98438	0.935448	0.565883	0.98438	0.866325	0.83409	0.983906	0.948882	0.893018	0.983905	0.941574	0.843183	0.983919	0.906513	0.829586	0.996419	0.948365	0.893154	0.99638	0.947358	0.889975	0.993333	0.930567	0.834921
Latvia	0.984381	0.95349	0.841515	0.98438	0.935448	0.565883	0.98438	0.866325	0.83409	0.983906	0.948882	0.893018	0.983905	0.941574	0.843183	0.983919	0.906513	0.829586	0.996419	0.948365	0.893154	0.99638	0.947358	0.889975	0.993333	0.930567	0.834921
Malta	0.984381	0.95349	0.841515	0.98438	0.935448	0.565883	0.98438	0.866325	0.83409	0.983906	0.948882	0.893018	0.983905	0.941574	0.843183	0.983919	0.906513	0.829586	0.996419	0.948365	0.893154	0.99638	0.947358	0.889975	0.993333	0.930567	0.834921
Netherlands	0.984381	0.95349	0.841515	0.98438	0.935448	0.565883	0.98438	0.866325	0.83409	0.983906	0.948882	0.893018	0.983905	0.941574	0.843183	0.983919	0.906513	0.829586	0.996419	0.948365	0.893154	0.99638	0.947358	0.889975	0.993333	0.930567	0.834921
Poland	0.984381	0.95349	0.841515	0.98438	0.935448	0.565883	0.98438	0.866325	0.83409	0.983906	0.948882	0.893018	0.983905	0.941574	0.843183	0.983919	0.906513	0.829586	0.996419	0.948365	0.893154	0.99638	0.947358	0.889975	0.993333	0.930567	0.834921
Portugal	0.984381	0.95349	0.841515	0.98438	0.935448	0.565883	0.98438	0.866325	0.83409	0.983906	0.948882	0.893018	0.983905	0.941574	0.843183	0.983919	0.906513	0.829586	0.996419	0.948365	0.893154	0.99638	0.947358	0.889975	0.993333	0.930567	0.834921
Romania	0.984381	0.95349	0.841515	0.98438	0.935448	0.565883	0.98438	0.866325	0.83409	0.983906	0.948882	0.893018	0.983905	0.941574	0.843183	0.983919	0.906513	0.829586	0.996419	0.948365	0.893154	0.99638	0.947358	0.889975	0.993333	0.930567	0.834921
Sweden	0.984381	0.95349	0.841515	0.98438	0.935448	0.565883	0.98438	0.866325	0.83409	0.983906	0.948882	0.893018	0.983905	0.941574	0.843183	0.983919	0.906513	0.829586	0.996419	0.948365	0.893154	0.99638	0.947358	0.889975	0.993333	0.930567	0.834921
Slovenia	0.984381	0.95349	0.841515	0.98438	0.935448	0.565883	0.98438	0.866325	0.83409	0.983906	0.948882	0.893018	0.983905	0.941574	0.843183	0.983919	0.906513	0.829586	0.996419	0.948365	0.893154	0.99638	0.947358	0.889975	0.993333	0.930567	0.834921
Slovakia	0.984381	0.95349	0.841515	0.98438	0.935448	0.565883	0.98438	0.866325	0.83409	0.983906	0.948882	0.893018	0.983905	0.941574	0.843183	0.983919	0.906513	0.829586	0.996419	0.948365	0.893154	0.99638	0.947358	0.889975	0.993333	0.930567	0.834921
United Kingdom	0.984381	0.95349	0.841515	0.98438	0.935448	0.565883	0.98438	0.866325	0.83409	0.983906	0.948882	0.893018	0.983905	0.941574	0.843183	0.983919	0.906513	0.829586	0.996419	0.948365	0.893154	0.99638	0.947358	0.889975	0.993333	0.930567	0.834921
United States	0.984381	0.95349	0.841515	0.98438	0.935448	0.565883	0.98438	0.866325	0.83409	0.983906	0.948882	0.893018	0.983905	0.941574	0.843183	0.983919	0.906513	0.829586	0.996419	0.948365	0.893154	0.99638	0.947358	0.889975	0.993333	0.930567	0.834921
Japan	0.992334	0.961408	0.852357	0.98438	0.935448	0.565883	0.98438	0.866325	0.83409	0.9839	0.946284	0.857288	0.983905	0.941574	0.843183	0.997114	0.904408	0.750083	0.982636	0.942133	0.859873	0.99356	0.955451	0.86941	0.993333	0.930567	0.834921
China	0.992334	0.961408	0.852357	0.992334	0.939926	0.842254	0.992334	0.865607	0.642833	0.997124	0.965035	0.887278	0.997118	0.954882	0.872838	0.997114	0.904408	0.750083	0.99492	0.964645	0.892457	0.993982	0.963399	0.890522	0.983802	0.938399	0.831728
Canada	0.984381	0.95349	0.841515	0.98438	0.935448	0.565883	0.98438	0.866325	0.83409	0.983906	0.948882	0.893018	0.983905	0.941574	0.843183	0.983919	0.906513	0.829586	0.996419	0.948365	0.893154	0.99638	0.947358	0.889975	0.993333	0.930567	0.834921
South Korea	0.969177	0.926638	0.874995	0.969177	0.917663	0.930718	0.969177	0.898908	0.95721	0.973155	0.935679	0.886322	0.973153	0.9305	0.822339	0.973147	0.90032	0.728409	0.975853	0.938414	0.897006	0.9758	0.938167	0.895581	0.970208	0.921991	0.749049
Brazil	0.99	0.989638	0.885435	0.99	0.968617	0.851606	0.95	0.885598	0.779713	0.999	0.99796	0.96227	0.999	0.990233	0.754738	0.99	0.894827	0.837265	0.99	0.998895	0.963852	0.999	0.998081	0.961607	0.99	0.97382	0.830562
India	0.992334	0.961408	0.852357	0.992334	0.939926	0.842254	0.98438	0.866325	0.83409	0.997124	0.965035	0.887278	0.997118	0.954882	0.872838	0.997114	0.904408	0.750083	0.99492	0.964645	0.892457	0.993982	0.963399	0.890522	0.983802	0.938399	0.831728
Mexico	0.984381	0.95349	0.841515	0.99	0.995133	0.816297	0.95	0.85457	0.617253	0.997124	0.965035	0.887278	0.997118	0.954882	0.872838	0.99	0.705938	0.647763	0.995	0.99	0.984713	0.993982	0.963399	0.890522	0.99	0.93	0.862576
Russia	0.992334	0.961408	0.852357	0.992334	0.939926	0.842254	0.98438	0.866325	0.83409	0.997124	0.965035	0.887278	0.997118	0.954882	0.872838	0.978955	0.859359	0.841677	0.99492	0.964645	0.892457	0.993982	0.963399	0.890522	0.99	0.93	0.862576
Australia	0.984381	0.95349	0.841515	0.98438	0.935448	0.565883	0.98438	0.866325	0.83409	0.997124	0.965035	0.887278	0.997118	0.954882	0.872838	0.983919	0.906513	0.829586	0.996419	0.948365	0.893154	0.99638	0.947358	0.889975	0.993333	0.930567	0.834921
Switzerland	0.963089	0.93582	0.858637	0.963089	0.923001	0.806842	0.963089	0.855207	0.832006	0.968043	0.945568	0.886325	0.968048	0.939639	0.847161	0.968043	0.868873	0.812631	0.990092	0.933376	0.890458	0.989987	0.933109	0.889972	0.986482	0.922368	0.818136
Turkey	0.976131	0.945296	0.71607	0.976131	0.919013	0.70081	0.976131	0.782257	0.769014	0.978958	0.95446	0.911721	0.978955	0.946052	0.824865	0.978955	0.859359	0.841677	0.975035	0.956475	0.921765	0.973976	0.955452	0.91957	0.967172	0.931564	0.843769
Taiwan	0.944375	0.881149	0.740374	0.944375	0.866682	0.9121	0.944375	0.840265	0.826966	0.948151	0.894923	0.765952	0.948147	0.887634	0.630085	0.94815	0.828024	0.431272	0.956669	0.902675	0.772696	0.956179	0.902572	0.770669	0.944951	0.858528	0.532165
Norway	0.963089	0.93582	0.858637	0.963089	0.923001	0.806842	0.963089	0.855207	0.832006	0.968043	0.945568	0.886325	0.968048	0.939639	0.847161	0.968043	0.868873	0.812631	0.990092	0.933376	0.890458	0.989987	0.933109	0.889972	0.986482	0.922368	0.818136
Indonesia	0.892678	0.838192	0.845203	0.892678	0.866174	0.83	0.992334	0.865607	0.642833	0.898784	0.845847	0.775645	0.898782	0.846892	0.677538	0.898779	0.945909	0.528192	0.900454	0.84995	0.787101	0.899999	0.849702	0.785677	0.895351	0.827982	0.673997
South Africa	0.999	0.997393	0.965138	0.99	0.986405	0.992902	0.992334	0.865607	0.642833	0.999	0.990247	0.958444	0.999	0.997041	0.949375	0.978955	0.859359	0.841677	0.999	0.991132	0.964874	0.993982	0.963399	0.890522	0.99	0.986821	0.96
RoW Asia and Pacific	0.934436	0.851423	0.824	0.934436	0.905062	0.87	0.992334	0.865607	0.642833	0.947929	0.867854	0.764674	0.947907	0.874963	0.866232	0.997114	0.904408	0.750083	0.946487	0.875448	0.803113	0.946927	0.876799	0.801811	0.94645	0.869418	0.8
RoW America	0.95	0.9	0.866884	0.999	0.991968	0.825762	0.99	0.850152	0.794443	0.997124	0.965035	0.887278	0.999	0.91	0.831202	0.99	0.901442	0.868384	0.99	0.98	0.97185	0.993982	0.963399	0.890522	0.9999	0.99943	0.847079
RoW Europe	0.92	0.87	0.814946	0.99	0.983418	0.685546	0.99	0.862397	0.867453	0.997124	0.965035	0.887278	0.999	0.94	0.891227	0.99	0.904918	0.960303	0.99	0.98	0.971755	0.99638	0.947358	0.889975	0.9999	0.997197	0.937928
RoW Africa	0.99	0.984245	0.936425	0.99	0.971646	0.9659	0.992334	0.865607	0.642833	0.999	0.990247	0.958444	0.999	0.985973	0.920156	0.978955	0.859359	0.841677	0.999	0.991132	0.964874	0.999	0.991079	0.963463	0.9999	0.975233	0.95
RoW Middle East	0.976131	0.945296	0.71607	0.976131	0.919013	0.70081	0.992334	0.865607	0.642833	0.978958	0.95446	0.911721	0.978955	0.946052	0.824865	0.978955	0.859359	0.841677	0.975035	0.956475	0.921765	0.993982	0.963399	0.890522	0.967172	0.931564	0.843769
Production of electricity by nuclear	SSP5+RCP6.0			SSP5+RCP4.5			SSP5+RCP2.6			SSP2+RCP6.0			SSP2+RCP4.5			SSP2+RCP2.6			SSP1+RCP6.0			SSP1+RCP4.5			SSP1+RCP2.6
EXIOBASE region	2030	2050	2100	2030	2050	2100	2030	2050	2100	2030	2050	2100	2030	2050	2100	2030	2050	2100	2030	2050	2100	2030	2050	2100	2030	2050	2100
Austria	0.865674	0.85	0.841667	0.941293	0.886116	0.838212	0.941293	0.885043	0.842348	0.947191	0.901909	0.876168	0.947192	0.899894	0.876062	0.947215	0.894087	0.877662	0.966488	0.915096	0.873792	0.966432	0.914802	0.872788	0.963517	0.908616	0.876532
Belgium	0.865674	0.85	0.841667	0.941293	0.886116	0.838212	0.941293	0.885043	0.842348	0.947191	0.901909	0.876168	0.947192	0.899894	0.876062	0.947215	0.894087	0.877662	0.966488	0.915096	0.873792	0.966432	0.914802	0.872788	0.963517	0.908616	0.876532
Bulgaria	0.865674	0.85	0.841667	0.941293	0.886116	0.838212	0.941293	0.885043	0.842348	0.947191	0.901909	0.876168	0.947192	0.899894	0.876062	0.947215	0.894087	0.877662	0.966488	0.915096	0.873792	0.966432	0.914802	0.872788	0.963517	0.908616	0.876532
Cyprus	0.865674	0.85	0.841667	0.941293	0.886116	0.838212	0.941293	0.885043	0.842348	0.947191	0.901909	0.876168	0.947192	0.899894	0.876062	0.947215	0.894087	0.877662	0.966488	0.915096	0.873792	0.966432	0.914802	0.872788	0.963517	0.908616	0.876532
Czech Republic	0.865674	0.85	0.841667	0.941293	0.886116	0.838212	0.941293	0.885043	0.842348	0.947191	0.901909	0.876168	0.947192	0.899894	0.876062	0.947215	0.894087	0.877662	0.966488	0.915096	0.873792	0.966432	0.914802	0.872788	0.963517	0.908616	0.876532
Germany	0.865674	0.85	0.841667	0.941293	0.886116	0.838212	0.941293	0.885043	0.842348	0.947191	0.901909	0.876168	0.947192	0.899894	0.876062	0.947215	0.894087	0.877662	0.966488	0.915096	0.873792	0.966432	0.914802	0.872788	0.963517	0.908616	0.876532
Denmark	0.865674	0.85	0.841667	0.941293	0.886116	0.838212	0.941293	0.885043	0.842348	0.947191	0.901909	0.876168	0.947192	0.899894	0.876062	0.947215	0.894087	0.877662	0.966488	0.915096	0.873792	0.966432	0.914802	0.872788	0.963517	0.908616	0.876532
Estonia	0.865674	0.85	0.841667	0.941293	0.886116	0.838212	0.941293	0.885043	0.842348	0.947191	0.901909	0.876168	0.947192	0.899894	0.876062	0.947215	0.894087	0.877662	0.966488	0.915096	0.873792	0.966432	0.914802	0.872788	0.963517	0.908616	0.876532
Spain	0.865674	0.85	0.841667	0.941293	0.886116	0.838212	0.941293	0.885043	0.842348	0.947191	0.901909	0.876168	0.947192	0.899894	0.876062	0.947215	0.894087	0.877662	0.966488	0.915096	0.873792	0.966432	0.914802	0.872788	0.963517	0.908616	0.876532
Finland	0.865674	0.85	0.841667	0.941293	0.886116	0.838212	0.941293	0.885043	0.842348	0.947191	0.901909	0.876168	0.947192	0.899894	0.876062	0.947215	0.894087	0.877662	0.966488	0.915096	0.873792	0.966432	0.914802	0.872788	0.963517	0.908616	0.876532
France	0.865674	0.85	0.841667	0.941293	0.886116	0.838212	0.941293	0.885043	0.842348	0.947191	0.901909	0.876168	0.947192	0.899894	0.876062	0.947215	0.894087	0.877662	0.966488	0.915096	0.873792	0.966432	0.914802	0.872788	0.963517	0.908616	0.876532
Greece	0.865674	0.85	0.841667	0.941293	0.886116	0.838212	0.941293	0.885043	0.842348	0.947191	0.901909	0.876168	0.947192	0.899894	0.876062	0.947215	0.894087	0.877662	0.966488	0.915096	0.873792	0.966432	0.914802	0.872788	0.963517	0.908616	0.876532
Croatia	0.865674	0.85	0.841667	0.941293	0.886116	0.838212	0.941293	0.885043	0.842348	0.981612	0.950581	0.917618	0.947192	0.899894	0.876062	0.947215	0.894087	0.877662	0.966488	0.915096	0.873792	0.966432	0.914802	0.872788	0.963517	0.908616	0.876532
Hungary	0.865674	0.85	0.841667	0.941293	0.886116	0.838212	0.941293	0.885043	0.842348	0.947191	0.901909	0.876168	0.947192	0.899894	0.876062	0.947215	0.894087	0.877662	0.966488	0.915096	0.873792	0.966432	0.914802	0.872788	0.963517	0.908616	0.876532
Ireland	0.865674	0.85	0.841667	0.941293	0.886116	0.838212	0.941293	0.885043	0.842348	0.947191	0.901909	0.876168	0.947192	0.899894	0.876062	0.947215	0.894087	0.877662	0.966488	0.915096	0.873792	0.966432	0.914802	0.872788	0.963517	0.908616	0.876532
Italy	0.865674	0.85	0.841667	0.941293	0.886116	0.838212	0.941293	0.885043	0.842348	0.947191	0.901909	0.876168	0.947192	0.899894	0.876062	0.947215	0.894087	0.877662	0.966488	0.915096	0.873792	0.966432	0.914802	0.872788	0.963517	0.908616	0.876532
Lithuania	0.865674	0.85	0.841667	0.941293	0.886116	0.838212	0.941293	0.885043	0.842348	0.947191	0.901909	0.876168	0.947192	0.899894	0.876062	0.947215	0.894087	0.877662	0.966488	0.915096	0.873792	0.966432	0.914802	0.872788	0.963517	0.908616	0.876532
Luxembourg	0.865674	0.85	0.841667	0.941293	0.886116	0.838212	0.941293	0.885043	0.842348	0.947191	0.901909	0.876168	0.947192	0.899894	0.876062	0.947215	0.894087	0.877662	0.966488	0.915096	0.873792	0.966432	0.914802	0.872788	0.963517	0.908616	0.876532
Latvia	0.865674	0.85	0.841667	0.941293	0.886116	0.838212	0.941293	0.885043	0.842348	0.947191	0.901909	0.876168	0.947192	0.899894	0.876062	0.947215	0.894087	0.877662	0.966488	0.915096	0.873792	0.966432	0.914802	0.872788	0.963517	0.908616	0.876532
Malta	0.865674	0.85	0.841667	0.941293	0.886116	0.838212	0.941293	0.885043	0.842348	0.947191	0.901909	0.876168	0.947192	0.899894	0.876062	0.947215	0.894087	0.877662	0.966488	0.915096	0.873792	0.966432	0.914802	0.872788	0.963517	0.908616	0.876532
Netherlands	0.865674	0.85	0.841667	0.941293	0.886116	0.838212	0.941293	0.885043	0.842348	0.947191	0.901909	0.876168	0.947192	0.899894	0.876062	0.947215	0.894087	0.877662	0.966488	0.915096	0.873792	0.966432	0.914802	0.872788	0.963517	0.908616	0.876532
Poland	0.865674	0.85	0.841667	0.941293	0.886116	0.838212	0.941293	0.885043	0.842348	0.947191	0.901909	0.876168	0.947192	0.899894	0.876062	0.947215	0.894087	0.877662	0.966488	0.915096	0.873792	0.966432	0.914802	0.872788	0.963517	0.908616	0.876532
Portugal	0.865674	0.85	0.841667	0.941293	0.886116	0.838212	0.941293	0.885043	0.842348	0.947191	0.901909	0.876168	0.947192	0.899894	0.876062	0.947215	0.894087	0.877662	0.966488	0.915096	0.873792	0.966432	0.914802	0.872788	0.963517	0.908616	0.876532
Romania	0.865674	0.85	0.841667	0.941293	0.886116	0.838212	0.941293	0.885043	0.842348	0.947191	0.901909	0.876168	0.947192	0.899894	0.876062	0.947215	0.894087	0.877662	0.966488	0.915096	0.873792	0.966432	0.914802	0.872788	0.963517	0.908616	0.876532
Sweden	0.865674	0.85	0.841667	0.941293	0.886116	0.838212	0.941293	0.885043	0.842348	0.947191	0.901909	0.876168	0.947192	0.899894	0.876062	0.947215	0.894087	0.877662	0.966488	0.915096	0.873792	0.966432	0.914802	0.872788	0.963517	0.908616	0.876532
Slovenia	0.865674	0.85	0.841667	0.941293	0.886116	0.838212	0.941293	0.885043	0.842348	0.947191	0.901909	0.876168	0.947192	0.899894	0.876062	0.947215	0.894087	0.877662	0.966488	0.915096	0.873792	0.966432	0.914802	0.872788	0.963517	0.908616	0.876532
Slovakia	0.865674	0.85	0.841667	0.941293	0.886116	0.838212	0.941293	0.885043	0.842348	0.947191	0.901909	0.876168	0.947192	0.899894	0.876062	0.947215	0.894087	0.877662	0.966488	0.915096	0.873792	0.966432	0.914802	0.872788	0.963517	0.908616	0.876532
United Kingdom	0.865674	0.85	0.841667	0.941293	0.886116	0.838212	0.941293	0.885043	0.842348	0.947191	0.901909	0.876168	0.947192	0.899894	0.876062	0.947215	0.894087	0.877662	0.966488	0.915096	0.873792	0.966432	0.914802	0.872788	0.963517	0.908616	0.876532
United States	0.865674	0.85	0.841667	0.941293	0.886116	0.838212	0.941293	0.885043	0.842348	0.947191	0.901909	0.876168	0.947192	0.899894	0.876062	0.947215	0.894087	0.877662	0.966488	0.915096	0.873792	0.966432	0.914802	0.872788	0.963517	0.908616	0.876532
Japan	0.987891	0.94679	0.926058	0.941293	0.886116	0.838212	0.979547	0.929022	0.87	0.981612	0.950581	0.917618	0.947192	0.899894	0.876062	0.981611	0.930036	0.928602	0.986113	0.958847	0.911792	0.985993	0.958666	0.912028	0.963517	0.908616	0.876532
China	0.987891	0.94679	0.926058	0.941293	0.886116	0.838212	0.979547	0.929022	0.87	0.981612	0.950581	0.917618	0.981612	0.945993	0.924039	0.981611	0.930036	0.928602	0.986113	0.958847	0.911792	0.985993	0.958666	0.912028	0.983003	0.945386	0.91819
Canada	0.865674	0.85	0.841667	0.941293	0.886116	0.838212	0.979547	0.929022	0.87	0.947191	0.901909	0.876168	0.981612	0.945993	0.924039	0.947215	0.894087	0.877662	0.966488	0.915096	0.873792	0.966432	0.914802	0.872788	0.963517	0.908616	0.876532
South Korea	0.987891	0.94679	0.926058	0.941293	0.886116	0.838212	0.979547	0.929022	0.87	0.981612	0.950581	0.917618	0.981612	0.945993	0.924039	0.981611	0.930036	0.928602	0.986113	0.958847	0.911792	0.985993	0.958666	0.912028	0.983003	0.945386	0.91819
Brazil	0.865674	0.85	0.841667	0.941293	0.886116	0.838212	0.979547	0.929022	0.87	0.981612	0.950581	0.917618	0.981612	0.945993	0.924039	0.947215	0.894087	0.877662	0.966488	0.915096	0.873792	0.985993	0.958666	0.912028	0.983003	0.945386	0.91819
India	0.987891	0.94679	0.926058	0.941293	0.886116	0.838212	0.979547	0.929022	0.87	0.981612	0.950581	0.917618	0.981612	0.945993	0.924039	0.981611	0.930036	0.928602	0.986113	0.958847	0.911792	0.985993	0.958666	0.912028	0.983003	0.945386	0.91819
Mexico	0.865674	0.85	0.841667	0.941293	0.886116	0.838212	0.979547	0.929022	0.87	0.981612	0.950581	0.917618	0.981612	0.945993	0.924039	0.947215	0.894087	0.877662	0.966488	0.915096	0.873792	0.985993	0.958666	0.912028	0.983003	0.945386	0.91819
Russia	0.865674	0.85	0.841667	0.941293	0.886116	0.838212	0.979547	0.929022	0.87	0.981612	0.950581	0.917618	0.981612	0.945993	0.924039	0.947215	0.894087	0.877662	0.986113	0.958847	0.911792	0.985993	0.958666	0.912028	0.983003	0.945386	0.91819
Australia	0.865674	0.85	0.841667	0.941293	0.886116	0.838212	0.979547	0.929022	0.87	0.981612	0.950581	0.917618	0.981612	0.945993	0.924039	0.947215	0.894087	0.877662	0.986113	0.958847	0.911792	0.966432	0.914802	0.872788	0.963517	0.908616	0.876532
Switzerland	0.865674	0.85	0.841667	0.869301	0.839854	0.882892	0.869301	0.83984	0.855754	0.878583	0.839817	0.820763	0.878585	0.839369	0.829381	0.878585	0.839135	0.83445	0.942693	0.873349	0.81587	0.942633	0.873238	0.815908	0.940321	0.86962	0.820254
Turkey	0.865674	0.85	0.841667	0.941293	0.886116	0.838212	0.979547	0.929022	0.87	0.981612	0.950581	0.917618	0.981612	0.945993	0.924039	0.947215	0.894087	0.877662	0.986113	0.958847	0.911792	0.985993	0.958666	0.912028	0.983003	0.945386	0.91819
Taiwan	0.987891	0.94679	0.926058	0.979547	0.940359	0.929728	0.979547	0.929022	0.87	0.981612	0.950581	0.917618	0.981612	0.945993	0.924039	0.981611	0.930036	0.928602	0.986113	0.958847	0.911792	0.985993	0.958666	0.912028	0.983003	0.945386	0.91819
Norway	0.865674	0.85	0.841667	0.869301	0.839854	0.882892	0.869301	0.83984	0.855754	0.878583	0.839817	0.820763	0.878585	0.839369	0.829381	0.878585	0.839135	0.83445	0.942693	0.873349	0.81587	0.942633	0.873238	0.815908	0.940321	0.86962	0.820254
Indonesia	0.987891	0.94679	0.926058	0.941293	0.886116	0.838212	0.979547	0.929022	0.87	0.981612	0.950581	0.917618	0.981612	0.945993	0.924039	0.981611	0.930036	0.928602	0.986113	0.958847	0.911792	0.985993	0.958666	0.912028	0.983003	0.945386	0.91819
South Africa	0.987891	0.94679	0.926058	0.941293	0.886116	0.838212	0.979547	0.929022	0.87	0.981612	0.950581	0.917618	0.981612	0.945993	0.924039	0.947215	0.894087	0.877662	0.986113	0.958847	0.911792	0.985993	0.958666	0.912028	0.983003	0.945386	0.91819
RoW Asia and Pacific	0.987891	0.94679	0.926058	0.941293	0.886116	0.838212	0.979547	0.929022	0.87	0.981612	0.950581	0.917618	0.981612	0.945993	0.924039	0.947215	0.894087	0.877662	0.986113	0.958847	0.911792	0.985993	0.958666	0.912028	0.983003	0.945386	0.91819
RoW America	0.987891	0.94679	0.926058	0.941293	0.886116	0.838212	0.979547	0.929022	0.87	0.981612	0.950581	0.917618	0.981612	0.945993	0.924039	0.947215	0.894087	0.877662	0.986113	0.958847	0.911792	0.985993	0.958666	0.912028	0.983003	0.945386	0.91819
RoW Europe	0.865674	0.85	0.841667	0.941293	0.886116	0.838212	0.979547	0.929022	0.87	0.981612	0.950581	0.917618	0.981612	0.945993	0.924039	0.947215	0.894087	0.877662	0.986113	0.958847	0.911792	0.966432	0.914802	0.872788	0.983003	0.945386	0.91819
RoW Africa	0.987891	0.94679	0.926058	0.941293	0.886116	0.838212	0.979547	0.929022	0.87	0.981612	0.950581	0.917618	0.981612	0.945993	0.924039	0.947215	0.894087	0.877662	0.986113	0.958847	0.911792	0.985993	0.958666	0.912028	0.983003	0.945386	0.91819
RoW Middle East	0.987891	0.94679	0.926058	0.941293	0.886116	0.838212	0.979547	0.929022	0.87	0.981612	0.950581	0.917618	0.981612	0.945993	0.924039	0.947215	0.894087	0.877662	0.986113	0.958847	0.911792	0.985993	0.958666	0.912028	0.983003	0.945386	0.91819
