# Supplementary material for: The global power sector’s low-carbon transition may enhance sustainable development goal achievement
Source: Nat Commun. 2023 May 30;14:3144. doi: 10.1038/s41467-023-38987-4 (PMC10229651; doi:10.1038/s41467-023-38987-4)
Supplement: Supplementary file 9 — Supplementary Data 7 [file 41467_2023_38987_MOESM9_ESM.xlsx]

## Sheet: Sheet1
Supplementary Data 7 The ratio of power generation in 2030, 2050 and 2100 under nine different scenarios to those in 2015
Production of electricity by coal	SSP5+RCP6.0			SSP5+RCP4.5			SSP5+RCP2.6			SSP2+RCP6.0			SSP2+RCP4.5			SSP2+RCP2.6			SSP1+RCP6.0			SSP1+RCP4.5			SSP1+RCP2.6
EXIOBASE region	2030	2050	2100	2030	2050	2100	2030	2050	2100	2030	2050	2100	2030	2050	2100	2030	2050	2100	2030	2050	2100	2030	2050	2100	2030	2050	2100
Austria	1.28319	1.65121	0.903981	1.28319	1.29642	0.40815	1.28319	0.59979	0.130374	1.18509	1.30408	1.62891	1.18509	1.14835	0.218583	1.18505	0.432187	0.00179932	1.04974	0.960324	0.671559	1.04921	0.956915	0.646918	1.01752	0.523061	0.0018439
Belgium	1.28319	1.65121	0.903981	1.28319	1.29642	0.40815	1.28319	0.59979	0.130374	1.18509	1.30408	1.62891	1.18509	1.14835	0.218583	1.18505	0.432187	0.00179932	1.04974	0.960324	0.671559	1.04921	0.956915	0.646918	1.01752	0.523061	0.0018439
Bulgaria	1.43378	1.86415	0.846763	1.43378	1.53276	0.542052	1.43378	0.887278	0.179987	1.28206	1.41719	1.20339	1.28206	1.2731	0.311043	1.28206	0.611757	0.0172983	1.35855	1.29976	0.549929	1.35563	1.29894	0.53621	1.25739	0.805949	0.00314756
Cyprus	1.43378	1.86415	0.846763	1.43378	1.53276	0.542052	1.43378	0.887278	0.179987	1.28206	1.41719	1.20339	1.28206	1.2731	0.311043	1.28206	0.611757	0.0172983	1.35855	1.29976	0.549929	1.35563	1.29894	0.53621	1.25739	0.805949	0.00314756
Czech Republic	1.43378	1.86415	0.846763	1.43378	1.53276	0.542052	1.43378	0.887278	0.179987	1.28206	1.41719	1.20339	1.28206	1.2731	0.311043	1.28206	0.611757	0.0172983	1.35855	1.29976	0.549929	1.35563	1.29894	0.53621	1.25739	0.805949	0.00314756
Germany	1.28319	1.65121	0.903981	1.28319	1.29642	0.40815	1.28319	0.59979	0.130374	1.18509	1.30408	1.62891	1.18509	1.14835	0.218583	1.18505	0.432187	0.00179932	1.04974	0.960324	0.671559	1.04921	0.956915	0.646918	1.01752	0.523061	0.0018439
Denmark	1.28319	1.65121	0.903981	1.28319	1.29642	0.40815	1.28319	0.59979	0.130374	1.18509	1.30408	1.62891	1.18509	1.14835	0.218583	1.18505	0.432187	0.00179932	1.04974	0.960324	0.671559	1.04921	0.956915	0.646918	1.01752	0.523061	0.0018439
Estonia	1.43378	1.86415	0.846763	1.43378	1.53276	0.542052	1.43378	0.887278	0.179987	1.28206	1.41719	1.20339	1.28206	1.2731	0.311043	1.28206	0.611757	0.0172983	1.35855	1.29976	0.549929	1.35563	1.29894	0.53621	1.25739	0.805949	0.00314756
Spain	1.28319	1.65121	0.903981	1.28319	1.29642	0.40815	1.28319	0.59979	0.130374	1.18509	1.30408	1.62891	1.18509	1.14835	0.218583	1.18505	0.432187	0.00179932	1.04974	0.960324	0.671559	1.04921	0.956915	0.646918	1.01752	0.523061	0.0018439
Finland	1.28319	1.65121	0.903981	1.28319	1.29642	0.40815	1.28319	0.59979	0.130374	1.18509	1.30408	1.62891	1.18509	1.14835	0.218583	1.18505	0.432187	0.00179932	1.04974	0.960324	0.671559	1.04921	0.956915	0.646918	1.01752	0.523061	0.0018439
France	1.28319	1.65121	0.903981	1.28319	1.29642	0.40815	1.28319	0.59979	0.130374	1.18509	1.30408	1.62891	1.18509	1.14835	0.218583	1.18505	0.432187	0.00179932	1.04974	0.960324	0.671559	1.04921	0.956915	0.646918	1.01752	0.523061	0.0018439
Greece	1.28319	1.65121	0.903981	1.28319	1.29642	0.40815	1.28319	0.59979	0.130374	1.18509	1.30408	1.62891	1.18509	1.14835	0.218583	1.18505	0.432187	0.00179932	1.04974	0.960324	0.671559	1.04921	0.956915	0.646918	1.01752	0.523061	0.0018439
Croatia	1.71596	2.2454	0.888985	1.71596	1.85568	0.691006	1.71596	1.04604	0.239542	1.51787	1.80106	1.94869	1.51787	1.61559	0.508358	1.51787	0.797773	0.0190658	1.19707	1.14341	0.712821	1.19324	1.13639	0.691861	1.08981	0.680543	0.00355627
Hungary	1.43378	1.86415	0.846763	1.43378	1.53276	0.542052	1.43378	0.887278	0.179987	1.28206	1.41719	1.20339	1.28206	1.2731	0.311043	1.28206	0.611757	0.0172983	1.35855	1.29976	0.549929	1.35563	1.29894	0.53621	1.25739	0.805949	0.00314756
Ireland	1.28319	1.65121	0.903981	1.28319	1.29642	0.40815	1.28319	0.59979	0.130374	1.18509	1.30408	1.62891	1.18509	1.14835	0.218583	1.18505	0.432187	0.00179932	1.04974	0.960324	0.671559	1.04921	0.956915	0.646918	1.01752	0.523061	0.0018439
Italy	1.28319	1.65121	0.903981	1.28319	1.29642	0.40815	1.28319	0.59979	0.130374	1.18509	1.30408	1.62891	1.18509	1.14835	0.218583	1.18505	0.432187	0.00179932	1.04974	0.960324	0.671559	1.04921	0.956915	0.646918	1.01752	0.523061	0.0018439
Lithuania	1.43378	1.86415	0.846763	1.43378	1.53276	0.542052	1.43378	0.887278	0.179987	1.28206	1.41719	1.20339	1.28206	1.2731	0.311043	1.28206	0.611757	0.0172983	1.35855	1.29976	0.549929	1.35563	1.29894	0.53621	1.25739	0.805949	0.00314756
Luxembourg	1.28319	1.65121	0.903981	1.28319	1.29642	0.40815	1.28319	0.59979	0.130374	1.18509	1.30408	1.62891	1.18509	1.14835	0.218583	1.18505	0.432187	0.00179932	1.04974	0.960324	0.671559	1.04921	0.956915	0.646918	1.01752	0.523061	0.0018439
Latvia	1.43378	1.86415	0.846763	1.43378	1.53276	0.542052	1.43378	0.887278	0.179987	1.28206	1.41719	1.20339	1.28206	1.2731	0.311043	1.28206	0.611757	0.0172983	1.35855	1.29976	0.549929	1.35563	1.29894	0.53621	1.25739	0.805949	0.00314756
Malta	1.43378	1.86415	0.846763	1.43378	1.53276	0.542052	1.43378	0.887278	0.179987	1.28206	1.41719	1.20339	1.28206	1.2731	0.311043	1.28206	0.611757	0.0172983	1.35855	1.29976	0.549929	1.35563	1.29894	0.53621	1.25739	0.805949	0.00314756
Netherlands	1.28319	1.65121	0.903981	1.28319	1.29642	0.40815	1.28319	0.59979	0.130374	1.18509	1.30408	1.62891	1.18509	1.14835	0.218583	1.18505	0.432187	0.00179932	1.04974	0.960324	0.671559	1.04921	0.956915	0.646918	1.01752	0.523061	0.0018439
Poland	1.43378	1.86415	0.846763	1.43378	1.53276	0.542052	1.43378	0.887278	0.179987	1.28206	1.41719	1.20339	1.28206	1.2731	0.311043	1.28206	0.611757	0.0172983	1.35855	1.29976	0.549929	1.35563	1.29894	0.53621	1.25739	0.805949	0.00314756
Portugal	1.28319	1.65121	0.903981	1.28319	1.29642	0.40815	1.28319	0.59979	0.130374	1.18509	1.30408	1.62891	1.18509	1.14835	0.218583	1.18505	0.432187	0.00179932	1.04974	0.960324	0.671559	1.04921	0.956915	0.646918	1.01752	0.523061	0.0018439
Romania	1.43378	1.86415	0.846763	1.43378	1.53276	0.542052	1.43378	0.887278	0.179987	1.28206	1.41719	1.20339	1.28206	1.2731	0.311043	1.28206	0.611757	0.0172983	1.35855	1.29976	0.549929	1.35563	1.29894	0.53621	1.25739	0.805949	0.00314756
Sweden	1.28319	1.65121	0.903981	1.28319	1.29642	0.40815	1.28319	0.59979	0.130374	1.18509	1.30408	1.62891	1.18509	1.14835	0.218583	1.18505	0.432187	0.00179932	1.04974	0.960324	0.671559	1.04921	0.956915	0.646918	1.01752	0.523061	0.0018439
Slovenia	1.43378	1.86415	0.846763	1.43378	1.53276	0.542052	1.43378	0.887278	0.179987	1.28206	1.41719	1.20339	1.28206	1.2731	0.311043	1.28206	0.611757	0.0172983	1.35855	1.29976	0.549929	1.35563	1.29894	0.53621	1.25739	0.805949	0.00314756
Slovakia	1.43378	1.86415	0.846763	1.43378	1.53276	0.542052	1.43378	0.887278	0.179987	1.28206	1.41719	1.20339	1.28206	1.2731	0.311043	1.28206	0.611757	0.0172983	1.35855	1.29976	0.549929	1.35563	1.29894	0.53621	1.25739	0.805949	0.00314756
United Kingdom	1.28319	1.65121	0.903981	1.28319	1.29642	0.40815	1.28319	0.59979	0.130374	1.18509	1.30408	1.62891	1.18509	1.14835	0.218583	1.18505	0.432187	0.00179932	1.04974	0.960324	0.671559	1.04921	0.956915	0.646918	1.01752	0.523061	0.0018439
United States	1.03758	1.4264	1.09103	1.03758	1.10789	1.36519	1.03758	0.700088	0.761117	0.951831	1.13241	1.51493	0.951831	0.959029	0.51574	0.951831	0.470956	0.155406	0.900997	0.861322	0.740191	0.899256	0.851453	0.709551	0.863267	0.475373	0.0223739
Japan	1.37291	1.37981	0.420645	1.37291	1.22844	0.415929	1.37291	0.621994	0.0776837	1.22205	1.04784	0.615593	1.22205	0.994661	0.202538	1.22204	0.468175	0.0143273	1.22551	1.01373	0.340794	1.23109	1.01452	0.328207	1.19208	0.666218	0.00272147
China	1.67779	1.81554	0.362838	1.67779	1.69097	0.489668	1.67779	1.00653	0.160684	1.45368	1.36848	0.586223	1.45368	1.33505	0.248227	1.45368	0.726097	0.0499459	1.39138	1.19312	0.286009	1.38435	1.18465	0.278301	1.32675	0.820641	0.00401805
Canada	1.5729	2.13221	1.05937	1.5729	1.75318	1.05705	1.5729	0.851577	0.272376	1.36514	1.51082	1.45834	1.36514	1.36994	0.365837	1.36513	0.514868	0.0339543	1.42752	1.41588	0.606351	1.41359	1.40731	0.574373	1.33663	0.665419	0.00552264
South Korea	1.23171	1.14635	0.332531	1.23171	1.03097	0.11526	1.23171	0.374304	0.0407145	1.14665	0.955188	0.561992	1.14665	0.928608	0.107358	1.14664	0.345036	0.000111374	1.15645	0.909625	0.321181	1.15611	0.908691	0.311888	1.1149	0.567187	0.000231718
Brazil	4.8346	9.73444	2.50038	4.8346	7.62476	4.30312	4.8346	3.55041	2.13551	3.66059	6.22047	7.27358	3.66059	5.32305	2.32165	3.66057	2.02591	0.810764	3.81628	5.2192	2.16234	3.87269	5.39535	2.08227	2.99375	2.4398	0.0520507
India	2.76149	5.39262	2.76631	2.76149	4.41955	1.56371	2.76149	3.064	0.661925	2.20064	3.53065	4.36473	2.20064	3.12655	1.20824	2.20064	1.92112	0.00145523	1.87301	2.45975	1.48712	1.87549	2.46275	1.43842	1.66973	1.53992	0.00527154
Mexico	1.59139	2.70124	0.930012	1.59139	2.08823	1.09386	1.59139	1.12314	0.425152	1.44397	2.15343	3.49782	1.44397	1.86807	1.20449	1.44397	0.826596	0.239259	1.45274	1.67641	0.976619	1.46474	1.67938	0.913531	1.26667	0.798106	0.0285771
Russia	1.7171	1.68127	0.278677	1.7171	1.37662	0.0538401	1.7171	0.507005	0.0977047	1.54495	1.41274	0.816474	1.54495	1.32377	0.265801	1.54495	0.413098	0.035093	1.50607	1.22301	0.247151	1.47484	1.20793	0.24158	1.3784	0.507415	0.00488447
Australia	1.44607	1.96825	0.982086	1.44607	1.5812	1.53223	1.44607	0.913007	0.747361	1.25092	1.39894	1.3203	1.25092	1.23242	0.472465	1.25091	0.576085	0.133812	1.31866	1.23794	0.578668	1.31099	1.22966	0.544737	1.19937	0.619816	0.014918
Switzerland	12.0588	28.073	28.9361	12.0588	20.3952	0.105229	12.0588	7.50084	2.60594	8.65672	16.2211	51.6813	8.65672	13.7945	3.65902	8.65676	3.34918	0.0371334	3.01948	7.74132	15.1567	3.01419	7.6713	14.1262	2.74256	2.6369	0.0497657
Turkey	1.71596	2.2454	0.888985	1.71596	1.85568	0.691006	1.71596	1.04604	0.239542	1.51787	1.80106	1.94869	1.51787	1.61559	0.508358	1.51787	0.797773	0.0190658	1.19707	1.14341	0.712821	1.19324	1.13639	0.691861	1.08981	0.680543	0.00355627
Taiwan	1.89485	1.99112	0.624665	1.89485	1.84785	0.315441	1.89485	0.957158	0.103699	1.739	1.72255	1.57166	1.739	1.70293	0.341377	1.73899	0.911334	0.000305152	1.69467	1.55956	0.624988	1.70003	1.56225	0.597651	1.65074	0.929305	0.000661049
Norway	12.0588	28.073	28.9361	12.0588	20.3952	0.105229	12.0588	7.50084	2.60594	8.65672	16.2211	51.6813	8.65672	13.7945	3.65902	8.65676	3.34918	0.0371334	3.01948	7.74132	15.1567	3.01419	7.6713	14.1262	2.74256	2.6369	0.0497657
Indonesia	2.93232	6.73884	2.41932	2.93232	5.34275	1.29099	2.93232	3.63705	0.634828	2.20946	3.90944	4.30946	2.20946	3.32205	1.06054	2.20944	2.02562	0.00150883	2.22437	3.32014	1.70776	2.24689	3.36783	1.65693	1.91357	2.03412	0.00620658
South Africa	1.48799	1.86441	0.790315	1.48799	1.61181	0.435756	1.48799	1.04245	0.182224	1.33632	1.37962	1.17943	1.33632	1.29578	0.342422	1.33632	0.735843	0.000641778	1.33038	1.19433	0.471613	1.32827	1.19142	0.457303	1.26681	0.757298	0.00118197
RoW Asia and Pacific	1.98991	3.18114	1.28109	1.98991	2.54791	1.70411	1.98991	1.4468	0.613409	1.73283	2.38887	3.26555	1.73283	2.10717	0.975471	1.73282	1.0266	0.142315	1.6691	1.88036	1.05525	1.66072	1.87106	1.00817	1.49114	1.01822	0.0159398
RoW America	2.69597	5.44229	1.79357	2.69597	4.29285	2.52158	2.69597	2.37975	0.898691	2.17217	3.8265	6.34104	2.17217	3.23721	2.04364	2.17215	1.54866	0.463665	2.11175	2.91092	1.51407	2.12089	2.9532	1.41826	1.74285	1.49911	0.0323214
RoW Europe	1.69899	2.12123	0.784259	1.69899	1.78151	0.636314	1.69899	0.948746	0.213676	1.48963	1.6812	1.70079	1.48963	1.52623	0.454346	1.48963	0.716527	0.021204	1.24888	1.158	0.617867	1.24154	1.15119	0.601197	1.1529	0.68466	0.00347682
RoW Africa	4.10766	14.4874	21.2902	4.10766	9.62123	14.4618	4.10766	6.83674	6.67809	3.14007	7.80391	55.5368	3.14007	6.15242	11.0539	3.14013	3.23913	0.0517392	2.62592	5.6878	14.1074	2.62794	5.87942	13.7264	2.11909	2.9156	0.101069
RoW Middle East	1.56138	2.38941	1.4504	1.56138	2.00232	2.00073	1.56138	1.20137	0.822799	1.42015	2.01968	3.78716	1.42015	1.76817	1.40312	1.42015	1.02768	0.252071	1.33459	1.40747	0.996042	1.34792	1.4553	0.958906	1.21555	0.911617	0.0308938
Production of electricity by gas	SSP5+RCP6.0			SSP5+RCP4.5			SSP5+RCP2.6			SSP2+RCP6.0			SSP2+RCP4.5			SSP2+RCP2.6			SSP1+RCP6.0			SSP1+RCP4.5			SSP1+RCP2.6
EXIOBASE region	2030	2050	2100	2030	2050	2100	2030	2050	2100	2030	2050	2100	2030	2050	2100	2030	2050	2100	2030	2050	2100	2030	2050	2100	2030	2050	2100
Austria	1.27927	2.12664	3.67775	1.27927	1.85086	2.32684	1.27927	1.50197	2.35408	1.01207	1.10807	1.03804	1.01207	1.01055	0.53819	1.01203	0.669485	0.0241237	0.872394	0.927261	1.10904	0.872815	0.927213	1.08138	0.813251	0.66748	0.0282256
Belgium	1.27927	2.12664	3.67775	1.27927	1.85086	2.32684	1.27927	1.50197	2.35408	1.01207	1.10807	1.03804	1.01207	1.01055	0.53819	1.01203	0.669485	0.0241237	0.872394	0.927261	1.10904	0.872815	0.927213	1.08138	0.813251	0.66748	0.0282256
Bulgaria	1.76168	4.11073	6.666	1.76168	3.75935	5.84866	1.76168	4.07181	5.18282	1.26701	2.05447	2.09153	1.26701	2.04435	1.64093	1.26701	1.92854	0.735725	1.48528	2.36305	2.34704	1.41167	2.22326	2.29296	1.301	1.90555	0.193228
Cyprus	1.76168	4.11073	6.666	1.76168	3.75935	5.84866	1.76168	4.07181	5.18282	1.26701	2.05447	2.09153	1.26701	2.04435	1.64093	1.26701	1.92854	0.735725	1.48528	2.36305	2.34704	1.41167	2.22326	2.29296	1.301	1.90555	0.193228
Czech Republic	1.76168	4.11073	6.666	1.76168	3.75935	5.84866	1.76168	4.07181	5.18282	1.26701	2.05447	2.09153	1.26701	2.04435	1.64093	1.26701	1.92854	0.735725	1.48528	2.36305	2.34704	1.41167	2.22326	2.29296	1.301	1.90555	0.193228
Germany	1.27927	2.12664	3.67775	1.27927	1.85086	2.32684	1.27927	1.50197	2.35408	1.01207	1.10807	1.03804	1.01207	1.01055	0.53819	1.01203	0.669485	0.0241237	0.872394	0.927261	1.10904	0.872815	0.927213	1.08138	0.813251	0.66748	0.0282256
Denmark	1.27927	2.12664	3.67775	1.27927	1.85086	2.32684	1.27927	1.50197	2.35408	1.01207	1.10807	1.03804	1.01207	1.01055	0.53819	1.01203	0.669485	0.0241237	0.872394	0.927261	1.10904	0.872815	0.927213	1.08138	0.813251	0.66748	0.0282256
Estonia	1.76168	4.11073	6.666	1.76168	3.75935	5.84866	1.76168	4.07181	5.18282	1.26701	2.05447	2.09153	1.26701	2.04435	1.64093	1.26701	1.92854	0.735725	1.48528	2.36305	2.34704	1.41167	2.22326	2.29296	1.301	1.90555	0.193228
Spain	1.27927	2.12664	3.67775	1.27927	1.85086	2.32684	1.27927	1.50197	2.35408	1.01207	1.10807	1.03804	1.01207	1.01055	0.53819	1.01203	0.669485	0.0241237	0.872394	0.927261	1.10904	0.872815	0.927213	1.08138	0.813251	0.66748	0.0282256
Finland	1.27927	2.12664	3.67775	1.27927	1.85086	2.32684	1.27927	1.50197	2.35408	1.01207	1.10807	1.03804	1.01207	1.01055	0.53819	1.01203	0.669485	0.0241237	0.872394	0.927261	1.10904	0.872815	0.927213	1.08138	0.813251	0.66748	0.0282256
France	1.27927	2.12664	3.67775	1.27927	1.85086	2.32684	1.27927	1.50197	2.35408	1.01207	1.10807	1.03804	1.01207	1.01055	0.53819	1.01203	0.669485	0.0241237	0.872394	0.927261	1.10904	0.872815	0.927213	1.08138	0.813251	0.66748	0.0282256
Greece	1.27927	2.12664	3.67775	1.27927	1.85086	2.32684	1.27927	1.50197	2.35408	1.01207	1.10807	1.03804	1.01207	1.01055	0.53819	1.01203	0.669485	0.0241237	0.872394	0.927261	1.10904	0.872815	0.927213	1.08138	0.813251	0.66748	0.0282256
Croatia	1.71425	2.6517	2.12987	1.71425	2.4801	2.05912	1.71425	2.45601	2.05816	1.43699	1.81941	1.32916	1.43699	1.74454	0.950191	1.43698	1.62515	0.284747	1.15101	1.37012	1.02122	1.14585	1.35981	1.00605	1.1116	1.24025	0.0663509
Hungary	1.76168	4.11073	6.666	1.76168	3.75935	5.84866	1.76168	4.07181	5.18282	1.26701	2.05447	2.09153	1.26701	2.04435	1.64093	1.26701	1.92854	0.735725	1.48528	2.36305	2.34704	1.41167	2.22326	2.29296	1.301	1.90555	0.193228
Ireland	1.27927	2.12664	3.67775	1.27927	1.85086	2.32684	1.27927	1.50197	2.35408	1.01207	1.10807	1.03804	1.01207	1.01055	0.53819	1.01203	0.669485	0.0241237	0.872394	0.927261	1.10904	0.872815	0.927213	1.08138	0.813251	0.66748	0.0282256
Italy	1.27927	2.12664	3.67775	1.27927	1.85086	2.32684	1.27927	1.50197	2.35408	1.01207	1.10807	1.03804	1.01207	1.01055	0.53819	1.01203	0.669485	0.0241237	0.872394	0.927261	1.10904	0.872815	0.927213	1.08138	0.813251	0.66748	0.0282256
Lithuania	1.76168	4.11073	6.666	1.76168	3.75935	5.84866	1.76168	4.07181	5.18282	1.26701	2.05447	2.09153	1.26701	2.04435	1.64093	1.26701	1.92854	0.735725	1.48528	2.36305	2.34704	1.41167	2.22326	2.29296	1.301	1.90555	0.193228
Luxembourg	1.27927	2.12664	3.67775	1.27927	1.85086	2.32684	1.27927	1.50197	2.35408	1.01207	1.10807	1.03804	1.01207	1.01055	0.53819	1.01203	0.669485	0.0241237	0.872394	0.927261	1.10904	0.872815	0.927213	1.08138	0.813251	0.66748	0.0282256
Latvia	1.76168	4.11073	6.666	1.76168	3.75935	5.84866	1.76168	4.07181	5.18282	1.26701	2.05447	2.09153	1.26701	2.04435	1.64093	1.26701	1.92854	0.735725	1.48528	2.36305	2.34704	1.41167	2.22326	2.29296	1.301	1.90555	0.193228
Malta	1.76168	4.11073	6.666	1.76168	3.75935	5.84866	1.76168	4.07181	5.18282	1.26701	2.05447	2.09153	1.26701	2.04435	1.64093	1.26701	1.92854	0.735725	1.48528	2.36305	2.34704	1.41167	2.22326	2.29296	1.301	1.90555	0.193228
Netherlands	1.27927	2.12664	3.67775	1.27927	1.85086	2.32684	1.27927	1.50197	2.35408	1.01207	1.10807	1.03804	1.01207	1.01055	0.53819	1.01203	0.669485	0.0241237	0.872394	0.927261	1.10904	0.872815	0.927213	1.08138	0.813251	0.66748	0.0282256
Poland	1.76168	4.11073	6.666	1.76168	3.75935	5.84866	1.76168	4.07181	5.18282	1.26701	2.05447	2.09153	1.26701	2.04435	1.64093	1.26701	1.92854	0.735725	1.48528	2.36305	2.34704	1.41167	2.22326	2.29296	1.301	1.90555	0.193228
Portugal	1.27927	2.12664	3.67775	1.27927	1.85086	2.32684	1.27927	1.50197	2.35408	1.01207	1.10807	1.03804	1.01207	1.01055	0.53819	1.01203	0.669485	0.0241237	0.872394	0.927261	1.10904	0.872815	0.927213	1.08138	0.813251	0.66748	0.0282256
Romania	1.76168	4.11073	6.666	1.76168	3.75935	5.84866	1.76168	4.07181	5.18282	1.26701	2.05447	2.09153	1.26701	2.04435	1.64093	1.26701	1.92854	0.735725	1.48528	2.36305	2.34704	1.41167	2.22326	2.29296	1.301	1.90555	0.193228
Sweden	1.27927	2.12664	3.67775	1.27927	1.85086	2.32684	1.27927	1.50197	2.35408	1.01207	1.10807	1.03804	1.01207	1.01055	0.53819	1.01203	0.669485	0.0241237	0.872394	0.927261	1.10904	0.872815	0.927213	1.08138	0.813251	0.66748	0.0282256
Slovenia	1.76168	4.11073	6.666	1.76168	3.75935	5.84866	1.76168	4.07181	5.18282	1.26701	2.05447	2.09153	1.26701	2.04435	1.64093	1.26701	1.92854	0.735725	1.48528	2.36305	2.34704	1.41167	2.22326	2.29296	1.301	1.90555	0.193228
Slovakia	1.76168	4.11073	6.666	1.76168	3.75935	5.84866	1.76168	4.07181	5.18282	1.26701	2.05447	2.09153	1.26701	2.04435	1.64093	1.26701	1.92854	0.735725	1.48528	2.36305	2.34704	1.41167	2.22326	2.29296	1.301	1.90555	0.193228
United Kingdom	1.27927	2.12664	3.67775	1.27927	1.85086	2.32684	1.27927	1.50197	2.35408	1.01207	1.10807	1.03804	1.01207	1.01055	0.53819	1.01203	0.669485	0.0241237	0.872394	0.927261	1.10904	0.872815	0.927213	1.08138	0.813251	0.66748	0.0282256
United States	1.76263	2.43494	3.18792	1.76263	2.23782	3.27842	1.76263	2.0021	3.54424	1.37708	1.4655	1.06937	1.37708	1.39392	0.817342	1.37708	1.10848	0.776746	0.992627	1.07737	1.13113	0.991079	1.07166	1.11055	0.949902	0.897145	0.374241
Japan	1.37506	1.68731	1.79934	1.37505	1.63632	1.45237	1.37506	1.57458	1.23015	1.14551	1.0621	0.535608	1.14551	1.04606	0.429741	1.1455	0.947273	0.26611	1.19363	1.19382	0.707396	1.20385	1.1997	0.698305	1.19159	1.13417	0.0788236
China	1.70132	2.58301	4.24091	1.70132	2.64032	3.84836	1.70132	3.19489	3.14817	0.921832	0.895328	0.856742	0.921832	0.882046	0.870011	0.921837	1.0255	0.976784	1.14296	1.18315	1.07131	1.06853	1.05746	1.04657	1.08037	1.05655	0.42771
Canada	1.81817	3.73275	6.16348	1.81817	3.2824	4.87263	1.81817	3.10376	3.32912	1.38547	1.83516	1.81989	1.38547	1.79371	1.00249	1.38547	1.44828	0.373262	1.53838	2.11151	1.79882	1.46452	1.98078	1.75034	1.38407	1.42868	0.109244
South Korea	1.31705	1.42736	1.02474	1.31705	1.43541	0.503024	1.31705	1.37759	0.468978	1.16481	1.03616	0.376252	1.16481	1.05694	0.253565	1.16481	1.01738	0.000777709	1.17746	1.07695	0.543675	1.17808	1.07903	0.540005	1.19076	1.07094	0.00232147
Brazil	6.2263	14.8772	10.0076	6.2263	12.7116	10.2541	6.2263	11.5465	9.89634	4.36175	7.38128	5.89192	4.36175	6.86234	3.93463	4.36174	5.39051	3.08722	5.09549	8.19091	4.14689	4.78944	7.85495	4.09668	4.06611	5.93599	0.921347
India	4.20266	14.8313	24.0295	4.20267	12.8231	18.7616	4.20267	12.9609	20.4956	2.93707	7.77199	13.7199	2.93707	7.08435	10.3825	2.93709	6.27041	0.0462897	2.75869	6.71805	9.53014	2.63511	6.46058	9.33889	2.43405	5.34519	0.292446
Mexico	1.77274	3.7447	3.94919	1.77274	3.31713	3.0261	1.77274	3.00469	3.41623	1.52317	2.56929	3.5658	1.52317	2.41222	2.34376	1.52317	1.95226	2.05641	1.52252	2.3002	2.249	1.54431	2.31807	2.21034	1.4488	1.91779	0.653535
Russia	1.92837	2.61047	1.39382	1.92837	2.40764	0.144128	1.92837	2.15729	0.282656	1.54474	1.85912	0.991168	1.54474	1.725	0.580508	1.54474	1.39533	0.130219	1.58677	1.77858	0.747091	1.50803	1.69572	0.7226	1.42809	1.36822	0.0688443
Australia	1.57917	3.34955	7.20878	1.57917	3.02009	8.34349	1.57917	3.23029	8.61765	1.14175	1.30196	1.79582	1.14175	1.31231	1.42597	1.14175	1.29145	1.46245	1.23182	1.41489	1.88704	1.17579	1.30891	1.83467	1.09692	1.15905	0.564732
Switzerland	11.3985	37.5176	286.755	11.3985	28.8579	2.53172	11.3985	19.9057	85.9661	6.64842	11.4685	53.8636	6.64842	9.95609	17.262	6.64846	4.7948	0.668142	2.41629	9.3971	43.6031	2.33912	8.80582	41.5708	2.01389	4.53718	1.01315
Turkey	1.71425	2.6517	2.12987	1.71425	2.4801	2.05912	1.71425	2.45601	2.05816	1.43699	1.81941	1.32916	1.43699	1.74454	0.950191	1.43698	1.62515	0.284747	1.15101	1.37012	1.02122	1.14585	1.35981	1.00605	1.1116	1.24025	0.0663509
Taiwan	2.34229	2.77195	2.44569	2.34229	2.8538	1.41158	2.34229	2.95894	1.53959	2.04506	2.16194	1.32703	2.04506	2.24122	1.09678	2.04505	2.33193	0.00212879	1.97224	2.08682	1.29757	1.97942	2.09177	1.28322	2.03363	2.12635	0.00523472
Norway	11.3985	37.5176	286.755	11.3985	28.8579	2.53172	11.3985	19.9057	85.9661	6.64842	11.4685	53.8636	6.64842	9.95609	17.262	6.64846	4.7948	0.668142	2.41629	9.3971	43.6031	2.33912	8.80582	41.5708	2.01389	4.53718	1.01315
Indonesia	4.10741	12.355	9.31743	4.10741	10.8215	8.07141	4.10741	10.3184	10.3363	2.87208	5.92086	5.64344	2.87208	5.48229	4.24763	2.87207	4.57328	0.0187832	3.22117	6.63956	4.49481	3.14736	6.49124	4.41088	2.83002	5.33744	0.0957418
South Africa	0	0	0	0	0	0	0	0	0	0	0	0	0	0	0	0	0	0	0	0	0	0	0	0	0	0	0
RoW Asia and Pacific	2.22351	4.55619	6.04937	2.22351	4.14233	5.76554	2.22351	3.98568	5.28959	1.77067	2.53469	3.34103	1.77067	2.3863	2.39294	1.77067	2.06653	1.21966	1.75161	2.32458	2.27348	1.71399	2.26321	2.21586	1.62357	1.89605	0.289194
RoW America	2.83643	6.57848	5.84611	2.83643	5.71794	5.31595	2.83643	5.296	5.62007	2.25931	4.01654	4.78097	2.25931	3.72879	3.15515	2.25931	3.00317	2.72883	2.33205	3.65388	2.74395	2.24296	3.53997	2.68452	2.02812	2.75365	0.753189
RoW Europe	1.74918	2.76086	2.26283	1.74918	2.55635	2.0784	1.74918	2.48166	1.80867	1.42113	1.84456	1.38451	1.42113	1.74274	0.950833	1.42113	1.57038	0.291493	1.22892	1.52319	1.0773	1.20522	1.48593	1.05629	1.15814	1.29032	0.0780005
RoW Africa	2.95761	11.0681	26.2055	2.95761	9.1241	21.246	2.95761	8.41919	24.0814	2.31221	5.35139	17.6744	2.31221	4.60475	10.8043	2.31221	3.6201	0.180184	2.1705	5.04755	10.4374	2.11518	4.9411	10.2038	1.91354	3.59539	0.360832
RoW Middle East	1.61413	3.37917	3.17882	1.61413	2.9653	3.76744	1.61413	2.9449	4.14724	1.39686	2.40958	2.43601	1.39686	2.20902	1.86524	1.39686	1.85215	1.97864	1.38505	2.0399	1.74025	1.35932	2.03822	1.70916	1.25434	1.63054	0.463958
Production of electricity by petroleum and other oil derivatives	SSP5+RCP6.0			SSP5+RCP4.5			SSP5+RCP2.6			SSP2+RCP6.0			SSP2+RCP4.5			SSP2+RCP2.6			SSP1+RCP6.0			SSP1+RCP4.5			SSP1+RCP2.6
EXIOBASE region	2030	2050	2100	2030	2050	2100	2030	2050	2100	2030	2050	2100	2030	2050	2100	2030	2050	2100	2030	2050	2100	2030	2050	2100	2030	2050	2100
Austria	0.758439	1.41588	1.64348	0.758439	1.19498	1.60648	0.758439	1.2152	0.230028	0.564775	0.989915	1.89202	0.564775	0.769936	0.296444	0.564817	0.842316	0.0318688	0.443586	0.999595	0.786325	0.403098	0.858879	0.703221	0.357342	0.640069	0.0386547
Belgium	0.758439	1.41588	1.64348	0.758439	1.19498	1.60648	0.758439	1.2152	0.230028	0.564775	0.989915	1.89202	0.564775	0.769936	0.296444	0.564817	0.842316	0.0318688	0.443586	0.999595	0.786325	0.403098	0.858879	0.703221	0.357342	0.640069	0.0386547
Bulgaria	1.36393	2.11973	1.81233	1.36393	2.15232	1.15956	1.36393	2.54358	0.208978	0.984461	1.47268	1.80524	0.984461	1.32233	0.449464	0.984503	1.84126	0.0889589	1.17699	1.43422	0.909609	1.00112	1.15974	0.810791	1.00092	1.11742	0.0504628
Cyprus	1.36393	2.11973	1.81233	1.36393	2.15232	1.15956	1.36393	2.54358	0.208978	0.984461	1.47268	1.80524	0.984461	1.32233	0.449464	0.984503	1.84126	0.0889589	1.17699	1.43422	0.909609	1.00112	1.15974	0.810791	1.00092	1.11742	0.0504628
Czech Republic	1.36393	2.11973	1.81233	1.36393	2.15232	1.15956	1.36393	2.54358	0.208978	0.984461	1.47268	1.80524	0.984461	1.32233	0.449464	0.984503	1.84126	0.0889589	1.17699	1.43422	0.909609	1.00112	1.15974	0.810791	1.00092	1.11742	0.0504628
Germany	0.758439	1.41588	1.64348	0.758439	1.19498	1.60648	0.758439	1.2152	0.230028	0.564775	0.989915	1.89202	0.564775	0.769936	0.296444	0.564817	0.842316	0.0318688	0.443586	0.999595	0.786325	0.403098	0.858879	0.703221	0.357342	0.640069	0.0386547
Denmark	0.758439	1.41588	1.64348	0.758439	1.19498	1.60648	0.758439	1.2152	0.230028	0.564775	0.989915	1.89202	0.564775	0.769936	0.296444	0.564817	0.842316	0.0318688	0.443586	0.999595	0.786325	0.403098	0.858879	0.703221	0.357342	0.640069	0.0386547
Estonia	1.36393	2.11973	1.81233	1.36393	2.15232	1.15956	1.36393	2.54358	0.208978	0.984461	1.47268	1.80524	0.984461	1.32233	0.449464	0.984503	1.84126	0.0889589	1.17699	1.43422	0.909609	1.00112	1.15974	0.810791	1.00092	1.11742	0.0504628
Spain	0.758439	1.41588	1.64348	0.758439	1.19498	1.60648	0.758439	1.2152	0.230028	0.564775	0.989915	1.89202	0.564775	0.769936	0.296444	0.564817	0.842316	0.0318688	0.443586	0.999595	0.786325	0.403098	0.858879	0.703221	0.357342	0.640069	0.0386547
Finland	0.758439	1.41588	1.64348	0.758439	1.19498	1.60648	0.758439	1.2152	0.230028	0.564775	0.989915	1.89202	0.564775	0.769936	0.296444	0.564817	0.842316	0.0318688	0.443586	0.999595	0.786325	0.403098	0.858879	0.703221	0.357342	0.640069	0.0386547
France	0.758439	1.41588	1.64348	0.758439	1.19498	1.60648	0.758439	1.2152	0.230028	0.564775	0.989915	1.89202	0.564775	0.769936	0.296444	0.564817	0.842316	0.0318688	0.443586	0.999595	0.786325	0.403098	0.858879	0.703221	0.357342	0.640069	0.0386547
Greece	0.758439	1.41588	1.64348	0.758439	1.19498	1.60648	0.758439	1.2152	0.230028	0.564775	0.989915	1.89202	0.564775	0.769936	0.296444	0.564817	0.842316	0.0318688	0.443586	0.999595	0.786325	0.403098	0.858879	0.703221	0.357342	0.640069	0.0386547
Croatia	0.755436	0.95668	1.50504	0.755436	0.944329	0.947231	0.755436	1.30312	0.214162	0.603338	0.763889	2.57316	0.603338	0.673168	0.647383	0.60336	1.08954	0.138476	0.533544	0.681009	0.799607	0.474339	0.55894	0.716826	0.479828	0.59616	0.0518071
Hungary	1.36393	2.11973	1.81233	1.36393	2.15232	1.15956	1.36393	2.54358	0.208978	0.984461	1.47268	1.80524	0.984461	1.32233	0.449464	0.984503	1.84126	0.0889589	1.17699	1.43422	0.909609	1.00112	1.15974	0.810791	1.00092	1.11742	0.0504628
Ireland	0.758439	1.41588	1.64348	0.758439	1.19498	1.60648	0.758439	1.2152	0.230028	0.564775	0.989915	1.89202	0.564775	0.769936	0.296444	0.564817	0.842316	0.0318688	0.443586	0.999595	0.786325	0.403098	0.858879	0.703221	0.357342	0.640069	0.0386547
Italy	0.758439	1.41588	1.64348	0.758439	1.19498	1.60648	0.758439	1.2152	0.230028	0.564775	0.989915	1.89202	0.564775	0.769936	0.296444	0.564817	0.842316	0.0318688	0.443586	0.999595	0.786325	0.403098	0.858879	0.703221	0.357342	0.640069	0.0386547
Lithuania	1.36393	2.11973	1.81233	1.36393	2.15232	1.15956	1.36393	2.54358	0.208978	0.984461	1.47268	1.80524	0.984461	1.32233	0.449464	0.984503	1.84126	0.0889589	1.17699	1.43422	0.909609	1.00112	1.15974	0.810791	1.00092	1.11742	0.0504628
Luxembourg	0.758439	1.41588	1.64348	0.758439	1.19498	1.60648	0.758439	1.2152	0.230028	0.564775	0.989915	1.89202	0.564775	0.769936	0.296444	0.564817	0.842316	0.0318688	0.443586	0.999595	0.786325	0.403098	0.858879	0.703221	0.357342	0.640069	0.0386547
Latvia	1.36393	2.11973	1.81233	1.36393	2.15232	1.15956	1.36393	2.54358	0.208978	0.984461	1.47268	1.80524	0.984461	1.32233	0.449464	0.984503	1.84126	0.0889589	1.17699	1.43422	0.909609	1.00112	1.15974	0.810791	1.00092	1.11742	0.0504628
Malta	1.36393	2.11973	1.81233	1.36393	2.15232	1.15956	1.36393	2.54358	0.208978	0.984461	1.47268	1.80524	0.984461	1.32233	0.449464	0.984503	1.84126	0.0889589	1.17699	1.43422	0.909609	1.00112	1.15974	0.810791	1.00092	1.11742	0.0504628
Netherlands	0.758439	1.41588	1.64348	0.758439	1.19498	1.60648	0.758439	1.2152	0.230028	0.564775	0.989915	1.89202	0.564775	0.769936	0.296444	0.564817	0.842316	0.0318688	0.443586	0.999595	0.786325	0.403098	0.858879	0.703221	0.357342	0.640069	0.0386547
Poland	1.36393	2.11973	1.81233	1.36393	2.15232	1.15956	1.36393	2.54358	0.208978	0.984461	1.47268	1.80524	0.984461	1.32233	0.449464	0.984503	1.84126	0.0889589	1.17699	1.43422	0.909609	1.00112	1.15974	0.810791	1.00092	1.11742	0.0504628
Portugal	0.758439	1.41588	1.64348	0.758439	1.19498	1.60648	0.758439	1.2152	0.230028	0.564775	0.989915	1.89202	0.564775	0.769936	0.296444	0.564817	0.842316	0.0318688	0.443586	0.999595	0.786325	0.403098	0.858879	0.703221	0.357342	0.640069	0.0386547
Romania	1.36393	2.11973	1.81233	1.36393	2.15232	1.15956	1.36393	2.54358	0.208978	0.984461	1.47268	1.80524	0.984461	1.32233	0.449464	0.984503	1.84126	0.0889589	1.17699	1.43422	0.909609	1.00112	1.15974	0.810791	1.00092	1.11742	0.0504628
Sweden	0.758439	1.41588	1.64348	0.758439	1.19498	1.60648	0.758439	1.2152	0.230028	0.564775	0.989915	1.89202	0.564775	0.769936	0.296444	0.564817	0.842316	0.0318688	0.443586	0.999595	0.786325	0.403098	0.858879	0.703221	0.357342	0.640069	0.0386547
Slovenia	1.36393	2.11973	1.81233	1.36393	2.15232	1.15956	1.36393	2.54358	0.208978	0.984461	1.47268	1.80524	0.984461	1.32233	0.449464	0.984503	1.84126	0.0889589	1.17699	1.43422	0.909609	1.00112	1.15974	0.810791	1.00092	1.11742	0.0504628
Slovakia	1.36393	2.11973	1.81233	1.36393	2.15232	1.15956	1.36393	2.54358	0.208978	0.984461	1.47268	1.80524	0.984461	1.32233	0.449464	0.984503	1.84126	0.0889589	1.17699	1.43422	0.909609	1.00112	1.15974	0.810791	1.00092	1.11742	0.0504628
United Kingdom	0.758439	1.41588	1.64348	0.758439	1.19498	1.60648	0.758439	1.2152	0.230028	0.564775	0.989915	1.89202	0.564775	0.769936	0.296444	0.564817	0.842316	0.0318688	0.443586	0.999595	0.786325	0.403098	0.858879	0.703221	0.357342	0.640069	0.0386547
United States	0.686641	1.09631	2.56012	0.686641	1.11696	2.99365	0.686641	1.47138	0.455282	0.501745	0.817501	1.66139	0.501745	0.724956	0.732539	0.501761	1.25752	0.31233	0.343434	0.825059	0.877259	0.311617	0.691178	0.792586	0.308267	0.717235	0.548144
Japan	0.622088	0.486543	0.320037	0.622091	0.485756	0.839717	0.622088	0.669359	0.0319727	0.536065	0.334551	0.235768	0.536065	0.310668	0.0884095	0.536094	0.481775	0.0188458	0.569005	0.330475	0.127277	0.523487	0.278269	0.114041	0.557452	0.294012	0.0150044
China	0.98558	1.20329	1.23842	0.98558	1.26003	0.796281	0.98558	1.95979	0.150545	0.677509	0.773026	1.09781	0.677509	0.751869	0.485439	0.677548	1.55926	0.163455	0.71979	0.709959	0.47628	0.600391	0.527782	0.416846	0.711773	0.65654	0.138788
Canada	1.66971	3.37606	3.45423	1.66971	2.78245	5.36657	1.66971	2.86949	0.459558	1.06953	1.85871	2.43033	1.06953	1.50729	0.633607	1.06958	1.71478	0.214612	1.15691	1.61049	0.893669	0.993171	1.3252	0.797088	0.933668	1.01425	0.141621
South Korea	0.659688	0.658917	0.579199	0.659688	0.559199	0.327697	0.659688	0.449581	0.073698	0.603561	0.503635	0.768214	0.603561	0.488287	0.112455	0.603593	0.484393	0.00316248	0.573032	0.459009	0.489339	0.574738	0.448225	0.456767	0.580223	0.449962	0.00618285
Brazil	2.73443	3.34303	1.47309	2.73443	3.56948	3.29624	2.73443	5.64488	0.455981	1.96028	2.2744	2.81299	1.96028	1.92355	1.44804	1.96035	3.62185	0.694863	2.47558	2.12126	0.828772	2.03404	1.42732	0.598978	2.15248	1.44393	0.619321
India	4.35631	12.6661	7.30185	4.3563	13.0644	3.43776	4.3563	13.897	0.63529	2.82079	6.63351	10.4206	2.82079	6.23355	3.17603	2.82092	7.88938	0.0383687	3.03217	5.85706	3.7019	2.48789	4.74765	3.26639	2.54128	4.3019	0.105523
Mexico	1.39046	1.32803	0.742657	1.39046	1.34799	1.31155	1.39046	1.86543	0.100764	1.15361	1.06756	1.90459	1.15361	0.940071	0.785219	1.15362	1.66923	0.207833	1.24208	0.877744	0.480175	1.06094	0.671692	0.442781	1.05537	0.712293	0.280981
Russia	1.49589	1.45525	1.6156	1.49589	1.54864	1.8405	1.49589	2.35664	0.277806	1.07818	1.03041	3.59366	1.07818	1.07275	1.17673	1.07824	2.01922	0.344026	1.11166	0.709662	0.818567	1.00449	0.605688	0.720645	1.12435	0.72463	0.452346
Australia	0.754237	0.891087	1.77047	0.754237	0.932423	1.92165	0.754237	1.27593	0.274687	0.564242	0.603807	1.01	0.564242	0.538044	0.499445	0.56427	0.89487	0.252507	0.495938	0.513967	0.489295	0.454431	0.429213	0.441904	0.470805	0.468027	0.47672
Switzerland	3.06762	5.85166	3.61653	3.06762	4.12463	2.58876	3.06762	4.58811	0.410628	1.86515	2.56842	3.27782	1.86515	1.8682	0.514908	1.86508	1.88458	0.0243522	0.584721	2.24578	0.878489	0.515247	1.97385	0.766218	0.414464	1.32898	0.0306711
Turkey	0.755436	0.95668	1.50504	0.755436	0.944329	0.947231	0.755436	1.30312	0.214162	0.603338	0.763889	2.57316	0.603338	0.673168	0.647383	0.60336	1.08954	0.138476	0.533544	0.681009	0.799607	0.474339	0.55894	0.716826	0.479828	0.59616	0.0518071
Taiwan	0.7836	0.657436	0.719977	0.7836	0.716942	0.532137	0.7836	0.95121	0.0945326	0.679816	0.545705	1.22445	0.679816	0.589891	0.315524	0.679849	0.919042	0.00564648	0.598488	0.481527	0.467933	0.550592	0.431027	0.437153	0.603088	0.51828	0.0119981
Norway	3.06762	5.85166	3.61653	3.06762	4.12463	2.58876	3.06762	4.58811	0.410628	1.86515	2.56842	3.27782	1.86515	1.8682	0.514908	1.86508	1.88458	0.0243522	0.584721	2.24578	0.878489	0.515247	1.97385	0.766218	0.414464	1.32898	0.0306711
Indonesia	2.34949	4.07407	1.10431	2.34949	4.66958	0.886436	2.34949	5.26372	0.149727	1.48563	2.3659	2.36448	1.48563	2.26889	0.55711	1.48572	3.02913	0.00769639	1.74017	2.4178	0.720484	1.50305	1.97987	0.63563	1.60143	1.81507	0.0214055
South Africa	1.4376	2.62015	2.66664	1.4376	2.85098	1.46824	1.4376	3.34902	0.400864	0.980442	1.49383	3.31	0.980442	1.48504	0.879328	0.98052	2.37557	0.0326376	0.872636	1.38891	1.28536	0.762972	1.17618	1.15291	0.86001	1.29702	0.0462023
RoW Asia and Pacific	1.41063	2.36495	1.0138	1.41063	2.0649	0.867695	1.41063	2.00343	0.147601	1.16105	1.81655	2.45354	1.16104	1.51414	0.542438	1.16109	1.58966	0.0948492	0.998275	1.07826	0.485752	0.902988	0.90685	0.431085	0.868128	0.729344	0.118383
RoW America	1.58309	1.88088	0.540533	1.58309	1.76927	0.928628	1.58309	1.8637	0.0660188	1.27619	1.35985	1.25123	1.27619	1.18843	0.492241	1.27621	1.40249	0.153622	1.21622	0.924472	0.223606	1.10148	0.748577	0.193467	1.06546	0.653689	0.169722
RoW Europe	1.4219	2.3863	1.921	1.4219	2.14026	1.34161	1.42189	2.19895	0.288439	1.11297	1.92624	3.61814	1.11297	1.67128	0.904402	1.113	1.79466	0.183333	1.07056	1.71971	1.37217	0.945941	1.43632	1.22338	0.924373	1.19173	0.0775951
RoW Africa	3.3904	10.5777	6.12123	3.3904	9.34568	3.96844	3.3904	9.52641	0.894432	2.35098	5.96542	14.7045	2.35098	4.93009	3.90509	2.35097	5.10993	0.131946	2.12248	4.85787	3.42135	1.87561	4.24054	3.02602	1.67088	3.42235	0.180686
RoW Middle East	1.55007	1.79612	0.549013	1.55007	1.84794	0.423382	1.55007	1.92023	0.0835049	1.33276	1.45949	1.77005	1.33276	1.38869	0.506316	1.33274	1.84569	0.0946633	1.25988	1.04818	0.399072	1.1575	0.867117	0.361696	1.14349	0.880125	0.0473388
Production of electricity by biomass and waste	SSP5+RCP6.0			SSP5+RCP4.5			SSP5+RCP2.6			SSP2+RCP6.0			SSP2+RCP4.5			SSP2+RCP2.6			SSP1+RCP6.0			SSP1+RCP4.5			SSP1+RCP2.6
EXIOBASE region	2030	2050	2100	2030	2050	2100	2030	2050	2100	2030	2050	2100	2030	2050	2100	2030	2050	2100	2030	2050	2100	2030	2050	2100	2030	2050	2100
Austria	1.72209	2.69501	7.34366	1.72209	2.95241	19.7618	1.72209	5.0123	15.8313	1.57515	2.23552	3.98981	1.57515	2.34421	3.1842	1.57513	3.15811	0.0510936	1.1544	1.80092	3.58947	1.15022	1.78502	3.54743	1.20557	1.84846	0.154864
Belgium	1.72209	2.69501	7.34366	1.72209	2.95241	19.7618	1.72209	5.0123	15.8313	1.57515	2.23552	3.98981	1.57515	2.34421	3.1842	1.57513	3.15811	0.0510936	1.1544	1.80092	3.58947	1.15022	1.78502	3.54743	1.20557	1.84846	0.154864
Bulgaria	1.89237	2.71812	7.63187	1.89237	3.1326	17.1061	1.89237	5.76675	13.6346	1.68164	2.26441	3.26137	1.68164	2.43054	4.81411	1.68164	3.92859	2.78253	1.58768	2.06681	3.02678	1.58092	2.06243	2.99924	1.72064	2.53825	1.31893
Cyprus	1.89237	2.71812	7.63187	1.89237	3.1326	17.1061	1.89237	5.76675	13.6346	1.68164	2.26441	3.26137	1.68164	2.43054	4.81411	1.68164	3.92859	2.78253	1.58768	2.06681	3.02678	1.58092	2.06243	2.99924	1.72064	2.53825	1.31893
Czech Republic	1.89237	2.71812	7.63187	1.89237	3.1326	17.1061	1.89237	5.76675	13.6346	1.68164	2.26441	3.26137	1.68164	2.43054	4.81411	1.68164	3.92859	2.78253	1.58768	2.06681	3.02678	1.58092	2.06243	2.99924	1.72064	2.53825	1.31893
Germany	1.72209	2.69501	7.34366	1.72209	2.95241	19.7618	1.72209	5.0123	15.8313	1.57515	2.23552	3.98981	1.57515	2.34421	3.1842	1.57513	3.15811	0.0510936	1.1544	1.80092	3.58947	1.15022	1.78502	3.54743	1.20557	1.84846	0.154864
Denmark	1.72209	2.69501	7.34366	1.72209	2.95241	19.7618	1.72209	5.0123	15.8313	1.57515	2.23552	3.98981	1.57515	2.34421	3.1842	1.57513	3.15811	0.0510936	1.1544	1.80092	3.58947	1.15022	1.78502	3.54743	1.20557	1.84846	0.154864
Estonia	1.89237	2.71812	7.63187	1.89237	3.1326	17.1061	1.89237	5.76675	13.6346	1.68164	2.26441	3.26137	1.68164	2.43054	4.81411	1.68164	3.92859	2.78253	1.58768	2.06681	3.02678	1.58092	2.06243	2.99924	1.72064	2.53825	1.31893
Spain	1.72209	2.69501	7.34366	1.72209	2.95241	19.7618	1.72209	5.0123	15.8313	1.57515	2.23552	3.98981	1.57515	2.34421	3.1842	1.57513	3.15811	0.0510936	1.1544	1.80092	3.58947	1.15022	1.78502	3.54743	1.20557	1.84846	0.154864
Finland	1.72209	2.69501	7.34366	1.72209	2.95241	19.7618	1.72209	5.0123	15.8313	1.57515	2.23552	3.98981	1.57515	2.34421	3.1842	1.57513	3.15811	0.0510936	1.1544	1.80092	3.58947	1.15022	1.78502	3.54743	1.20557	1.84846	0.154864
France	1.72209	2.69501	7.34366	1.72209	2.95241	19.7618	1.72209	5.0123	15.8313	1.57515	2.23552	3.98981	1.57515	2.34421	3.1842	1.57513	3.15811	0.0510936	1.1544	1.80092	3.58947	1.15022	1.78502	3.54743	1.20557	1.84846	0.154864
Greece	1.72209	2.69501	7.34366	1.72209	2.95241	19.7618	1.72209	5.0123	15.8313	1.57515	2.23552	3.98981	1.57515	2.34421	3.1842	1.57513	3.15811	0.0510936	1.1544	1.80092	3.58947	1.15022	1.78502	3.54743	1.20557	1.84846	0.154864
Croatia	16.2036	57.595	408.561	16.2036	72.423	877.321	16.2036	209.374	697.288	13.6286	51.1851	263.566	13.6286	56.5254	317.337	13.6287	135.811	74.4394	10.2477	42.4461	181.412	10.0072	41.7195	179.764	11.9722	56.0266	48.9006
Hungary	1.89237	2.71812	7.63187	1.89237	3.1326	17.1061	1.89237	5.76675	13.6346	1.68164	2.26441	3.26137	1.68164	2.43054	4.81411	1.68164	3.92859	2.78253	1.58768	2.06681	3.02678	1.58092	2.06243	2.99924	1.72064	2.53825	1.31893
Ireland	1.72209	2.69501	7.34366	1.72209	2.95241	19.7618	1.72209	5.0123	15.8313	1.57515	2.23552	3.98981	1.57515	2.34421	3.1842	1.57513	3.15811	0.0510936	1.1544	1.80092	3.58947	1.15022	1.78502	3.54743	1.20557	1.84846	0.154864
Italy	1.72209	2.69501	7.34366	1.72209	2.95241	19.7618	1.72209	5.0123	15.8313	1.57515	2.23552	3.98981	1.57515	2.34421	3.1842	1.57513	3.15811	0.0510936	1.1544	1.80092	3.58947	1.15022	1.78502	3.54743	1.20557	1.84846	0.154864
Lithuania	1.89237	2.71812	7.63187	1.89237	3.1326	17.1061	1.89237	5.76675	13.6346	1.68164	2.26441	3.26137	1.68164	2.43054	4.81411	1.68164	3.92859	2.78253	1.58768	2.06681	3.02678	1.58092	2.06243	2.99924	1.72064	2.53825	1.31893
Luxembourg	1.72209	2.69501	7.34366	1.72209	2.95241	19.7618	1.72209	5.0123	15.8313	1.57515	2.23552	3.98981	1.57515	2.34421	3.1842	1.57513	3.15811	0.0510936	1.1544	1.80092	3.58947	1.15022	1.78502	3.54743	1.20557	1.84846	0.154864
Latvia	1.89237	2.71812	7.63187	1.89237	3.1326	17.1061	1.89237	5.76675	13.6346	1.68164	2.26441	3.26137	1.68164	2.43054	4.81411	1.68164	3.92859	2.78253	1.58768	2.06681	3.02678	1.58092	2.06243	2.99924	1.72064	2.53825	1.31893
Malta	1.89237	2.71812	7.63187	1.89237	3.1326	17.1061	1.89237	5.76675	13.6346	1.68164	2.26441	3.26137	1.68164	2.43054	4.81411	1.68164	3.92859	2.78253	1.58768	2.06681	3.02678	1.58092	2.06243	2.99924	1.72064	2.53825	1.31893
Netherlands	1.72209	2.69501	7.34366	1.72209	2.95241	19.7618	1.72209	5.0123	15.8313	1.57515	2.23552	3.98981	1.57515	2.34421	3.1842	1.57513	3.15811	0.0510936	1.1544	1.80092	3.58947	1.15022	1.78502	3.54743	1.20557	1.84846	0.154864
Poland	1.89237	2.71812	7.63187	1.89237	3.1326	17.1061	1.89237	5.76675	13.6346	1.68164	2.26441	3.26137	1.68164	2.43054	4.81411	1.68164	3.92859	2.78253	1.58768	2.06681	3.02678	1.58092	2.06243	2.99924	1.72064	2.53825	1.31893
Portugal	1.72209	2.69501	7.34366	1.72209	2.95241	19.7618	1.72209	5.0123	15.8313	1.57515	2.23552	3.98981	1.57515	2.34421	3.1842	1.57513	3.15811	0.0510936	1.1544	1.80092	3.58947	1.15022	1.78502	3.54743	1.20557	1.84846	0.154864
Romania	1.89237	2.71812	7.63187	1.89237	3.1326	17.1061	1.89237	5.76675	13.6346	1.68164	2.26441	3.26137	1.68164	2.43054	4.81411	1.68164	3.92859	2.78253	1.58768	2.06681	3.02678	1.58092	2.06243	2.99924	1.72064	2.53825	1.31893
Sweden	1.72209	2.69501	7.34366	1.72209	2.95241	19.7618	1.72209	5.0123	15.8313	1.57515	2.23552	3.98981	1.57515	2.34421	3.1842	1.57513	3.15811	0.0510936	1.1544	1.80092	3.58947	1.15022	1.78502	3.54743	1.20557	1.84846	0.154864
Slovenia	1.89237	2.71812	7.63187	1.89237	3.1326	17.1061	1.89237	5.76675	13.6346	1.68164	2.26441	3.26137	1.68164	2.43054	4.81411	1.68164	3.92859	2.78253	1.58768	2.06681	3.02678	1.58092	2.06243	2.99924	1.72064	2.53825	1.31893
Slovakia	1.89237	2.71812	7.63187	1.89237	3.1326	17.1061	1.89237	5.76675	13.6346	1.68164	2.26441	3.26137	1.68164	2.43054	4.81411	1.68164	3.92859	2.78253	1.58768	2.06681	3.02678	1.58092	2.06243	2.99924	1.72064	2.53825	1.31893
United Kingdom	1.72209	2.69501	7.34366	1.72209	2.95241	19.7618	1.72209	5.0123	15.8313	1.57515	2.23552	3.98981	1.57515	2.34421	3.1842	1.57513	3.15811	0.0510936	1.1544	1.80092	3.58947	1.15022	1.78502	3.54743	1.20557	1.84846	0.154864
United States	3.37142	4.76581	36.1056	3.37142	5.93234	125.057	3.37142	14.6333	136.997	2.82117	4.01846	7.38947	2.82117	4.4876	25.1816	2.82116	10.3373	95.9642	1.34114	3.03828	8.11963	1.32101	2.92336	7.83519	1.45334	3.62681	67.0426
Japan	1.1786	1.10063	3.37735	1.1786	1.2904	12.2923	1.1786	2.7613	7.65861	1.09371	0.897579	0.788833	1.09371	0.966366	2.08464	1.09372	1.75642	2.47322	1.12147	0.979678	0.963547	1.12344	0.96833	0.954831	1.18275	1.21632	1.97032
China	2.32145	4.00818	14.8597	2.32145	5.21739	38.2024	2.32145	14.9403	39.4991	1.98915	3.14944	5.13741	1.98915	3.72389	15.8401	1.98917	10.6296	46.4726	2.15428	3.33302	4.89052	2.11659	3.25439	4.83839	2.67431	4.80481	25.3706
Canada	2.11823	3.25804	15.757	2.11823	3.6976	53.1095	2.11823	7.51077	36.8642	1.8134	2.38914	3.99709	1.8134	2.53261	8.79746	1.8134	4.38598	13.28	1.7208	2.19805	3.58532	1.69892	2.17497	3.51575	1.82911	2.34945	7.89962
South Korea	2.29116	3.59655	10.6706	2.29116	4.27356	19.6105	2.29116	3.93402	14.0593	2.05062	2.9921	7.1189	2.05062	3.48047	5.46663	2.05063	4.7093	0.0122145	1.90494	2.99653	8.95667	1.90398	3.00463	9.03387	2.16962	3.98952	0.0413723
Brazil	12.9659	34.5316	142.534	12.9659	39.6834	481.332	12.9659	90.5044	672.905	9.9611	24.3003	83.896	9.9611	24.7608	234.623	9.96114	52.5767	1115.23	10.2354	21.9477	50.9096	10.4396	22.735	50.0339	11.0023	26.1159	538.314
India	6.61766	19.368	43.1862	6.61766	22.4579	82.3125	6.61766	38.2447	84.697	5.24332	13.5302	31.2933	5.24332	14.6517	32.7855	5.24335	22.1379	0.0722412	4.6283	11.532	21.1009	4.60812	11.4952	20.9661	5.36276	14.5792	1.57006
Mexico	27.339	52.772	100.782	27.339	64.5868	651.065	27.339	152.405	616.072	25.5526	50.9659	74.3556	25.5526	55.9545	224.76	25.5526	111.778	638.043	22.7038	44.5259	48.6061	22.6979	43.6527	47.4604	26.0804	54.5133	347.251
Russia	16.4111	53.6534	357.325	16.4111	67.012	796.155	16.4111	181.884	618.754	12.9989	44.4769	204.846	12.9989	49.7349	305.18	12.999	118.731	202.164	11.8991	39.8803	143.159	11.5305	39.6342	141.605	13.9965	51.9762	133.987
Australia	9.2282	27.3921	319.069	9.2282	36.4192	897.855	9.2282	105.907	1045.58	6.94478	20.7418	67.0196	6.94478	22.519	228.529	6.9449	64.8433	978.346	5.71476	17.2948	66.8969	5.5905	16.9416	64.3706	6.66371	23.5654	699.227
Switzerland	19.844	40.5752	116.246	19.844	42.5239	593.66	19.844	63.9354	345.539	14.7856	24.6737	45.9006	14.7856	25.4118	43.6422	14.7856	29.6336	0.12301	3.91776	13.3699	31.9797	3.8986	13.2215	31.6452	4.10841	12.7944	0.766175
Turkey	16.2036	57.595	408.561	16.2036	72.423	877.321	16.2036	209.374	697.288	13.6286	51.1851	263.566	13.6286	56.5254	317.337	13.6287	135.811	74.4394	10.2477	42.4461	181.412	10.0072	41.7195	179.764	11.9722	56.0266	48.9006
Taiwan	3.53385	3.62839	6.08277	3.53385	4.57222	10.7756	3.53385	5.00216	10.5052	3.3518	3.60513	5.93192	3.3518	4.28436	6.08435	3.3518	6.1694	0.0085421	2.66716	3.15066	5.35879	2.66327	3.14714	5.39414	3.18271	4.08187	0.0306177
Norway	19.844	40.5752	116.246	19.844	42.5239	593.66	19.844	63.9354	345.539	14.7856	24.6737	45.9006	14.7856	25.4118	43.6422	14.7856	29.6336	0.12301	3.91776	13.3699	31.9797	3.8986	13.2215	31.6452	4.10841	12.7944	0.766175
Indonesia	19.9791	82.1397	216.358	19.9791	97.0851	651.014	19.9791	163.332	694.44	14.3492	51.8953	178.789	14.3492	54.1379	178.591	14.3493	73.7944	0.519408	13.9148	51.2288	133.474	14.1082	51.9717	133.731	15.9538	67.3217	6.8118
South Africa	18.3083	54.1954	197.24	18.3083	69.7451	369.857	18.3083	142.895	388.129	14.856	38.4246	127.984	14.856	44.8386	141.816	14.8562	87.1138	0.775849	10.5375	31.5424	105.678	10.415	31.3343	105.139	14.0201	47.9747	4.90487
RoW Asia and Pacific	5.15208	15.7117	61.4748	5.15208	18.8073	168.011	5.15208	42.3845	154.221	4.58209	13.45	48.2533	4.58209	14.3881	65.8873	4.5821	26.7681	101.977	4.25764	10.9166	26.9532	4.20227	10.8002	26.5777	4.87722	13.2766	57.6021
RoW America	6.99931	14.0266	24.0143	6.99931	14.8902	85.0115	6.99931	25.4192	96.2959	5.9839	11.5709	20.5858	5.9839	11.6905	43.0119	5.98384	18.0192	127.021	5.2045	9.03728	10.1701	5.21293	9.09198	9.93787	5.3798	9.5936	52.8437
RoW Europe	16.4111	53.6534	357.325	16.4111	67.012	796.155	16.4111	181.884	618.754	12.9989	44.4769	204.846	12.9989	49.7349	305.18	12.999	118.731	202.164	11.8991	39.8803	143.159	11.5305	39.6342	141.605	13.9965	51.9762	133.987
RoW Africa	29.5091	208.673	921.768	29.5091	217.5	1616.59	29.5091	395.593	1604.77	21.6618	112.887	1041.88	21.6618	111.908	653.951	21.6618	169.922	5.98005	19.7338	97.326	516	19.8161	97.9554	505.689	20.2955	91.3193	36.051
RoW Middle East	0	0	0	0	0	0	0	0	0	0	0	0	0	0	0	0	0	0	0	0	0	0	0	0	0	0	0
Production of electricity by nuclear	SSP5+RCP6.0			SSP5+RCP4.5			SSP5+RCP2.6			SSP2+RCP6.0			SSP2+RCP4.5			SSP2+RCP2.6			SSP1+RCP6.0			SSP1+RCP4.5			SSP1+RCP2.6
EXIOBASE region	2030	2050	2100	2030	2050	2100	2030	2050	2100	2030	2050	2100	2030	2050	2100	2030	2050	2100	2030	2050	2100	2030	2050	2100	2030	2050	2100
Austria	1.44221	1.85817	3.07503	1.44221	2.12482	4.77514	1.44221	2.64415	6.24949	1.34135	1.48235	1.54142	1.34135	1.59281	2.59324	1.34132	2.06373	4.23922	1.07529	1.03825	0.932226	1.07585	1.04099	0.944326	1.10876	1.22479	1.74224
Belgium	1.44221	1.85817	3.07503	1.44221	2.12482	4.77514	1.44221	2.64415	6.24949	1.34135	1.48235	1.54142	1.34135	1.59281	2.59324	1.34132	2.06373	4.23922	1.07529	1.03825	0.932226	1.07585	1.04099	0.944326	1.10876	1.22479	1.74224
Bulgaria	1.899	2.63204	3.12043	1.899	3.03609	6.10191	1.899	4.18571	8.86418	1.69073	2.08561	1.58879	1.69073	2.22378	3.3558	1.69073	3.21904	6.7312	1.54674	1.63836	0.950815	1.54743	1.64895	0.97414	1.65827	2.14117	2.60921
Cyprus	1.899	2.63204	3.12043	1.899	3.03609	6.10191	1.899	4.18571	8.86418	1.69073	2.08561	1.58879	1.69073	2.22378	3.3558	1.69073	3.21904	6.7312	1.54674	1.63836	0.950815	1.54743	1.64895	0.97414	1.65827	2.14117	2.60921
Czech Republic	1.899	2.63204	3.12043	1.899	3.03609	6.10191	1.899	4.18571	8.86418	1.69073	2.08561	1.58879	1.69073	2.22378	3.3558	1.69073	3.21904	6.7312	1.54674	1.63836	0.950815	1.54743	1.64895	0.97414	1.65827	2.14117	2.60921
Germany	1.44221	1.85817	3.07503	1.44221	2.12482	4.77514	1.44221	2.64415	6.24949	1.34135	1.48235	1.54142	1.34135	1.59281	2.59324	1.34132	2.06373	4.23922	1.07529	1.03825	0.932226	1.07585	1.04099	0.944326	1.10876	1.22479	1.74224
Denmark	1.44221	1.85817	3.07503	1.44221	2.12482	4.77514	1.44221	2.64415	6.24949	1.34135	1.48235	1.54142	1.34135	1.59281	2.59324	1.34132	2.06373	4.23922	1.07529	1.03825	0.932226	1.07585	1.04099	0.944326	1.10876	1.22479	1.74224
Estonia	1.899	2.63204	3.12043	1.899	3.03609	6.10191	1.899	4.18571	8.86418	1.69073	2.08561	1.58879	1.69073	2.22378	3.3558	1.69073	3.21904	6.7312	1.54674	1.63836	0.950815	1.54743	1.64895	0.97414	1.65827	2.14117	2.60921
Spain	1.44221	1.85817	3.07503	1.44221	2.12482	4.77514	1.44221	2.64415	6.24949	1.34135	1.48235	1.54142	1.34135	1.59281	2.59324	1.34132	2.06373	4.23922	1.07529	1.03825	0.932226	1.07585	1.04099	0.944326	1.10876	1.22479	1.74224
Finland	1.44221	1.85817	3.07503	1.44221	2.12482	4.77514	1.44221	2.64415	6.24949	1.34135	1.48235	1.54142	1.34135	1.59281	2.59324	1.34132	2.06373	4.23922	1.07529	1.03825	0.932226	1.07585	1.04099	0.944326	1.10876	1.22479	1.74224
France	1.44221	1.85817	3.07503	1.44221	2.12482	4.77514	1.44221	2.64415	6.24949	1.34135	1.48235	1.54142	1.34135	1.59281	2.59324	1.34132	2.06373	4.23922	1.07529	1.03825	0.932226	1.07585	1.04099	0.944326	1.10876	1.22479	1.74224
Greece	1.44221	1.85817	3.07503	1.44221	2.12482	4.77514	1.44221	2.64415	6.24949	1.34135	1.48235	1.54142	1.34135	1.59281	2.59324	1.34132	2.06373	4.23922	1.07529	1.03825	0.932226	1.07585	1.04099	0.944326	1.10876	1.22479	1.74224
Croatia	1	1	1	1	1	1	1	1	1	1	1	1	1	1	1	1	1	1	1	1	1	1	1	1	1	1	1
Hungary	1.899	2.63204	3.12043	1.899	3.03609	6.10191	1.899	4.18571	8.86418	1.69073	2.08561	1.58879	1.69073	2.22378	3.3558	1.69073	3.21904	6.7312	1.54674	1.63836	0.950815	1.54743	1.64895	0.97414	1.65827	2.14117	2.60921
Ireland	1.44221	1.85817	3.07503	1.44221	2.12482	4.77514	1.44221	2.64415	6.24949	1.34135	1.48235	1.54142	1.34135	1.59281	2.59324	1.34132	2.06373	4.23922	1.07529	1.03825	0.932226	1.07585	1.04099	0.944326	1.10876	1.22479	1.74224
Italy	1.44221	1.85817	3.07503	1.44221	2.12482	4.77514	1.44221	2.64415	6.24949	1.34135	1.48235	1.54142	1.34135	1.59281	2.59324	1.34132	2.06373	4.23922	1.07529	1.03825	0.932226	1.07585	1.04099	0.944326	1.10876	1.22479	1.74224
Lithuania	1.899	2.63204	3.12043	1.899	3.03609	6.10191	1.899	4.18571	8.86418	1.69073	2.08561	1.58879	1.69073	2.22378	3.3558	1.69073	3.21904	6.7312	1.54674	1.63836	0.950815	1.54743	1.64895	0.97414	1.65827	2.14117	2.60921
Luxembourg	1.44221	1.85817	3.07503	1.44221	2.12482	4.77514	1.44221	2.64415	6.24949	1.34135	1.48235	1.54142	1.34135	1.59281	2.59324	1.34132	2.06373	4.23922	1.07529	1.03825	0.932226	1.07585	1.04099	0.944326	1.10876	1.22479	1.74224
Latvia	1.899	2.63204	3.12043	1.899	3.03609	6.10191	1.899	4.18571	8.86418	1.69073	2.08561	1.58879	1.69073	2.22378	3.3558	1.69073	3.21904	6.7312	1.54674	1.63836	0.950815	1.54743	1.64895	0.97414	1.65827	2.14117	2.60921
Malta	1.899	2.63204	3.12043	1.899	3.03609	6.10191	1.899	4.18571	8.86418	1.69073	2.08561	1.58879	1.69073	2.22378	3.3558	1.69073	3.21904	6.7312	1.54674	1.63836	0.950815	1.54743	1.64895	0.97414	1.65827	2.14117	2.60921
Netherlands	1.44221	1.85817	3.07503	1.44221	2.12482	4.77514	1.44221	2.64415	6.24949	1.34135	1.48235	1.54142	1.34135	1.59281	2.59324	1.34132	2.06373	4.23922	1.07529	1.03825	0.932226	1.07585	1.04099	0.944326	1.10876	1.22479	1.74224
Poland	1.899	2.63204	3.12043	1.899	3.03609	6.10191	1.899	4.18571	8.86418	1.69073	2.08561	1.58879	1.69073	2.22378	3.3558	1.69073	3.21904	6.7312	1.54674	1.63836	0.950815	1.54743	1.64895	0.97414	1.65827	2.14117	2.60921
Portugal	1.44221	1.85817	3.07503	1.44221	2.12482	4.77514	1.44221	2.64415	6.24949	1.34135	1.48235	1.54142	1.34135	1.59281	2.59324	1.34132	2.06373	4.23922	1.07529	1.03825	0.932226	1.07585	1.04099	0.944326	1.10876	1.22479	1.74224
Romania	1.899	2.63204	3.12043	1.899	3.03609	6.10191	1.899	4.18571	8.86418	1.69073	2.08561	1.58879	1.69073	2.22378	3.3558	1.69073	3.21904	6.7312	1.54674	1.63836	0.950815	1.54743	1.64895	0.97414	1.65827	2.14117	2.60921
Sweden	1.44221	1.85817	3.07503	1.44221	2.12482	4.77514	1.44221	2.64415	6.24949	1.34135	1.48235	1.54142	1.34135	1.59281	2.59324	1.34132	2.06373	4.23922	1.07529	1.03825	0.932226	1.07585	1.04099	0.944326	1.10876	1.22479	1.74224
Slovenia	1.899	2.63204	3.12043	1.899	3.03609	6.10191	1.899	4.18571	8.86418	1.69073	2.08561	1.58879	1.69073	2.22378	3.3558	1.69073	3.21904	6.7312	1.54674	1.63836	0.950815	1.54743	1.64895	0.97414	1.65827	2.14117	2.60921
Slovakia	1.899	2.63204	3.12043	1.899	3.03609	6.10191	1.899	4.18571	8.86418	1.69073	2.08561	1.58879	1.69073	2.22378	3.3558	1.69073	3.21904	6.7312	1.54674	1.63836	0.950815	1.54743	1.64895	0.97414	1.65827	2.14117	2.60921
United Kingdom	1.44221	1.85817	3.07503	1.44221	2.12482	4.77514	1.44221	2.64415	6.24949	1.34135	1.48235	1.54142	1.34135	1.59281	2.59324	1.34132	2.06373	4.23922	1.07529	1.03825	0.932226	1.07585	1.04099	0.944326	1.10876	1.22479	1.74224
United States	1.10238	1.39748	2.79172	1.10238	1.69957	4.44845	1.10238	2.47446	6.85053	1.0127	1.10534	1.19761	1.0127	1.21503	2.40019	1.0127	1.87058	3.77615	0.883984	0.805088	0.841534	0.88415	0.808733	0.861744	0.903708	1.05006	1.97574
Japan	4.73095	17.6695	41.785	4.73092	24.221	70.4226	4.73095	42.8578	101.487	3.16305	10.7188	17.0673	3.16305	13.0225	36.1532	3.16333	28.0945	70.855	2.96658	10.1089	13.8922	3.0882	10.2606	14.2697	4.04739	17.7322	39.0625
China	4.24856	8.69298	12.0964	4.24856	12.2111	23.5823	4.24856	23.3447	30.4828	3.5572	6.44987	7.25168	3.5572	7.99602	17.2491	3.5572	18.303	27.176	3.40601	5.46106	4.71089	3.41362	5.52354	4.86229	4.41212	9.53477	13.0624
Canada	2.1365	3.32485	4.8287	2.1365	3.91911	7.27944	2.1365	5.11489	10.211	1.83272	2.37142	2.01335	1.83272	2.5493	3.51257	1.83271	3.54854	5.65337	1.64025	1.90196	1.25144	1.6324	1.91829	1.28724	1.78212	2.4524	2.57471
South Korea	1.82083	2.04641	2.11365	1.82083	2.39147	3.69588	1.82083	3.47246	4.43766	1.6774	1.71592	1.00024	1.6774	1.87553	2.00938	1.67739	2.86244	3.3387	1.51655	1.46459	0.80322	1.51731	1.46749	0.816691	1.66117	1.91919	1.86784
Brazil	2.16475	4.255	5.98546	2.16475	4.90435	9.87165	2.16475	6.35528	14.4506	1.84999	2.89689	4.21467	1.84999	3.02822	7.65367	1.84998	3.95429	11.6197	1.71686	2.26683	1.90974	1.75358	2.3971	2.0326	1.84138	3.02709	4.26787
India	4.61453	11.7688	23.8115	4.61453	14.2399	52.5426	4.61453	21.5209	77.0459	3.80238	7.91211	14.415	3.80239	8.76491	34.7461	3.80238	14.0301	93.0373	3.05234	5.52786	6.52798	3.07358	5.58867	6.67092	3.44438	7.98308	16.8183
Mexico	1.40989	2.35259	4.24637	1.40989	2.7812	6.12119	1.40989	3.97136	8.85477	1.35662	2.03275	4.11786	1.35662	2.24392	7.82952	1.35662	3.25153	11.7878	1.22695	1.50155	1.74688	1.24164	1.52608	1.78989	1.32113	2.00415	4.10994
Russia	1.91503	2.41221	2.27755	1.91503	2.99674	3.35312	1.91503	4.6169	5.383	1.75329	2.04699	1.8143	1.75329	2.29042	3.67312	1.75328	3.83236	5.97315	1.72297	1.82485	0.827122	1.68248	1.84403	0.866479	1.90484	2.61576	2.11459
Australia	1	1	1	1	1	1	1	1	1	1	1	1	1	1	1	1	1	1	1	1	1	1	1	1	1	1	1
Switzerland	2.72012	3.64738	4.26666	2.72012	3.89543	3.41198	2.72012	3.96501	4.41485	2.25044	2.47449	1.8115	2.25044	2.56532	2.39679	2.25044	2.65581	3.47756	1.16732	1.14699	0.901633	1.16785	1.14909	0.910454	1.18858	1.2275	1.30641
Turkey	1	1	1	1	1	1	1	1	1	1	1	1	1	1	1	1	1	1	1	1	1	1	1	1	1	1	1
Taiwan	0.990841	0.74049	1.04898	0.990841	0.877462	2.25217	0.990841	1.41732	3.1097	0.96947	0.685114	0.635223	0.96947	0.755162	1.67514	0.969471	1.26278	3.74537	0.926241	0.59797	0.376776	0.927314	0.599504	0.383827	0.95568	0.770158	0.901452
Norway	2.72012	3.64738	4.26666	2.72012	3.89543	3.41198	2.72012	3.96501	4.41485	2.25044	2.47449	1.8115	2.25044	2.56532	2.39679	2.25044	2.65581	3.47756	1.16732	1.14699	0.901633	1.16785	1.14909	0.910454	1.18858	1.2275	1.30641
Indonesia	1	1	1	1	1	1	1	1	1	1	1	1	1	1	1	1	1	1	1	1	1	1	1	1	1	1	1
South Africa	1.52141	3.12639	5.92041	1.52141	4.1401	14.1261	1.52141	7.39925	21.2438	1.35672	2.16677	3.46019	1.35672	2.52044	8.74724	1.35673	5.23199	22.1511	1.12419	1.4633	1.89699	1.12478	1.4721	1.93616	1.26537	2.47763	5.07604
RoW Asia and Pacific	18.6112	49.1939	93.8902	18.6112	62.1589	184.222	18.6112	96.3246	262.33	17.282	41.4943	77.5143	17.282	45.519	157.306	17.2819	75.5872	324.728	13.9995	27.21	31.696	13.7837	27.5766	32.7463	16.3264	39.9852	82.5975
RoW America	1.8044	8.01291	24.5169	1.8044	9.97407	34.7842	1.8044	14.0186	44.9378	1.71638	6.27689	22.817	1.71638	7.02619	37.3763	1.71638	10.2142	46.3997	1.4993	3.68246	7.95319	1.51465	3.83677	8.22097	1.62226	5.21955	14.3838
RoW Europe	1.98324	3.09046	4.09232	1.98324	3.72635	7.55578	1.98324	5.58226	10.8069	1.74885	2.41613	2.96354	1.74885	2.6877	5.75972	1.74885	4.39578	11.4322	1.55217	1.87978	1.48084	1.54061	1.89391	1.51641	1.70554	2.56944	3.79966
RoW Africa	1.52141	3.12639	5.92041	1.52141	4.1401	14.1261	1.52141	7.39925	21.2438	1.35672	2.16677	3.46019	1.35672	2.52044	8.74724	1.35673	5.23199	22.1511	1.12419	1.4633	1.89699	1.12478	1.4721	1.93616	1.26537	2.47763	5.07604
RoW Middle East	14.5326	46.0309	100.702	14.5326	54.2983	183.335	14.5326	79.6388	286.185	12.8858	40.0187	80.9459	12.8858	42.8997	168.521	12.8861	60.9614	361.023	9.39069	24.5993	33.6765	9.8079	26.2569	34.7478	11.0174	36.8511	104.353
Production of electricity by solar thermal	SSP5+RCP6.0			SSP5+RCP4.5			SSP5+RCP2.6			SSP2+RCP6.0			SSP2+RCP4.5			SSP2+RCP2.6			SSP1+RCP6.0			SSP1+RCP4.5			SSP1+RCP2.6
EXIOBASE region	2030	2050	2100	2030	2050	2100	2030	2050	2100	2030	2050	2100	2030	2050	2100	2030	2050	2100	2030	2050	2100	2030	2050	2100	2030	2050	2100
Austria	1.78683	12.3722	97.3715	1.78683	18.6779	161.565	1.78683	31.6928	241.58	1.58613	8.4367	31.9984	1.58613	10.9029	85.6189	1.58628	22.5765	162.755	1.12341	23.8158	106.512	1.12414	24.033	109.681	1.16551	38.0327	290.193
Belgium	1.78683	12.3722	97.3715	1.78683	18.6779	161.565	1.78683	31.6928	241.58	1.58613	8.4367	31.9984	1.58613	10.9029	85.6189	1.58628	22.5765	162.755	1.12341	23.8158	106.512	1.12414	24.033	109.681	1.16551	38.0327	290.193
Bulgaria	1.78683	12.3722	97.3715	1.78683	18.6779	161.565	1.78683	31.6928	241.58	1.58613	8.4367	31.9984	1.58613	10.9029	85.6189	1.58628	22.5765	162.755	1.12341	23.8158	106.512	1.12414	24.033	109.681	1.16551	38.0327	290.193
Cyprus	1.78683	12.3722	97.3715	1.78683	18.6779	161.565	1.78683	31.6928	241.58	1.58613	8.4367	31.9984	1.58613	10.9029	85.6189	1.58628	22.5765	162.755	1.12341	23.8158	106.512	1.12414	24.033	109.681	1.16551	38.0327	290.193
Czech Republic	1.78683	12.3722	97.3715	1.78683	18.6779	161.565	1.78683	31.6928	241.58	1.58613	8.4367	31.9984	1.58613	10.9029	85.6189	1.58628	22.5765	162.755	1.12341	23.8158	106.512	1.12414	24.033	109.681	1.16551	38.0327	290.193
Germany	1.78683	12.3722	97.3715	1.78683	18.6779	161.565	1.78683	31.6928	241.58	1.58613	8.4367	31.9984	1.58613	10.9029	85.6189	1.58628	22.5765	162.755	1.12341	23.8158	106.512	1.12414	24.033	109.681	1.16551	38.0327	290.193
Denmark	1.78683	12.3722	97.3715	1.78683	18.6779	161.565	1.78683	31.6928	241.58	1.58613	8.4367	31.9984	1.58613	10.9029	85.6189	1.58628	22.5765	162.755	1.12341	23.8158	106.512	1.12414	24.033	109.681	1.16551	38.0327	290.193
Estonia	1.78683	12.3722	97.3715	1.78683	18.6779	161.565	1.78683	31.6928	241.58	1.58613	8.4367	31.9984	1.58613	10.9029	85.6189	1.58628	22.5765	162.755	1.12341	23.8158	106.512	1.12414	24.033	109.681	1.16551	38.0327	290.193
Spain	1.78683	12.3722	97.3715	1.78683	18.6779	161.565	1.78683	31.6928	241.58	1.58613	8.4367	31.9984	1.58613	10.9029	85.6189	1.58628	22.5765	162.755	1.12341	23.8158	106.512	1.12414	24.033	109.681	1.16551	38.0327	290.193
Finland	1.78683	12.3722	97.3715	1.78683	18.6779	161.565	1.78683	31.6928	241.58	1.58613	8.4367	31.9984	1.58613	10.9029	85.6189	1.58628	22.5765	162.755	1.12341	23.8158	106.512	1.12414	24.033	109.681	1.16551	38.0327	290.193
France	1.78683	12.3722	97.3715	1.78683	18.6779	161.565	1.78683	31.6928	241.58	1.58613	8.4367	31.9984	1.58613	10.9029	85.6189	1.58628	22.5765	162.755	1.12341	23.8158	106.512	1.12414	24.033	109.681	1.16551	38.0327	290.193
Greece	1.78683	12.3722	97.3715	1.78683	18.6779	161.565	1.78683	31.6928	241.58	1.58613	8.4367	31.9984	1.58613	10.9029	85.6189	1.58628	22.5765	162.755	1.12341	23.8158	106.512	1.12414	24.033	109.681	1.16551	38.0327	290.193
Croatia	1.78683	12.3722	97.3715	1.78683	18.6779	161.565	1.78683	31.6928	241.58	1.58613	8.4367	31.9984	1.58613	10.9029	85.6189	1.58628	22.5765	162.755	1.12341	23.8158	106.512	1.12414	24.033	109.681	1.16551	38.0327	290.193
Hungary	1.78683	12.3722	97.3715	1.78683	18.6779	161.565	1.78683	31.6928	241.58	1.58613	8.4367	31.9984	1.58613	10.9029	85.6189	1.58628	22.5765	162.755	1.12341	23.8158	106.512	1.12414	24.033	109.681	1.16551	38.0327	290.193
Ireland	1.78683	12.3722	97.3715	1.78683	18.6779	161.565	1.78683	31.6928	241.58	1.58613	8.4367	31.9984	1.58613	10.9029	85.6189	1.58628	22.5765	162.755	1.12341	23.8158	106.512	1.12414	24.033	109.681	1.16551	38.0327	290.193
Italy	1.78683	12.3722	97.3715	1.78683	18.6779	161.565	1.78683	31.6928	241.58	1.58613	8.4367	31.9984	1.58613	10.9029	85.6189	1.58628	22.5765	162.755	1.12341	23.8158	106.512	1.12414	24.033	109.681	1.16551	38.0327	290.193
Lithuania	1.78683	12.3722	97.3715	1.78683	18.6779	161.565	1.78683	31.6928	241.58	1.58613	8.4367	31.9984	1.58613	10.9029	85.6189	1.58628	22.5765	162.755	1.12341	23.8158	106.512	1.12414	24.033	109.681	1.16551	38.0327	290.193
Luxembourg	1.78683	12.3722	97.3715	1.78683	18.6779	161.565	1.78683	31.6928	241.58	1.58613	8.4367	31.9984	1.58613	10.9029	85.6189	1.58628	22.5765	162.755	1.12341	23.8158	106.512	1.12414	24.033	109.681	1.16551	38.0327	290.193
Latvia	1.78683	12.3722	97.3715	1.78683	18.6779	161.565	1.78683	31.6928	241.58	1.58613	8.4367	31.9984	1.58613	10.9029	85.6189	1.58628	22.5765	162.755	1.12341	23.8158	106.512	1.12414	24.033	109.681	1.16551	38.0327	290.193
Malta	1.78683	12.3722	97.3715	1.78683	18.6779	161.565	1.78683	31.6928	241.58	1.58613	8.4367	31.9984	1.58613	10.9029	85.6189	1.58628	22.5765	162.755	1.12341	23.8158	106.512	1.12414	24.033	109.681	1.16551	38.0327	290.193
Netherlands	1.78683	12.3722	97.3715	1.78683	18.6779	161.565	1.78683	31.6928	241.58	1.58613	8.4367	31.9984	1.58613	10.9029	85.6189	1.58628	22.5765	162.755	1.12341	23.8158	106.512	1.12414	24.033	109.681	1.16551	38.0327	290.193
Poland	1.78683	12.3722	97.3715	1.78683	18.6779	161.565	1.78683	31.6928	241.58	1.58613	8.4367	31.9984	1.58613	10.9029	85.6189	1.58628	22.5765	162.755	1.12341	23.8158	106.512	1.12414	24.033	109.681	1.16551	38.0327	290.193
Portugal	1.78683	12.3722	97.3715	1.78683	18.6779	161.565	1.78683	31.6928	241.58	1.58613	8.4367	31.9984	1.58613	10.9029	85.6189	1.58628	22.5765	162.755	1.12341	23.8158	106.512	1.12414	24.033	109.681	1.16551	38.0327	290.193
Romania	1.78683	12.3722	97.3715	1.78683	18.6779	161.565	1.78683	31.6928	241.58	1.58613	8.4367	31.9984	1.58613	10.9029	85.6189	1.58628	22.5765	162.755	1.12341	23.8158	106.512	1.12414	24.033	109.681	1.16551	38.0327	290.193
Sweden	1.78683	12.3722	97.3715	1.78683	18.6779	161.565	1.78683	31.6928	241.58	1.58613	8.4367	31.9984	1.58613	10.9029	85.6189	1.58628	22.5765	162.755	1.12341	23.8158	106.512	1.12414	24.033	109.681	1.16551	38.0327	290.193
Slovenia	1.78683	12.3722	97.3715	1.78683	18.6779	161.565	1.78683	31.6928	241.58	1.58613	8.4367	31.9984	1.58613	10.9029	85.6189	1.58628	22.5765	162.755	1.12341	23.8158	106.512	1.12414	24.033	109.681	1.16551	38.0327	290.193
Slovakia	1.78683	12.3722	97.3715	1.78683	18.6779	161.565	1.78683	31.6928	241.58	1.58613	8.4367	31.9984	1.58613	10.9029	85.6189	1.58628	22.5765	162.755	1.12341	23.8158	106.512	1.12414	24.033	109.681	1.16551	38.0327	290.193
United Kingdom	1.78683	12.3722	97.3715	1.78683	18.6779	161.565	1.78683	31.6928	241.58	1.58613	8.4367	31.9984	1.58613	10.9029	85.6189	1.58628	22.5765	162.755	1.12341	23.8158	106.512	1.12414	24.033	109.681	1.16551	38.0327	290.193
United States	1.41759	4.9217	109.521	1.41759	9.30594	143.539	1.41759	20.9437	320.927	1.29685	3.7837	23.6962	1.29685	5.48197	88.2447	1.29685	15.805	137.727	1.12439	22.0621	117.951	1.12499	22.4946	124.285	1.16884	47.8581	377.028
Japan	110.252	4949.11	77432.4	110.252	8504.27	154285	110.252	17075.6	262739	93.109	3650.84	57811.2	93.1089	5131.69	161593	93.1113	12210.2	432327	359.795	18306.3	102102	372.905	19008	105838	535.694	36651.7	314327
China	35.8399	654.479	11750	35.8399	1554.53	9797.91	35.8399	4809.53	14772.3	26.0212	450.842	4324.11	26.0212	798.309	14120.3	26.022	3686.89	13462.1	112.482	3714.79	14769.4	114.656	3835.55	15409.3	212.471	10943.4	29692
Canada	1.41759	4.9217	109.521	1.41759	9.30594	143.539	1.41759	20.9437	320.927	1.29685	3.7837	23.6962	1.29685	5.48197	88.2447	1.29685	15.805	137.727	1.12439	22.0621	117.951	1.12499	22.4946	124.285	1.16884	47.8581	377.028
South Korea	110.252	4949.11	77432.4	110.252	8504.27	154285	110.252	17075.6	262739	93.109	3650.84	57811.2	93.1089	5131.69	161593	93.1113	12210.2	432327	359.795	18306.3	102102	372.905	19008	105838	535.694	36651.7	314327
Brazil	1.41759	4.9217	109.521	1.41759	9.30594	143.539	1.41759	20.9437	320.927	1.29685	3.7837	23.6962	1.29685	5.48197	88.2447	1.29685	15.805	137.727	1.12439	22.0621	117.951	1.12499	22.4946	124.285	1.16884	47.8581	377.028
India	110.252	4949.11	77432.4	110.252	8504.27	154285	110.252	17075.6	262739	93.109	3650.84	57811.2	93.1089	5131.69	161593	93.1113	12210.2	432327	359.795	18306.3	102102	372.905	19008	105838	535.694	36651.7	314327
Mexico	1.41759	4.9217	109.521	1.41759	9.30594	143.539	1.41759	20.9437	320.927	1.29685	3.7837	23.6962	1.29685	5.48197	88.2447	1.29685	15.805	137.727	1.12439	22.0621	117.951	1.12499	22.4946	124.285	1.16884	47.8581	377.028
Russia	0	0	0	0	0	0	0	0	0	0	0	0	0	0	0	0	0	0	0	0	0	0	0	0	0	0	0
Australia	11.2001	252.233	5672.94	11.2001	496.011	8085.79	11.2001	1107.36	15066.5	7.93183	172.891	1382.74	7.93184	244.289	4976.66	7.93222	713.908	6964.12	14.15	911.391	5383.33	14.5166	957.993	5680.01	22.9901	2162.78	13143.2
Switzerland	1.78683	12.3722	97.3715	1.78683	18.6779	161.565	1.78683	31.6928	241.58	1.58613	8.4367	31.9984	1.58613	10.9029	85.6189	1.58628	22.5765	162.755	1.12341	23.8158	106.512	1.12414	24.033	109.681	1.16551	38.0327	290.193
Turkey	110.252	4949.11	77432.4	110.252	8504.27	154285	110.252	17075.6	262739	93.109	3650.84	57811.2	93.1089	5131.69	161593	93.1113	12210.2	432327	359.795	18306.3	102102	372.905	19008	105838	535.694	36651.7	314327
Taiwan	110.252	4949.11	77432.4	110.252	8504.27	154285	110.252	17075.6	262739	93.109	3650.84	57811.2	93.1089	5131.69	161593	93.1113	12210.2	432327	359.795	18306.3	102102	372.905	19008	105838	535.694	36651.7	314327
Norway	1.78683	12.3722	97.3715	1.78683	18.6779	161.565	1.78683	31.6928	241.58	1.58613	8.4367	31.9984	1.58613	10.9029	85.6189	1.58628	22.5765	162.755	1.12341	23.8158	106.512	1.12414	24.033	109.681	1.16551	38.0327	290.193
Indonesia	110.252	4949.11	77432.4	110.252	8504.27	154285	110.252	17075.6	262739	93.109	3650.84	57811.2	93.1089	5131.69	161593	93.1113	12210.2	432327	359.795	18306.3	102102	372.905	19008	105838	535.694	36651.7	314327
South Africa	1.23105	6.35168	106.552	1.23105	13.0537	251.661	1.23105	34.6997	372.493	1.16545	3.83192	41.1589	1.16545	6.0784	185.569	1.16546	24.0025	447.121	1.39477	21.8703	114.693	1.39799	22.1755	118.906	1.75914	56.6418	325.78
RoW Asia and Pacific	110.252	4949.11	77432.4	110.252	8504.27	154285	110.252	17075.6	262739	93.109	3650.84	57811.2	93.1089	5131.69	161593	93.1113	12210.2	432327	359.795	18306.3	102102	372.905	19008	105838	535.694	36651.7	314327
RoW America	1.41759	4.9217	109.521	1.41759	9.30594	143.539	1.41759	20.9437	320.927	1.29685	3.7837	23.6962	1.29685	5.48197	88.2447	1.29685	15.805	137.727	1.12439	22.0621	117.951	1.12499	22.4946	124.285	1.16884	47.8581	377.028
RoW Europe	1.78683	12.3722	97.3715	1.78683	18.6779	161.565	1.78683	31.6928	241.58	1.58613	8.4367	31.9984	1.58613	10.9029	85.6189	1.58628	22.5765	162.755	1.12341	23.8158	106.512	1.12414	24.033	109.681	1.16551	38.0327	290.193
RoW Africa	96.4199	8137.1	123877	96.4199	11377.5	267192	96.4199	16203.6	388770	60.2866	3809.41	106490	60.2866	4798.61	270837	60.2854	7698.19	779226	291.226	18778.3	149007	308.359	19332.1	153351	373.643	26671	431695
RoW Middle East	1.42695	9.15184	232.456	1.42695	17.87	325.572	1.42695	38.1515	592.699	1.39334	8.78473	165.595	1.39334	13.3922	448.931	1.39336	33.3546	1133.96	2.40199	53.4097	324.424	2.67844	58.2562	340.241	3.64874	115.328	1284.62
Production of electricity by geothermal	SSP5+RCP6.0			SSP5+RCP4.5			SSP5+RCP2.6			SSP2+RCP6.0			SSP2+RCP4.5			SSP2+RCP2.6			SSP1+RCP6.0			SSP1+RCP4.5			SSP1+RCP2.6
EXIOBASE region	2030	2050	2100	2030	2050	2100	2030	2050	2100	2030	2050	2100	2030	2050	2100	2030	2050	2100	2030	2050	2100	2030	2050	2100	2030	2050	2100
Austria	9.2444	11.8668	11.8477	9.2444	11.866	11.8558	9.2444	11.8654	11.841	8.24987	11.8686	11.8635	8.24987	11.8685	11.8617	8.2503	11.8677	11.8557	9.21041	19.855	19.1821	9.22536	19.9509	19.6299	10.0483	25.8601	35.1873
Belgium	9.2444	11.8668	11.8477	9.2444	11.866	11.8558	9.2444	11.8654	11.841	8.24987	11.8686	11.8635	8.24987	11.8685	11.8617	8.2503	11.8677	11.8557	9.21041	19.855	19.1821	9.22536	19.9509	19.6299	10.0483	25.8601	35.1873
Bulgaria	9.2444	11.8668	11.8477	9.2444	11.866	11.8558	9.2444	11.8654	11.841	8.24987	11.8686	11.8635	8.24987	11.8685	11.8617	8.2503	11.8677	11.8557	9.21041	19.855	19.1821	9.22536	19.9509	19.6299	10.0483	25.8601	35.1873
Cyprus	9.2444	11.8668	11.8477	9.2444	11.866	11.8558	9.2444	11.8654	11.841	8.24987	11.8686	11.8635	8.24987	11.8685	11.8617	8.2503	11.8677	11.8557	9.21041	19.855	19.1821	9.22536	19.9509	19.6299	10.0483	25.8601	35.1873
Czech Republic	9.2444	11.8668	11.8477	9.2444	11.866	11.8558	9.2444	11.8654	11.841	8.24987	11.8686	11.8635	8.24987	11.8685	11.8617	8.2503	11.8677	11.8557	9.21041	19.855	19.1821	9.22536	19.9509	19.6299	10.0483	25.8601	35.1873
Germany	9.2444	11.8668	11.8477	9.2444	11.866	11.8558	9.2444	11.8654	11.841	8.24987	11.8686	11.8635	8.24987	11.8685	11.8617	8.2503	11.8677	11.8557	9.21041	19.855	19.1821	9.22536	19.9509	19.6299	10.0483	25.8601	35.1873
Denmark	9.2444	11.8668	11.8477	9.2444	11.866	11.8558	9.2444	11.8654	11.841	8.24987	11.8686	11.8635	8.24987	11.8685	11.8617	8.2503	11.8677	11.8557	9.21041	19.855	19.1821	9.22536	19.9509	19.6299	10.0483	25.8601	35.1873
Estonia	9.2444	11.8668	11.8477	9.2444	11.866	11.8558	9.2444	11.8654	11.841	8.24987	11.8686	11.8635	8.24987	11.8685	11.8617	8.2503	11.8677	11.8557	9.21041	19.855	19.1821	9.22536	19.9509	19.6299	10.0483	25.8601	35.1873
Spain	9.2444	11.8668	11.8477	9.2444	11.866	11.8558	9.2444	11.8654	11.841	8.24987	11.8686	11.8635	8.24987	11.8685	11.8617	8.2503	11.8677	11.8557	9.21041	19.855	19.1821	9.22536	19.9509	19.6299	10.0483	25.8601	35.1873
Finland	9.2444	11.8668	11.8477	9.2444	11.866	11.8558	9.2444	11.8654	11.841	8.24987	11.8686	11.8635	8.24987	11.8685	11.8617	8.2503	11.8677	11.8557	9.21041	19.855	19.1821	9.22536	19.9509	19.6299	10.0483	25.8601	35.1873
France	9.2444	11.8668	11.8477	9.2444	11.866	11.8558	9.2444	11.8654	11.841	8.24987	11.8686	11.8635	8.24987	11.8685	11.8617	8.2503	11.8677	11.8557	9.21041	19.855	19.1821	9.22536	19.9509	19.6299	10.0483	25.8601	35.1873
Greece	9.2444	11.8668	11.8477	9.2444	11.866	11.8558	9.2444	11.8654	11.841	8.24987	11.8686	11.8635	8.24987	11.8685	11.8617	8.2503	11.8677	11.8557	9.21041	19.855	19.1821	9.22536	19.9509	19.6299	10.0483	25.8601	35.1873
Croatia	2.94251	4.31987	4.64305	2.94251	4.65164	4.62977	2.94251	4.65154	4.63484	2.72701	3.87732	4.64422	2.72701	4.27375	4.64107	2.72701	4.65169	4.63963	3.10495	4.55768	4.2577	3.10621	4.56854	4.34323	3.40666	6.58037	11.3402
Hungary	9.2444	11.8668	11.8477	9.2444	11.866	11.8558	9.2444	11.8654	11.841	8.24987	11.8686	11.8635	8.24987	11.8685	11.8617	8.2503	11.8677	11.8557	9.21041	19.855	19.1821	9.22536	19.9509	19.6299	10.0483	25.8601	35.1873
Ireland	9.2444	11.8668	11.8477	9.2444	11.866	11.8558	9.2444	11.8654	11.841	8.24987	11.8686	11.8635	8.24987	11.8685	11.8617	8.2503	11.8677	11.8557	9.21041	19.855	19.1821	9.22536	19.9509	19.6299	10.0483	25.8601	35.1873
Italy	9.2444	11.8668	11.8477	9.2444	11.866	11.8558	9.2444	11.8654	11.841	8.24987	11.8686	11.8635	8.24987	11.8685	11.8617	8.2503	11.8677	11.8557	9.21041	19.855	19.1821	9.22536	19.9509	19.6299	10.0483	25.8601	35.1873
Lithuania	9.2444	11.8668	11.8477	9.2444	11.866	11.8558	9.2444	11.8654	11.841	8.24987	11.8686	11.8635	8.24987	11.8685	11.8617	8.2503	11.8677	11.8557	9.21041	19.855	19.1821	9.22536	19.9509	19.6299	10.0483	25.8601	35.1873
Luxembourg	9.2444	11.8668	11.8477	9.2444	11.866	11.8558	9.2444	11.8654	11.841	8.24987	11.8686	11.8635	8.24987	11.8685	11.8617	8.2503	11.8677	11.8557	9.21041	19.855	19.1821	9.22536	19.9509	19.6299	10.0483	25.8601	35.1873
Latvia	9.2444	11.8668	11.8477	9.2444	11.866	11.8558	9.2444	11.8654	11.841	8.24987	11.8686	11.8635	8.24987	11.8685	11.8617	8.2503	11.8677	11.8557	9.21041	19.855	19.1821	9.22536	19.9509	19.6299	10.0483	25.8601	35.1873
Malta	9.2444	11.8668	11.8477	9.2444	11.866	11.8558	9.2444	11.8654	11.841	8.24987	11.8686	11.8635	8.24987	11.8685	11.8617	8.2503	11.8677	11.8557	9.21041	19.855	19.1821	9.22536	19.9509	19.6299	10.0483	25.8601	35.1873
Netherlands	9.2444	11.8668	11.8477	9.2444	11.866	11.8558	9.2444	11.8654	11.841	8.24987	11.8686	11.8635	8.24987	11.8685	11.8617	8.2503	11.8677	11.8557	9.21041	19.855	19.1821	9.22536	19.9509	19.6299	10.0483	25.8601	35.1873
Poland	9.2444	11.8668	11.8477	9.2444	11.866	11.8558	9.2444	11.8654	11.841	8.24987	11.8686	11.8635	8.24987	11.8685	11.8617	8.2503	11.8677	11.8557	9.21041	19.855	19.1821	9.22536	19.9509	19.6299	10.0483	25.8601	35.1873
Portugal	9.2444	11.8668	11.8477	9.2444	11.866	11.8558	9.2444	11.8654	11.841	8.24987	11.8686	11.8635	8.24987	11.8685	11.8617	8.2503	11.8677	11.8557	9.21041	19.855	19.1821	9.22536	19.9509	19.6299	10.0483	25.8601	35.1873
Romania	9.2444	11.8668	11.8477	9.2444	11.866	11.8558	9.2444	11.8654	11.841	8.24987	11.8686	11.8635	8.24987	11.8685	11.8617	8.2503	11.8677	11.8557	9.21041	19.855	19.1821	9.22536	19.9509	19.6299	10.0483	25.8601	35.1873
Sweden	9.2444	11.8668	11.8477	9.2444	11.866	11.8558	9.2444	11.8654	11.841	8.24987	11.8686	11.8635	8.24987	11.8685	11.8617	8.2503	11.8677	11.8557	9.21041	19.855	19.1821	9.22536	19.9509	19.6299	10.0483	25.8601	35.1873
Slovenia	9.2444	11.8668	11.8477	9.2444	11.866	11.8558	9.2444	11.8654	11.841	8.24987	11.8686	11.8635	8.24987	11.8685	11.8617	8.2503	11.8677	11.8557	9.21041	19.855	19.1821	9.22536	19.9509	19.6299	10.0483	25.8601	35.1873
Slovakia	9.2444	11.8668	11.8477	9.2444	11.866	11.8558	9.2444	11.8654	11.841	8.24987	11.8686	11.8635	8.24987	11.8685	11.8617	8.2503	11.8677	11.8557	9.21041	19.855	19.1821	9.22536	19.9509	19.6299	10.0483	25.8601	35.1873
United Kingdom	9.2444	11.8668	11.8477	9.2444	11.866	11.8558	9.2444	11.8654	11.841	8.24987	11.8686	11.8635	8.24987	11.8685	11.8617	8.2503	11.8677	11.8557	9.21041	19.855	19.1821	9.22536	19.9509	19.6299	10.0483	25.8601	35.1873
United States	7.09884	9.65686	11.6188	7.09884	11.4912	11.5253	7.09884	11.6223	11.613	6.10573	8.28644	9.92055	6.10573	9.18535	11.613	6.10573	11.6224	11.6162	6.03224	10.1068	10.1996	6.03588	10.1571	10.4079	6.57151	13.4844	19.9327
Japan	3.76023	5.61379	5.96969	3.76023	5.97145	5.96763	3.76023	5.97067	5.96646	3.1667	4.43745	5.25567	3.1667	5.07728	5.96705	3.16677	5.97128	5.96844	4.94212	5.98556	5.65045	5.01098	6.06186	5.77677	5.53061	10.1189	12.8363
China	251.139	251.163	250.974	251.139	251.059	250.808	251.139	250.828	250.761	251.221	251.201	251.272	251.221	251.15	251.226	251.219	250.899	250.803	788.454	1023.23	694.437	793.393	1034.19	712.636	1003.6	1501.44	882.263
Canada	7.09884	9.65686	11.6188	7.09884	11.4912	11.5253	7.09884	11.6223	11.613	6.10573	8.28644	9.92055	6.10573	9.18535	11.613	6.10573	11.6224	11.6162	6.03224	10.1068	10.1996	6.03588	10.1571	10.4079	6.57151	13.4844	19.9327
South Korea	5.42055	8.69869	10.3545	5.42055	9.43317	10.6877	5.42055	10.2409	10.3453	4.95229	7.72986	8.81227	4.95229	8.24511	9.87981	4.95228	9.52931	10.3464	5.18324	9.56229	9.17185	5.20183	9.70992	9.36818	5.81051	13.0218	17.6386
Brazil	7.09884	9.65686	11.6188	7.09884	11.4912	11.5253	7.09884	11.6223	11.613	6.10573	8.28644	9.92055	6.10573	9.18535	11.613	6.10573	11.6224	11.6162	6.03224	10.1068	10.1996	6.03588	10.1571	10.4079	6.57151	13.4844	19.9327
India	5.42055	8.69869	10.3545	5.42055	9.43317	10.6877	5.42055	10.2409	10.3453	4.95229	7.72986	8.81227	4.95229	8.24511	9.87981	4.95228	9.52931	10.3464	5.18324	9.56229	9.17185	5.20183	9.70992	9.36818	5.81051	13.0218	17.6386
Mexico	2.52207	3.5243	4.22392	2.52207	4.07662	3.09348	2.52207	4.23223	4.18524	2.42204	3.24868	4.20139	2.42204	3.54755	4.21943	2.42204	4.23185	4.21416	2.58634	3.51464	3.27865	2.62528	3.54738	3.3461	2.84133	4.40931	4.96027
Russia	53.2835	80.8043	116.464	53.2835	102.715	55.1248	53.2835	116.523	116.433	47.2353	70.8023	104.465	47.2353	83.3498	116.401	47.2354	116.52	116.434	51.512	92.2863	80.291	49.6131	94.8494	82.3841	62.3759	130.213	117.14
Australia	3.40893	5.40626	8.53104	3.40893	6.45762	8.55833	3.40893	8.24392	8.52861	2.92051	4.21296	4.80404	2.92051	4.58567	7.39839	2.92051	6.52155	8.52811	3.51326	4.78293	4.72464	3.51803	4.86158	4.84308	3.91819	6.59638	6.67431
Switzerland	1.40736	1.40887	1.40922	1.40736	1.40883	0.637277	1.40736	1.40887	1.40888	1.40697	1.40863	1.40921	1.40697	1.40868	1.40926	1.40697	1.40871	1.40902	1.32906	1.68274	1.44316	1.33007	1.68889	1.47254	1.3621	1.89355	2.58219
Turkey	2.94251	4.31987	4.64305	2.94251	4.65164	4.62977	2.94251	4.65154	4.63484	2.72701	3.87732	4.64422	2.72701	4.27375	4.64107	2.72701	4.65169	4.63963	3.10495	4.55768	4.2577	3.10621	4.56854	4.34323	3.40666	6.58037	11.3402
Taiwan	5.42055	8.69869	10.3545	5.42055	9.43317	10.6877	5.42055	10.2409	10.3453	4.95229	7.72986	8.81227	4.95229	8.24511	9.87981	4.95228	9.52931	10.3464	5.18324	9.56229	9.17185	5.20183	9.70992	9.36818	5.81051	13.0218	17.6386
Norway	1.40736	1.40887	1.40922	1.40736	1.40883	0.637277	1.40736	1.40887	1.40888	1.40697	1.40863	1.40921	1.40697	1.40868	1.40926	1.40697	1.40871	1.40902	1.32906	1.68274	1.44316	1.33007	1.68889	1.47254	1.3621	1.89355	2.58219
Indonesia	3.96217	4.55922	4.55817	3.96217	4.55848	4.55765	3.96217	4.55795	4.55607	3.44058	4.42526	4.55737	3.44058	4.55784	4.55646	3.44058	4.5574	4.55599	2.77747	4.98126	4.229	2.8095	5.06845	4.2844	3.02468	7.26391	9.46494
South Africa	10.1111	21.604	22.0425	10.1111	21.8618	21.8305	10.1111	22.0762	22.0171	9.12352	19.8933	22.0484	9.12352	20.3358	22.0347	9.12352	20.745	22.0179	10.4768	25.7846	28.9289	10.6428	26.1297	29.2468	11.1992	29.3337	37.2492
RoW Asia and Pacific	5.42055	8.69869	10.3545	5.42055	9.43317	10.6877	5.42055	10.2409	10.3453	4.95229	7.72986	8.81227	4.95229	8.24511	9.87981	4.95228	9.52931	10.3464	5.18324	9.56229	9.17185	5.20183	9.70992	9.36818	5.81051	13.0218	17.6386
RoW America	8.53016	19.1085	24.7781	8.53016	21.7304	21.9383	8.53016	26.4507	31.1845	7.72847	16.5899	23.0633	7.72847	17.5565	30.9657	7.72847	22.0977	33.4769	15.2621	23.0506	16.5391	15.5524	23.7472	16.9348	16.7251	28.8637	23.3121
RoW Europe	3.72798	5.10502	5.4277	3.72798	5.43663	5.41399	3.72798	5.43622	5.41876	3.51255	4.66254	5.42921	3.51255	5.0589	5.4261	3.51255	5.43661	5.42355	4.57946	6.64573	6.03343	4.56845	6.69781	6.15507	5.16604	9.56567	14.2045
RoW Africa	10.1111	21.604	22.0425	10.1111	21.8618	21.8305	10.1111	22.0762	22.0171	9.12352	19.8933	22.0484	9.12352	20.3358	22.0347	9.12352	20.745	22.0179	10.4768	25.7846	28.9289	10.6428	26.1297	29.2468	11.1992	29.3337	37.2492
RoW Middle East	0	0	0	0	0	0	0	0	0	0	0	0	0	0	0	0	0	0	0	0	0	0	0	0	0	0	0
Production of electricity by hydro	SSP5+RCP6.0			SSP5+RCP4.5			SSP5+RCP2.6			SSP2+RCP6.0			SSP2+RCP4.5			SSP2+RCP2.6			SSP1+RCP6.0			SSP1+RCP4.5			SSP1+RCP2.6
EXIOBASE region	2030	2050	2100	2030	2050	2100	2030	2050	2100	2030	2050	2100	2030	2050	2100	2030	2050	2100	2030	2050	2100	2030	2050	2100	2030	2050	2100
Austria	0.988319	0.988319	0.988319	0.988319	0.988319	0.988319	0.988319	0.988319	0.988319	0.988319	0.988319	0.988319	0.988319	0.988319	0.988319	0.988319	0.988319	0.988319	0.988319	0.988319	0.988319	0.988319	0.988319	0.988319	0.988319	0.988319	0.988319
Belgium	0.988319	0.988319	0.988319	0.988319	0.988319	0.988319	0.988319	0.988319	0.988319	0.988319	0.988319	0.988319	0.988319	0.988319	0.988319	0.988319	0.988319	0.988319	0.988319	0.988319	0.988319	0.988319	0.988319	0.988319	0.988319	0.988319	0.988319
Bulgaria	1.1168	1.27789	1.68059	1.1168	1.27789	1.68059	1.1168	1.27789	1.68059	1.1168	1.27789	1.68059	1.1168	1.27789	1.68059	1.1168	1.27789	1.68059	1.1168	1.27789	1.68059	1.1168	1.27789	1.68059	1.1168	1.27789	1.68059
Cyprus	1.1168	1.27789	1.68059	1.1168	1.27789	1.68059	1.1168	1.27789	1.68059	1.1168	1.27789	1.68059	1.1168	1.27789	1.68059	1.1168	1.27789	1.68059	1.1168	1.27789	1.68059	1.1168	1.27789	1.68059	1.1168	1.27789	1.68059
Czech Republic	1.1168	1.27789	1.68059	1.1168	1.27789	1.68059	1.1168	1.27789	1.68059	1.1168	1.27789	1.68059	1.1168	1.27789	1.68059	1.1168	1.27789	1.68059	1.1168	1.27789	1.68059	1.1168	1.27789	1.68059	1.1168	1.27789	1.68059
Germany	0.988319	0.988319	0.988319	0.988319	0.988319	0.988319	0.988319	0.988319	0.988319	0.988319	0.988319	0.988319	0.988319	0.988319	0.988319	0.988319	0.988319	0.988319	0.988319	0.988319	0.988319	0.988319	0.988319	0.988319	0.988319	0.988319	0.988319
Denmark	0.988319	0.988319	0.988319	0.988319	0.988319	0.988319	0.988319	0.988319	0.988319	0.988319	0.988319	0.988319	0.988319	0.988319	0.988319	0.988319	0.988319	0.988319	0.988319	0.988319	0.988319	0.988319	0.988319	0.988319	0.988319	0.988319	0.988319
Estonia	1.1168	1.27789	1.68059	1.1168	1.27789	1.68059	1.1168	1.27789	1.68059	1.1168	1.27789	1.68059	1.1168	1.27789	1.68059	1.1168	1.27789	1.68059	1.1168	1.27789	1.68059	1.1168	1.27789	1.68059	1.1168	1.27789	1.68059
Spain	0.988319	0.988319	0.988319	0.988319	0.988319	0.988319	0.988319	0.988319	0.988319	0.988319	0.988319	0.988319	0.988319	0.988319	0.988319	0.988319	0.988319	0.988319	0.988319	0.988319	0.988319	0.988319	0.988319	0.988319	0.988319	0.988319	0.988319
Finland	0.988319	0.988319	0.988319	0.988319	0.988319	0.988319	0.988319	0.988319	0.988319	0.988319	0.988319	0.988319	0.988319	0.988319	0.988319	0.988319	0.988319	0.988319	0.988319	0.988319	0.988319	0.988319	0.988319	0.988319	0.988319	0.988319	0.988319
France	0.988319	0.988319	0.988319	0.988319	0.988319	0.988319	0.988319	0.988319	0.988319	0.988319	0.988319	0.988319	0.988319	0.988319	0.988319	0.988319	0.988319	0.988319	0.988319	0.988319	0.988319	0.988319	0.988319	0.988319	0.988319	0.988319	0.988319
Greece	0.988319	0.988319	0.988319	0.988319	0.988319	0.988319	0.988319	0.988319	0.988319	0.988319	0.988319	0.988319	0.988319	0.988319	0.988319	0.988319	0.988319	0.988319	0.988319	0.988319	0.988319	0.988319	0.988319	0.988319	0.988319	0.988319	0.988319
Croatia	1.08469	1.20428	1.50324	1.08469	1.20428	1.50324	1.08469	1.20428	1.50324	1.08469	1.20428	1.50324	1.08469	1.20428	1.50324	1.08469	1.20428	1.50324	1.08469	1.20428	1.50324	1.08469	1.20428	1.50324	1.08469	1.20428	1.50324
Hungary	1.1168	1.27789	1.68059	1.1168	1.27789	1.68059	1.1168	1.27789	1.68059	1.1168	1.27789	1.68059	1.1168	1.27789	1.68059	1.1168	1.27789	1.68059	1.1168	1.27789	1.68059	1.1168	1.27789	1.68059	1.1168	1.27789	1.68059
Ireland	0.988319	0.988319	0.988319	0.988319	0.988319	0.988319	0.988319	0.988319	0.988319	0.988319	0.988319	0.988319	0.988319	0.988319	0.988319	0.988319	0.988319	0.988319	0.988319	0.988319	0.988319	0.988319	0.988319	0.988319	0.988319	0.988319	0.988319
Italy	0.988319	0.988319	0.988319	0.988319	0.988319	0.988319	0.988319	0.988319	0.988319	0.988319	0.988319	0.988319	0.988319	0.988319	0.988319	0.988319	0.988319	0.988319	0.988319	0.988319	0.988319	0.988319	0.988319	0.988319	0.988319	0.988319	0.988319
Lithuania	1.1168	1.27789	1.68059	1.1168	1.27789	1.68059	1.1168	1.27789	1.68059	1.1168	1.27789	1.68059	1.1168	1.27789	1.68059	1.1168	1.27789	1.68059	1.1168	1.27789	1.68059	1.1168	1.27789	1.68059	1.1168	1.27789	1.68059
Luxembourg	0.988319	0.988319	0.988319	0.988319	0.988319	0.988319	0.988319	0.988319	0.988319	0.988319	0.988319	0.988319	0.988319	0.988319	0.988319	0.988319	0.988319	0.988319	0.988319	0.988319	0.988319	0.988319	0.988319	0.988319	0.988319	0.988319	0.988319
Latvia	1.1168	1.27789	1.68059	1.1168	1.27789	1.68059	1.1168	1.27789	1.68059	1.1168	1.27789	1.68059	1.1168	1.27789	1.68059	1.1168	1.27789	1.68059	1.1168	1.27789	1.68059	1.1168	1.27789	1.68059	1.1168	1.27789	1.68059
Malta	1.1168	1.27789	1.68059	1.1168	1.27789	1.68059	1.1168	1.27789	1.68059	1.1168	1.27789	1.68059	1.1168	1.27789	1.68059	1.1168	1.27789	1.68059	1.1168	1.27789	1.68059	1.1168	1.27789	1.68059	1.1168	1.27789	1.68059
Netherlands	0.988319	0.988319	0.988319	0.988319	0.988319	0.988319	0.988319	0.988319	0.988319	0.988319	0.988319	0.988319	0.988319	0.988319	0.988319	0.988319	0.988319	0.988319	0.988319	0.988319	0.988319	0.988319	0.988319	0.988319	0.988319	0.988319	0.988319
Poland	1.1168	1.27789	1.68059	1.1168	1.27789	1.68059	1.1168	1.27789	1.68059	1.1168	1.27789	1.68059	1.1168	1.27789	1.68059	1.1168	1.27789	1.68059	1.1168	1.27789	1.68059	1.1168	1.27789	1.68059	1.1168	1.27789	1.68059
Portugal	0.988319	0.988319	0.988319	0.988319	0.988319	0.988319	0.988319	0.988319	0.988319	0.988319	0.988319	0.988319	0.988319	0.988319	0.988319	0.988319	0.988319	0.988319	0.988319	0.988319	0.988319	0.988319	0.988319	0.988319	0.988319	0.988319	0.988319
Romania	1.1168	1.27789	1.68059	1.1168	1.27789	1.68059	1.1168	1.27789	1.68059	1.1168	1.27789	1.68059	1.1168	1.27789	1.68059	1.1168	1.27789	1.68059	1.1168	1.27789	1.68059	1.1168	1.27789	1.68059	1.1168	1.27789	1.68059
Sweden	0.988319	0.988319	0.988319	0.988319	0.988319	0.988319	0.988319	0.988319	0.988319	0.988319	0.988319	0.988319	0.988319	0.988319	0.988319	0.988319	0.988319	0.988319	0.988319	0.988319	0.988319	0.988319	0.988319	0.988319	0.988319	0.988319	0.988319
Slovenia	1.1168	1.27789	1.68059	1.1168	1.27789	1.68059	1.1168	1.27789	1.68059	1.1168	1.27789	1.68059	1.1168	1.27789	1.68059	1.1168	1.27789	1.68059	1.1168	1.27789	1.68059	1.1168	1.27789	1.68059	1.1168	1.27789	1.68059
Slovakia	1.1168	1.27789	1.68059	1.1168	1.27789	1.68059	1.1168	1.27789	1.68059	1.1168	1.27789	1.68059	1.1168	1.27789	1.68059	1.1168	1.27789	1.68059	1.1168	1.27789	1.68059	1.1168	1.27789	1.68059	1.1168	1.27789	1.68059
United Kingdom	0.988319	0.988319	0.988319	0.988319	0.988319	0.988319	0.988319	0.988319	0.988319	0.988319	0.988319	0.988319	0.988319	0.988319	0.988319	0.988319	0.988319	0.988319	0.988319	0.988319	0.988319	0.988319	0.988319	0.988319	0.988319	0.988319	0.988319
United States	1.02075	1.05764	1.14988	1.02075	1.05764	1.14988	1.02075	1.05764	1.14988	1.02075	1.05764	1.14988	1.02075	1.05764	1.14988	1.02075	1.05764	1.14988	1.02075	1.05764	1.14988	1.02075	1.05764	1.14988	1.02075	1.05764	1.14988
Japan	0.8151	0.824433	0.847769	0.8151	0.824433	0.847769	0.8151	0.824433	0.847769	0.8151	0.824433	0.847769	0.8151	0.824433	0.847769	0.8151	0.824433	0.847769	0.8151	0.824433	0.847769	0.8151	0.824433	0.847769	0.8151	0.824433	0.847769
China	0.999993	0.999993	0.999993	0.999993	0.999993	0.999993	0.999993	0.999993	0.999993	0.999993	0.999993	0.999993	0.999993	0.999993	0.999993	0.999993	0.999993	0.999993	0.999993	0.999993	0.999993	0.999993	0.999993	0.999993	0.999993	0.999993	0.999993
Canada	1.05243	1.12286	1.29895	1.05243	1.12286	1.29895	1.05243	1.12286	1.29895	1.05243	1.12286	1.29895	1.05243	1.12286	1.29895	1.05243	1.12286	1.29895	1.05243	1.12286	1.29895	1.05243	1.12286	1.29895	1.05243	1.12286	1.29895
South Korea	1.27029	2.19753	4.5156	1.27029	2.19753	4.5156	1.27029	2.19753	4.5156	1.27029	2.19753	4.5156	1.27029	2.19753	4.5156	1.27029	2.19753	4.5156	1.27029	2.19753	4.5156	1.27029	2.19753	4.5156	1.27029	2.19753	4.5156
Brazil	1.0988	1.23053	1.55985	1.0988	1.23053	1.55985	1.0988	1.23053	1.55985	1.0988	1.23053	1.55985	1.0988	1.23053	1.55985	1.0988	1.23053	1.55985	1.0988	1.23053	1.55985	1.0988	1.23053	1.55985	1.0988	1.23053	1.55985
India	1.30869	1.72029	2.74927	1.30869	1.72029	2.74927	1.30869	1.72029	2.74927	1.30869	1.72029	2.74927	1.30869	1.72029	2.74927	1.30869	1.72029	2.74927	1.30869	1.72029	2.74927	1.30869	1.72029	2.74927	1.30869	1.72029	2.74927
Mexico	1.00624	1.01457	1.03537	1.00624	1.01457	1.03537	1.00624	1.01457	1.03537	1.00624	1.01457	1.03537	1.00624	1.01457	1.03537	1.00624	1.01457	1.03537	1.00624	1.01457	1.03537	1.00624	1.01457	1.03537	1.00624	1.01457	1.03537
Russia	1.20464	1.47749	2.15961	1.20464	1.47749	2.15961	1.20464	1.47749	2.15961	1.20464	1.47749	2.15961	1.20464	1.47749	2.15961	1.20464	1.47749	2.15961	1.20464	1.47749	2.15961	1.20464	1.47749	2.15961	1.20464	1.47749	2.15961
Australia	1.14511	1.3386	1.82232	1.14511	1.3386	1.82232	1.14511	1.3386	1.82232	1.14511	1.3386	1.82232	1.14511	1.3386	1.82232	1.14511	1.3386	1.82232	1.14511	1.3386	1.82232	1.14511	1.3386	1.82232	1.14511	1.3386	1.82232
Switzerland	1	1	1	1	1	1	1	1	1	1	1	1	1	1	1	1	1	1	1	1	1	1	1	1	1	1	1
Turkey	1.08469	1.20428	1.50324	1.08469	1.20428	1.50324	1.08469	1.20428	1.50324	1.08469	1.20428	1.50324	1.08469	1.20428	1.50324	1.08469	1.20428	1.50324	1.08469	1.20428	1.50324	1.08469	1.20428	1.50324	1.08469	1.20428	1.50324
Taiwan	1.14182	1.3309	1.80362	1.14182	1.3309	1.80362	1.14182	1.3309	1.80362	1.14182	1.3309	1.80362	1.14182	1.3309	1.80362	1.14182	1.3309	1.80362	1.14182	1.3309	1.80362	1.14182	1.3309	1.80362	1.14182	1.3309	1.80362
Norway	1	1	1	1	1	1	1	1	1	1	1	1	1	1	1	1	1	1	1	1	1	1	1	1	1	1	1
Indonesia	1.10775	1.25141	1.61057	1.10775	1.25141	1.61057	1.10775	1.25141	1.61057	1.10775	1.25141	1.61057	1.10775	1.25141	1.61057	1.10775	1.25141	1.61057	1.10775	1.25141	1.61057	1.10775	1.25141	1.61057	1.10775	1.25141	1.61057
South Africa	1.50864	2.18682	3.88223	1.50864	2.18682	3.88223	1.50864	2.18682	3.88223	1.50864	2.18682	3.88223	1.50864	2.18682	3.88223	1.50864	2.18682	3.88223	1.50864	2.18682	3.88223	1.50864	2.18682	3.88223	1.50864	2.18682	3.88223
RoW Asia and Pacific	1.1831	1.42724	2.03758	1.1831	1.42724	2.03758	1.1831	1.42724	2.03758	1.1831	1.42724	2.03758	1.1831	1.42724	2.03758	1.1831	1.42724	2.03758	1.1831	1.42724	2.03758	1.1831	1.42724	2.03758	1.1831	1.42724	2.03758
RoW America	1.19659	1.4587	2.114	1.19659	1.4587	2.114	1.19659	1.4587	2.114	1.19659	1.4587	2.114	1.19659	1.4587	2.114	1.19659	1.4587	2.114	1.19659	1.4587	2.114	1.19659	1.4587	2.114	1.19659	1.4587	2.114
RoW Europe	1.08628	1.2076	1.51093	1.08628	1.2076	1.51093	1.08628	1.2076	1.51093	1.08628	1.2076	1.51093	1.08628	1.2076	1.51093	1.08628	1.2076	1.51093	1.08628	1.2076	1.51093	1.08628	1.2076	1.51093	1.08628	1.2076	1.51093
RoW Africa	1.61938	2.44521	4.50981	1.61938	2.44521	4.50981	1.61938	2.44521	4.50981	1.61938	2.44521	4.50981	1.61938	2.44521	4.50981	1.61938	2.44521	4.50981	1.61938	2.44521	4.50981	1.61938	2.44521	4.50981	1.61938	2.44521	4.50981
RoW Middle East	2.35751	4.16752	8.69254	2.35751	4.16752	8.69254	2.35751	4.16752	8.69254	2.35751	4.16752	8.69254	2.35751	4.16752	8.69254	2.35751	4.16752	8.69254	2.35751	4.16752	8.69254	2.35751	4.16752	8.69254	2.35751	4.16752	8.69254
Production of electricity by solar photovoltaic	SSP5+RCP6.0			SSP5+RCP4.5			SSP5+RCP2.6			SSP2+RCP6.0			SSP2+RCP4.5			SSP2+RCP2.6			SSP1+RCP6.0			SSP1+RCP4.5			SSP1+RCP2.6
EXIOBASE region	2030	2050	2100	2030	2050	2100	2030	2050	2100	2030	2050	2100	2030	2050	2100	2030	2050	2100	2030	2050	2100	2030	2050	2100	2030	2050	2100
Austria	4.2673	7.81522	10.8766	4.26729	8.53093	13.2196	4.26729	9.96063	15.094	3.6877	5.6501	4.81902	3.6877	5.96508	6.36193	3.68784	7.17106	8.56874	2.0767	6.1593	6.12293	2.08136	6.17044	6.19598	2.28543	7.06127	10.929
Belgium	4.2673	7.81522	10.8766	4.26729	8.53093	13.2196	4.26729	9.96063	15.094	3.6877	5.6501	4.81902	3.6877	5.96508	6.36193	3.68784	7.17106	8.56874	2.0767	6.1593	6.12293	2.08136	6.17044	6.19598	2.28543	7.06127	10.929
Bulgaria	6.44351	14.4097	14.1445	6.44351	15.5709	17.8158	6.44351	19.6034	22.3079	5.22698	10.4352	6.77588	5.22698	10.7811	9.35471	5.22699	13.9664	14.201	4.74627	11.4184	7.57086	4.74484	11.4146	7.66106	5.28232	13.3655	16.7132
Cyprus	6.44351	14.4097	14.1445	6.44351	15.5709	17.8158	6.44351	19.6034	22.3079	5.22698	10.4352	6.77588	5.22698	10.7811	9.35471	5.22699	13.9664	14.201	4.74627	11.4184	7.57086	4.74484	11.4146	7.66106	5.28232	13.3655	16.7132
Czech Republic	6.44351	14.4097	14.1445	6.44351	15.5709	17.8158	6.44351	19.6034	22.3079	5.22698	10.4352	6.77588	5.22698	10.7811	9.35471	5.22699	13.9664	14.201	4.74627	11.4184	7.57086	4.74484	11.4146	7.66106	5.28232	13.3655	16.7132
Germany	4.2673	7.81522	10.8766	4.26729	8.53093	13.2196	4.26729	9.96063	15.094	3.6877	5.6501	4.81902	3.6877	5.96508	6.36193	3.68784	7.17106	8.56874	2.0767	6.1593	6.12293	2.08136	6.17044	6.19598	2.28543	7.06127	10.929
Denmark	4.2673	7.81522	10.8766	4.26729	8.53093	13.2196	4.26729	9.96063	15.094	3.6877	5.6501	4.81902	3.6877	5.96508	6.36193	3.68784	7.17106	8.56874	2.0767	6.1593	6.12293	2.08136	6.17044	6.19598	2.28543	7.06127	10.929
Estonia	6.44351	14.4097	14.1445	6.44351	15.5709	17.8158	6.44351	19.6034	22.3079	5.22698	10.4352	6.77588	5.22698	10.7811	9.35471	5.22699	13.9664	14.201	4.74627	11.4184	7.57086	4.74484	11.4146	7.66106	5.28232	13.3655	16.7132
Spain	4.2673	7.81522	10.8766	4.26729	8.53093	13.2196	4.26729	9.96063	15.094	3.6877	5.6501	4.81902	3.6877	5.96508	6.36193	3.68784	7.17106	8.56874	2.0767	6.1593	6.12293	2.08136	6.17044	6.19598	2.28543	7.06127	10.929
Finland	4.2673	7.81522	10.8766	4.26729	8.53093	13.2196	4.26729	9.96063	15.094	3.6877	5.6501	4.81902	3.6877	5.96508	6.36193	3.68784	7.17106	8.56874	2.0767	6.1593	6.12293	2.08136	6.17044	6.19598	2.28543	7.06127	10.929
France	4.2673	7.81522	10.8766	4.26729	8.53093	13.2196	4.26729	9.96063	15.094	3.6877	5.6501	4.81902	3.6877	5.96508	6.36193	3.68784	7.17106	8.56874	2.0767	6.1593	6.12293	2.08136	6.17044	6.19598	2.28543	7.06127	10.929
Greece	4.2673	7.81522	10.8766	4.26729	8.53093	13.2196	4.26729	9.96063	15.094	3.6877	5.6501	4.81902	3.6877	5.96508	6.36193	3.68784	7.17106	8.56874	2.0767	6.1593	6.12293	2.08136	6.17044	6.19598	2.28543	7.06127	10.929
Croatia	55.0083	268.247	274.5	55.0083	286.411	351.392	55.0083	375.487	434.211	43.8729	201.665	226.326	43.8729	208.351	263.688	43.8733	283.121	471.914	99.0352	277.448	185.716	98.9122	276.508	189.056	109.038	304.327	588.747
Hungary	6.44351	14.4097	14.1445	6.44351	15.5709	17.8158	6.44351	19.6034	22.3079	5.22698	10.4352	6.77588	5.22698	10.7811	9.35471	5.22699	13.9664	14.201	4.74627	11.4184	7.57086	4.74484	11.4146	7.66106	5.28232	13.3655	16.7132
Ireland	4.2673	7.81522	10.8766	4.26729	8.53093	13.2196	4.26729	9.96063	15.094	3.6877	5.6501	4.81902	3.6877	5.96508	6.36193	3.68784	7.17106	8.56874	2.0767	6.1593	6.12293	2.08136	6.17044	6.19598	2.28543	7.06127	10.929
Italy	4.2673	7.81522	10.8766	4.26729	8.53093	13.2196	4.26729	9.96063	15.094	3.6877	5.6501	4.81902	3.6877	5.96508	6.36193	3.68784	7.17106	8.56874	2.0767	6.1593	6.12293	2.08136	6.17044	6.19598	2.28543	7.06127	10.929
Lithuania	6.44351	14.4097	14.1445	6.44351	15.5709	17.8158	6.44351	19.6034	22.3079	5.22698	10.4352	6.77588	5.22698	10.7811	9.35471	5.22699	13.9664	14.201	4.74627	11.4184	7.57086	4.74484	11.4146	7.66106	5.28232	13.3655	16.7132
Luxembourg	4.2673	7.81522	10.8766	4.26729	8.53093	13.2196	4.26729	9.96063	15.094	3.6877	5.6501	4.81902	3.6877	5.96508	6.36193	3.68784	7.17106	8.56874	2.0767	6.1593	6.12293	2.08136	6.17044	6.19598	2.28543	7.06127	10.929
Latvia	6.44351	14.4097	14.1445	6.44351	15.5709	17.8158	6.44351	19.6034	22.3079	5.22698	10.4352	6.77588	5.22698	10.7811	9.35471	5.22699	13.9664	14.201	4.74627	11.4184	7.57086	4.74484	11.4146	7.66106	5.28232	13.3655	16.7132
Malta	6.44351	14.4097	14.1445	6.44351	15.5709	17.8158	6.44351	19.6034	22.3079	5.22698	10.4352	6.77588	5.22698	10.7811	9.35471	5.22699	13.9664	14.201	4.74627	11.4184	7.57086	4.74484	11.4146	7.66106	5.28232	13.3655	16.7132
Netherlands	4.2673	7.81522	10.8766	4.26729	8.53093	13.2196	4.26729	9.96063	15.094	3.6877	5.6501	4.81902	3.6877	5.96508	6.36193	3.68784	7.17106	8.56874	2.0767	6.1593	6.12293	2.08136	6.17044	6.19598	2.28543	7.06127	10.929
Poland	6.44351	14.4097	14.1445	6.44351	15.5709	17.8158	6.44351	19.6034	22.3079	5.22698	10.4352	6.77588	5.22698	10.7811	9.35471	5.22699	13.9664	14.201	4.74627	11.4184	7.57086	4.74484	11.4146	7.66106	5.28232	13.3655	16.7132
Portugal	4.2673	7.81522	10.8766	4.26729	8.53093	13.2196	4.26729	9.96063	15.094	3.6877	5.6501	4.81902	3.6877	5.96508	6.36193	3.68784	7.17106	8.56874	2.0767	6.1593	6.12293	2.08136	6.17044	6.19598	2.28543	7.06127	10.929
Romania	6.44351	14.4097	14.1445	6.44351	15.5709	17.8158	6.44351	19.6034	22.3079	5.22698	10.4352	6.77588	5.22698	10.7811	9.35471	5.22699	13.9664	14.201	4.74627	11.4184	7.57086	4.74484	11.4146	7.66106	5.28232	13.3655	16.7132
Sweden	4.2673	7.81522	10.8766	4.26729	8.53093	13.2196	4.26729	9.96063	15.094	3.6877	5.6501	4.81902	3.6877	5.96508	6.36193	3.68784	7.17106	8.56874	2.0767	6.1593	6.12293	2.08136	6.17044	6.19598	2.28543	7.06127	10.929
Slovenia	6.44351	14.4097	14.1445	6.44351	15.5709	17.8158	6.44351	19.6034	22.3079	5.22698	10.4352	6.77588	5.22698	10.7811	9.35471	5.22699	13.9664	14.201	4.74627	11.4184	7.57086	4.74484	11.4146	7.66106	5.28232	13.3655	16.7132
Slovakia	6.44351	14.4097	14.1445	6.44351	15.5709	17.8158	6.44351	19.6034	22.3079	5.22698	10.4352	6.77588	5.22698	10.7811	9.35471	5.22699	13.9664	14.201	4.74627	11.4184	7.57086	4.74484	11.4146	7.66106	5.28232	13.3655	16.7132
United Kingdom	4.2673	7.81522	10.8766	4.26729	8.53093	13.2196	4.26729	9.96063	15.094	3.6877	5.6501	4.81902	3.6877	5.96508	6.36193	3.68784	7.17106	8.56874	2.0767	6.1593	6.12293	2.08136	6.17044	6.19598	2.28543	7.06127	10.929
United States	13.8508	29.0348	50.3242	13.8508	32.1616	63.0084	13.8508	40.4281	87.0033	10.6976	20.3567	17.6151	10.6976	21.2173	23.7796	10.6976	27.3056	38.1009	6.5394	24.727	23.7622	6.54291	24.692	24.0433	7.40391	27.9938	51.3311
Japan	3.26271	4.91732	4.65351	3.26271	5.65963	4.92435	3.26271	7.42913	5.92706	2.61259	3.04199	1.33712	2.61259	3.32642	2.03895	2.61263	4.7658	3.27813	1.74675	3.37316	2.33015	1.78042	3.39663	2.3681	1.97989	4.29371	4.64643
China	15.6655	35.8286	26.3383	15.6655	43.2117	25.578	15.6655	63.4988	31.7543	12.0965	25.6794	14.6081	12.0965	29.5541	23.1306	12.0967	48.8966	30.7648	23.4907	39.121	18.1985	23.4367	39.1903	18.7616	28.0838	55.1591	38.2764
Canada	9.04134	27.1237	42.8629	9.04134	32.388	50.6245	9.04134	41.9635	64.6093	6.88721	17.5743	15.1534	6.88721	19.4475	23.0611	6.8873	28.1493	33.3523	7.605	31.0425	26.5798	7.58408	31.2809	27.066	9.22141	38.2333	44.9087
South Korea	7.35126	17.6786	21.5356	7.35126	21.5557	23.3242	7.35126	30.9247	23.813	6.14722	13.0834	9.8489	6.14722	15.1342	14.0878	6.1474	24.604	17.8176	10.5145	23.1948	15.6413	10.5239	23.2534	15.9335	12.5238	29.3947	29.7868
Brazil	930.74	3895.43	3787.25	930.74	3929.81	4060.1	930.74	4539.82	5928.99	654.209	2332.76	2599.67	654.209	2267.74	3296.01	654.215	2608.76	5584.09	1741.93	4061.81	2163.49	1755.46	4127.57	2238.44	1731.05	4329.71	4620.43
India	36.2212	130.203	145.361	36.2213	123.067	219.226	36.2213	151.859	261.774	26.6668	82.93	109.78	26.6668	78.7655	178.799	26.667	93.5784	367.625	35.061	94.6637	121.153	35.1276	95.0479	124.229	26.667	93.5784	367.625
Mexico	103.358	502.469	767.649	103.358	504.216	823.694	103.358	616.415	1143.63	87.3696	375.855	688.431	87.3696	381.426	776.376	87.37	442.529	1278.18	189.47	548.639	557.911	195.891	554.817	564.863	203.53	599.87	1224.99
Russia	29.7428	129.17	248.129	29.7428	195.585	191.384	29.7428	346.435	347.618	23.89	100.273	178.66	23.89	130.043	286.726	23.8905	270.221	413.556	99.087	353.707	222.625	96.1356	364.834	229.795	130.214	495.836	411.43
Australia	11.7084	31.6491	61.4551	11.7084	34.3044	77.0077	11.7084	42.2249	92.1747	8.92177	20.1705	20.199	8.92177	20.3684	28.0628	8.92183	25.5199	43.9795	12.6997	28.4384	31.6271	12.6048	28.4675	32.4853	13.8142	35.5434	66.4669
Switzerland	17.834	30.8152	34.9868	17.834	32.936	30.1736	17.834	33.5171	36.7853	13.7043	20.341	16.1923	13.7043	21.469	20.2203	13.7043	22.2581	24.1917	2.38014	22.8725	21.9144	2.38877	22.9144	22.0725	2.61547	24.4489	27.9145
Turkey	55.0083	268.247	274.5	55.0083	286.411	351.392	55.0083	375.487	434.211	43.8729	201.665	226.326	43.8729	208.351	263.688	43.8733	283.121	471.914	99.0352	277.448	185.716	98.9122	276.508	189.056	109.038	304.327	588.747
Taiwan	20.0985	44.1871	70.5073	20.0985	54.7916	78.593	20.0985	78.0345	82.0941	17.3957	35.6774	40.9176	17.3957	42.0236	68.7234	17.396	66.3389	90.3807	28.2603	60.7644	63.4475	28.5745	61.0349	64.5223	34.8047	82.8393	105.382
Norway	17.834	30.8152	34.9868	17.834	32.936	30.1736	17.834	33.5171	36.7853	13.7043	20.341	16.1923	13.7043	21.469	20.2203	13.7043	22.2581	24.1917	2.38014	22.8725	21.9144	2.38877	22.9144	22.0725	2.61547	24.4489	27.9145
Indonesia	9331.41	43827.6	33100.9	9331.41	38236.3	50986.7	9331.41	41416.2	75293	6020.75	22941	23011.6	6020.75	19850.6	31180.4	6020.82	19441.1	94486.7	12346.5	34207.9	27911	12403.4	34396.9	28443.5	11004.8	39509.2	92078
South Africa	26.3501	59.5389	55.1379	26.3501	64.7088	81.4642	26.3501	88.1048	101.653	21.6526	41.474	31.6659	21.6526	43.2341	64.6214	21.6528	61.6519	109.092	29.3326	54.6494	56.3551	29.2903	54.7943	58.0145	33.3796	82.6802	145.551
RoW Asia and Pacific	26.368	103.064	157.247	26.368	110.89	212.886	26.368	138.561	257.74	21.5058	70.8044	108.244	21.5058	72.2842	150.727	21.506	91.0199	295.522	36.13	95.4534	108.552	35.8807	95.7237	110.63	39.0202	117.029	274.589
RoW America	45.7588	146.643	167.881	45.7588	148.487	195.374	45.7588	173.709	231.823	36.9998	103.95	155.699	36.9998	101.501	191.185	36.9999	115.622	254.408	56.2666	144.17	127.982	56.3576	146.072	130.199	56.8068	159.476	203.423
RoW Europe	29.8099	137.359	147.738	29.8099	151.749	183.174	29.8099	204.435	225.039	23.1377	100.651	113.037	23.1377	106.351	138.887	23.1379	151.792	237.443	55.6534	152.156	99.2387	55.0732	151.888	100.879	62.6523	174.029	276.673
RoW Africa	121.14	834.57	2517.02	121.14	817.537	3605.92	121.14	929.507	4244.16	90.1793	406.846	1957.15	90.1793	395.566	3019.39	90.1796	442.198	5862.88	140.98	700.253	2112.32	140.99	707.865	2157.98	138.689	812.282	5460.18
RoW Middle East	66.9147	290.642	518.545	66.9147	277.161	727	66.9147	348.746	939.712	53.2785	215.91	377.189	53.2785	197.755	529.101	53.2803	215.403	971.938	90.7404	275.287	358.75	89.0083	277.82	367.111	79.2101	300.928	1240.9
Production of electricity by wind	SSP5+RCP6.0			SSP5+RCP4.5			SSP5+RCP2.6			SSP2+RCP6.0			SSP2+RCP4.5			SSP2+RCP2.6			SSP1+RCP6.0			SSP1+RCP4.5			SSP1+RCP2.6
EXIOBASE region	2030	2050	2100	2030	2050	2100	2030	2050	2100	2030	2050	2100	2030	2050	2100	2030	2050	2100	2030	2050	2100	2030	2050	2100	2030	2050	2100
Austria	2.72223	5.10626	12.1561	2.72223	5.89384	14.6632	2.72223	7.18712	16.8124	2.41935	3.74547	5.33464	2.41935	4.09857	7.59329	2.4194	5.27738	9.99321	4.62397	6.26818	5.91945	4.62986	6.2871	6.01122	4.96907	7.64674	10.3377
Belgium	2.72223	5.10626	12.1561	2.72223	5.89384	14.6632	2.72223	7.18712	16.8124	2.41935	3.74547	5.33464	2.41935	4.09857	7.59329	2.4194	5.27738	9.99321	4.62397	6.26818	5.91945	4.62986	6.2871	6.01122	4.96907	7.64674	10.3377
Bulgaria	3.89555	8.20478	16.0062	3.89555	9.75514	20.3541	3.89555	13.0307	24.7789	3.28532	6.03344	7.51703	3.28532	6.63572	11.3564	3.28532	9.49676	16.2268	3.44323	7.30025	7.96867	3.44954	7.35396	8.11099	3.90496	9.76819	16.3512
Cyprus	3.89555	8.20478	16.0062	3.89555	9.75514	20.3541	3.89555	13.0307	24.7789	3.28532	6.03344	7.51703	3.28532	6.63572	11.3564	3.28532	9.49676	16.2268	3.44323	7.30025	7.96867	3.44954	7.35396	8.11099	3.90496	9.76819	16.3512
Czech Republic	3.89555	8.20478	16.0062	3.89555	9.75514	20.3541	3.89555	13.0307	24.7789	3.28532	6.03344	7.51703	3.28532	6.63572	11.3564	3.28532	9.49676	16.2268	3.44323	7.30025	7.96867	3.44954	7.35396	8.11099	3.90496	9.76819	16.3512
Germany	2.72223	5.10626	12.1561	2.72223	5.89384	14.6632	2.72223	7.18712	16.8124	2.41935	3.74547	5.33464	2.41935	4.09857	7.59329	2.4194	5.27738	9.99321	4.62397	6.26818	5.91945	4.62986	6.2871	6.01122	4.96907	7.64674	10.3377
Denmark	2.72223	5.10626	12.1561	2.72223	5.89384	14.6632	2.72223	7.18712	16.8124	2.41935	3.74547	5.33464	2.41935	4.09857	7.59329	2.4194	5.27738	9.99321	4.62397	6.26818	5.91945	4.62986	6.2871	6.01122	4.96907	7.64674	10.3377
Estonia	3.89555	8.20478	16.0062	3.89555	9.75514	20.3541	3.89555	13.0307	24.7789	3.28532	6.03344	7.51703	3.28532	6.63572	11.3564	3.28532	9.49676	16.2268	3.44323	7.30025	7.96867	3.44954	7.35396	8.11099	3.90496	9.76819	16.3512
Spain	2.72223	5.10626	12.1561	2.72223	5.89384	14.6632	2.72223	7.18712	16.8124	2.41935	3.74547	5.33464	2.41935	4.09857	7.59329	2.4194	5.27738	9.99321	4.62397	6.26818	5.91945	4.62986	6.2871	6.01122	4.96907	7.64674	10.3377
Finland	2.72223	5.10626	12.1561	2.72223	5.89384	14.6632	2.72223	7.18712	16.8124	2.41935	3.74547	5.33464	2.41935	4.09857	7.59329	2.4194	5.27738	9.99321	4.62397	6.26818	5.91945	4.62986	6.2871	6.01122	4.96907	7.64674	10.3377
France	2.72223	5.10626	12.1561	2.72223	5.89384	14.6632	2.72223	7.18712	16.8124	2.41935	3.74547	5.33464	2.41935	4.09857	7.59329	2.4194	5.27738	9.99321	4.62397	6.26818	5.91945	4.62986	6.2871	6.01122	4.96907	7.64674	10.3377
Greece	2.72223	5.10626	12.1561	2.72223	5.89384	14.6632	2.72223	7.18712	16.8124	2.41935	3.74547	5.33464	2.41935	4.09857	7.59329	2.4194	5.27738	9.99321	4.62397	6.26818	5.91945	4.62986	6.2871	6.01122	4.96907	7.64674	10.3377
Croatia	2.91609	6.15675	12.5709	2.91609	7.5815	16.0556	2.91609	11.241	19.1919	2.60798	4.79521	9.21173	2.60798	5.43198	13.6552	2.60798	8.81543	19.9509	6.35405	9.3144	6.86666	6.34922	9.31095	7.00586	6.94493	11.4604	15.5499
Hungary	3.89555	8.20478	16.0062	3.89555	9.75514	20.3541	3.89555	13.0307	24.7789	3.28532	6.03344	7.51703	3.28532	6.63572	11.3564	3.28532	9.49676	16.2268	3.44323	7.30025	7.96867	3.44954	7.35396	8.11099	3.90496	9.76819	16.3512
Ireland	2.72223	5.10626	12.1561	2.72223	5.89384	14.6632	2.72223	7.18712	16.8124	2.41935	3.74547	5.33464	2.41935	4.09857	7.59329	2.4194	5.27738	9.99321	4.62397	6.26818	5.91945	4.62986	6.2871	6.01122	4.96907	7.64674	10.3377
Italy	2.72223	5.10626	12.1561	2.72223	5.89384	14.6632	2.72223	7.18712	16.8124	2.41935	3.74547	5.33464	2.41935	4.09857	7.59329	2.4194	5.27738	9.99321	4.62397	6.26818	5.91945	4.62986	6.2871	6.01122	4.96907	7.64674	10.3377
Lithuania	3.89555	8.20478	16.0062	3.89555	9.75514	20.3541	3.89555	13.0307	24.7789	3.28532	6.03344	7.51703	3.28532	6.63572	11.3564	3.28532	9.49676	16.2268	3.44323	7.30025	7.96867	3.44954	7.35396	8.11099	3.90496	9.76819	16.3512
Luxembourg	2.72223	5.10626	12.1561	2.72223	5.89384	14.6632	2.72223	7.18712	16.8124	2.41935	3.74547	5.33464	2.41935	4.09857	7.59329	2.4194	5.27738	9.99321	4.62397	6.26818	5.91945	4.62986	6.2871	6.01122	4.96907	7.64674	10.3377
Latvia	3.89555	8.20478	16.0062	3.89555	9.75514	20.3541	3.89555	13.0307	24.7789	3.28532	6.03344	7.51703	3.28532	6.63572	11.3564	3.28532	9.49676	16.2268	3.44323	7.30025	7.96867	3.44954	7.35396	8.11099	3.90496	9.76819	16.3512
Malta	3.89555	8.20478	16.0062	3.89555	9.75514	20.3541	3.89555	13.0307	24.7789	3.28532	6.03344	7.51703	3.28532	6.63572	11.3564	3.28532	9.49676	16.2268	3.44323	7.30025	7.96867	3.44954	7.35396	8.11099	3.90496	9.76819	16.3512
Netherlands	2.72223	5.10626	12.1561	2.72223	5.89384	14.6632	2.72223	7.18712	16.8124	2.41935	3.74547	5.33464	2.41935	4.09857	7.59329	2.4194	5.27738	9.99321	4.62397	6.26818	5.91945	4.62986	6.2871	6.01122	4.96907	7.64674	10.3377
Poland	3.89555	8.20478	16.0062	3.89555	9.75514	20.3541	3.89555	13.0307	24.7789	3.28532	6.03344	7.51703	3.28532	6.63572	11.3564	3.28532	9.49676	16.2268	3.44323	7.30025	7.96867	3.44954	7.35396	8.11099	3.90496	9.76819	16.3512
Portugal	2.72223	5.10626	12.1561	2.72223	5.89384	14.6632	2.72223	7.18712	16.8124	2.41935	3.74547	5.33464	2.41935	4.09857	7.59329	2.4194	5.27738	9.99321	4.62397	6.26818	5.91945	4.62986	6.2871	6.01122	4.96907	7.64674	10.3377
Romania	3.89555	8.20478	16.0062	3.89555	9.75514	20.3541	3.89555	13.0307	24.7789	3.28532	6.03344	7.51703	3.28532	6.63572	11.3564	3.28532	9.49676	16.2268	3.44323	7.30025	7.96867	3.44954	7.35396	8.11099	3.90496	9.76819	16.3512
Sweden	2.72223	5.10626	12.1561	2.72223	5.89384	14.6632	2.72223	7.18712	16.8124	2.41935	3.74547	5.33464	2.41935	4.09857	7.59329	2.4194	5.27738	9.99321	4.62397	6.26818	5.91945	4.62986	6.2871	6.01122	4.96907	7.64674	10.3377
Slovenia	3.89555	8.20478	16.0062	3.89555	9.75514	20.3541	3.89555	13.0307	24.7789	3.28532	6.03344	7.51703	3.28532	6.63572	11.3564	3.28532	9.49676	16.2268	3.44323	7.30025	7.96867	3.44954	7.35396	8.11099	3.90496	9.76819	16.3512
Slovakia	3.89555	8.20478	16.0062	3.89555	9.75514	20.3541	3.89555	13.0307	24.7789	3.28532	6.03344	7.51703	3.28532	6.63572	11.3564	3.28532	9.49676	16.2268	3.44323	7.30025	7.96867	3.44954	7.35396	8.11099	3.90496	9.76819	16.3512
United Kingdom	2.72223	5.10626	12.1561	2.72223	5.89384	14.6632	2.72223	7.18712	16.8124	2.41935	3.74547	5.33464	2.41935	4.09857	7.59329	2.4194	5.27738	9.99321	4.62397	6.26818	5.91945	4.62986	6.2871	6.01122	4.96907	7.64674	10.3377
United States	4.83335	7.58584	20.9123	4.83335	9.32283	23.7823	4.83335	12.6086	35.3119	4.00746	5.54293	7.36323	4.00746	6.20038	11.429	4.00746	8.92283	16.82	8.04125	9.48269	9.23103	8.04194	9.51092	9.43489	8.58293	12.2309	18.3881
Japan	5.13506	15.9111	53.7861	5.13515	22.3896	56.4294	5.13503	37.9793	75.5055	3.85976	9.91912	16.4221	3.85976	12.3223	29.2188	3.85991	25.6803	45.996	9.31751	23.5631	24.9691	9.58561	23.8305	25.6798	11.5152	37.304	51.25
China	4.93774	9.64217	14.9163	4.93774	13.2859	11.7883	4.93774	21.3191	15.7015	4.12915	7.02488	8.07251	4.12915	8.78453	12.4067	4.12917	16.625	14.4655	4.8264	10.083	8.03906	4.84262	10.2002	8.22466	6.23043	16.1381	12.3061
Canada	4.64334	10.1142	27.2635	4.64334	12.5255	31.8321	4.64334	16.5797	41.576	3.79021	6.63404	10.1872	3.79021	7.51906	14.9585	3.79021	11.2087	22.1926	5.28019	10.0797	11.7265	5.24409	10.2367	12.0002	6.01602	13.7598	21.732
South Korea	11.7836	31.6564	99.9327	11.7836	43.8112	108.574	11.7836	75.5683	106.93	9.84261	23.5608	43.2515	9.84261	29.3553	67.1392	9.84283	59.8649	75.6721	12.6241	41.9537	57.6107	12.6394	42.1481	58.771	16.1416	66.7462	93.8742
Brazil	10.0474	21.6211	25.1573	10.0474	24.3485	25.7216	10.0474	29.7135	39.8596	8.13653	14.1293	18.6627	8.13653	14.7952	27.3464	8.13649	18.5841	36.747	6.17822	15.6883	13.3971	6.41042	16.5631	13.8949	6.93994	20.766	22.802
India	10.8871	40.4289	76.8203	10.8871	46.569	94.9205	10.8871	60.642	107.759	8.61467	26.9078	50.9649	8.61468	29.2886	82.0144	8.61473	39.7672	122.077	11.2136	32.625	39.6364	11.2944	32.7863	40.3083	12.6039	41.677	69.4584
Mexico	5.03084	15.2213	33.5435	5.03084	18.2839	27.0953	5.03084	25.7863	51.0096	4.63989	12.7462	29.5995	4.63989	14.2768	45.299	4.63989	20.5429	67.9109	4.61642	15.8336	21.2928	4.74453	16.0333	21.7957	5.46384	21.3311	37.5875
Russia	519.192	1328.24	3458.26	519.192	1974.74	2292.56	519.192	3456.98	5283.95	432.045	1047.84	2566	432.045	1340.93	4116.54	432.048	2762.85	6217.71	428.167	1582.91	2086.42	409.557	1690.41	2154.04	590.384	2941.31	4058.27
Australia	4.24774	10.7571	35.0977	4.24774	13.7085	40.8876	4.24774	19.3693	52.5146	3.43367	7.14917	11.7528	3.43367	7.92743	18.9221	3.43366	12.203	26.0256	4.58714	10.3772	14.1693	4.59296	10.5676	14.5355	5.3156	15.024	24.8296
Switzerland	29.4397	57.9336	100.491	29.4397	62.4523	84.7415	29.4397	63.3821	103.673	22.5081	37.5651	47.4614	22.5081	39.8131	58.5089	22.5081	41.2945	71.9472	45.9866	59.3179	51.568	46.0442	59.4665	52.1226	48.1233	64.721	75.6738
Turkey	2.91609	6.15675	12.5709	2.91609	7.5815	16.0556	2.91609	11.241	19.1919	2.60798	4.79521	9.21173	2.60798	5.43198	13.6552	2.60798	8.81543	19.9509	6.35405	9.3144	6.86666	6.34922	9.31095	7.00586	6.94493	11.4604	15.5499
Taiwan	12.3765	19.5718	81.8758	12.3765	27.2755	95.5838	12.3765	50.0822	95.6702	11.2517	16.9465	43.6422	11.2517	21.214	82.2473	11.2518	43.9034	99.3415	10.9226	24.8674	51.8399	11.015	24.9954	52.8908	13.4198	43.8927	79.1927
Norway	29.4397	57.9336	100.491	29.4397	62.4523	84.7415	29.4397	63.3821	103.673	22.5081	37.5651	47.4614	22.5081	39.8131	58.5089	22.5081	41.2945	71.9472	45.9866	59.3179	51.568	46.0442	59.4665	52.1226	48.1233	64.721	75.6738
Indonesia	3498.59	24099.4	85269.1	3498.59	31389.2	115291	3498.59	49211.5	146141	2463.4	13478.7	50732.3	2463.4	15058.2	81622	2463.42	25614	147994	3531.86	29345.5	45483.5	3617.86	30051.4	46338.2	4219.56	44878.3	90044.6
South Africa	15.8519	44.9654	76.4625	15.8519	56.3969	100.14	15.8519	81.1206	120.493	12.94	30.3454	43.4769	12.94	35.0266	77.0314	12.9401	57.2552	118.011	12.5823	38.4978	42.816	12.5993	38.7111	43.7298	16.72	58.9871	82.1759
RoW Asia and Pacific	16.0061	65.8792	159.753	16.0061	80.041	203.753	16.0061	108.671	255.745	13.682	47.566	115.092	13.682	52.5577	172.07	13.682	75.0493	275.275	17.2492	61.2839	87.9655	17.3434	62.0222	89.6555	20.3173	81.6933	170.171
RoW America	20.0577	58.2899	95.2344	20.0577	66.2399	87.4606	20.0577	83.0666	129.001	17.1927	44.2493	89.1889	17.1927	46.7802	124.028	17.1927	59.6149	147.64	18.577	54.1081	58.9726	18.9972	55.8867	60.3334	20.7091	69.1721	86.64
RoW Europe	3.69147	9.01337	18.5535	3.69147	11.3792	22.7932	3.69147	16.9061	27.8068	3.16036	6.71461	12.9905	3.16036	7.7815	18.97	3.16035	12.9158	27.965	7.30911	12.4653	10.2433	7.27701	12.5323	10.4481	8.18385	16.0025	21.5639
RoW Africa	35.753	266.8	1002.68	35.753	300.363	1372.18	35.753	364.44	1600.46	27.6691	138.06	831.221	27.6691	148.478	1243.82	27.6692	186.622	1991.26	33.2644	208.689	549.74	33.8916	211.685	558.492	36.3567	246.459	1003.48
RoW Middle East	234.543	910.321	2847.3	234.544	1096.78	3683.95	234.544	1606.5	5070.98	206.454	786.075	2113.17	206.454	856.303	3468.44	206.461	1226.3	5867.97	201.614	973.345	1481.81	214.731	1028.04	1521.93	246.988	1414.79	3797.37
