# Supplementary material for: The global power sector’s low-carbon transition may enhance sustainable development goal achievement
Source: Nat Commun. 2023 May 30;14:3144. doi: 10.1038/s41467-023-38987-4 (PMC10229651; doi:10.1038/s41467-023-38987-4)
Supplement: Supplementary file 10 — Source Data [file 41467_2023_38987_MOESM10_ESM.xlsx]

## Sheet: Fig. 2
Environmental Emissions Change
a	CO2 emissions Change				b	SOX emissions Change				c	NOX emissions Change				d	NOX emissions Change
RCP2.6	2100	SSP1	-0.316378		RCP2.6	2100	SSP1	-0.289366		RCP2.6	2100	SSP1	-0.162562		RCP2.6	2100	SSP1	-0.106948
		SSP2	-0.320872				SSP2	-0.287515				SSP2	-0.154064				SSP2	-0.106532
		SSP5	-0.311689				SSP5	-0.284659				SSP5	-0.133035				SSP5	-0.105952
	2050	SSP1	-0.0645472			2050	SSP1	-0.24645			2050	SSP1	-0.109977			2050	SSP1	-0.0867257
		SSP2	-0.116557				SSP2	-0.235078				SSP2	-0.121428				SSP2	-0.0813739
		SSP5	-0.0623311				SSP5	-0.252644				SSP5	-0.102645				SSP5	-0.0909417
	2030	SSP1	0.046149			2030	SSP1	-0.112841			2030	SSP1	-0.0346228			2030	SSP1	-0.0257009
		SSP2	0.095167				SSP2	-0.0325526				SSP2	-0.0124573				SSP2	0.0101271
		SSP5	0.159763				SSP5	-0.0439718				SSP5	-0.0114318				SSP5	0.00525316
RCP4.5	2100	SSP1	-0.123924		RCP4.5	2100	SSP1	-0.283608		RCP4.5	2100	SSP1	-0.155614		RCP4.5	2100	SSP1	-0.104105
		SSP2	-0.211056				SSP2	-0.282954				SSP2	-0.15325				SSP2	-0.104051
		SSP5	-0.292781				SSP5	-0.282175				SSP5	-0.118268				SSP5	-0.10523
	2050	SSP1	0.0563836			2050	SSP1	-0.220172			2050	SSP1	-0.0771607			2050	SSP1	-0.0752982
		SSP2	0.0923969				SSP2	-0.166259				SSP2	-0.0703849				SSP2	-0.0485943
		SSP5	0.202797				SSP5	-0.193553				SSP5	-0.0387011				SSP5	-0.0639262
	2030	SSP1	0.0697196			2030	SSP1	-0.0977708			2030	SSP1	-0.0248797			2030	SSP1	-0.019132
		SSP2	0.0951369				SSP2	-0.0321326				SSP2	0.00573603				SSP2	0.010207
		SSP5	0.159763				SSP5	-0.0440272				SSP5	0.014381				SSP5	0.00527017
RCP6.0	2100	SSP1	-0.11727		RCP6.0	2100	SSP1	-0.283168		RCP6.0	2100	SSP1	-0.155012		RCP6.0	2100	SSP1	-0.103978
		SSP2	0.0857345				SSP2	-0.250058				SSP2	-0.134425				SSP2	-0.0919204
		SSP5	-0.0746889				SSP5	-0.282465				SSP5	-0.134245				SSP5	-0.104346
	2050	SSP1	0.0656534			2050	SSP1	-0.218333			2050	SSP1	-0.0755863			2050	SSP1	-0.0749368
		SSP2	0.13816				SSP2	-0.153046				SSP2	-0.0639546				SSP2	-0.0429817
		SSP5	0.311179				SSP5	-0.176809				SSP5	-0.0426686				SSP5	-0.0573688
	2030	SSP1	0.0771321			2030	SSP1	-0.0949151			2030	SSP1	-0.0229187			2030	SSP1	-0.0186847
		SSP2	0.0951665				SSP2	-0.032021				SSP2	0.00663224				SSP2	0.010247
		SSP5	0.197581				SSP5	0.126954				SSP5	0.0686681				SSP5	0.0711908
Resources Use Change
e	Blue water withdrawal Change				f	Blue water consumption Change				g	Fossil fuel use Change				h	Other material use Change
RCP2.6	2100	SSP1	-0.323274		RCP2.6	2100	SSP1	-0.00784107		RCP2.6	2100	SSP1	-0.114216		RCP2.6	2100	SSP1	0.0207025
		SSP2	-0.271662				SSP2	0.000480586				SSP2	-0.0882123				SSP2	0.0356822
		SSP5	-0.212286				SSP5	0.00989874				SSP5	-0.0915149				SSP5	0.0496368
	2050	SSP1	-0.206061			2050	SSP1	-0.00240009			2050	SSP1	-0.0974759			2050	SSP1	0.00934417
		SSP2	-0.210629				SSP2	5.68722e-05				SSP2	-0.0919019				SSP2	0.00962663
		SSP5	-0.176159				SSP5	0.00636635				SSP5	-0.0710806				SSP5	0.0172169
	2030	SSP1	-0.0595392			2030	SSP1	0.00156549			2030	SSP1	-0.0444004			2030	SSP1	0.00325222
		SSP2	-0.0379789				SSP2	0.0038379				SSP2	-0.00859864				SSP2	0.00358394
		SSP5	-0.0207511				SSP5	0.00651671				SSP5	0.00577535				SSP5	0.00509988
RCP4.5	2100	SSP1	-0.289054		RCP4.5	2100	SSP1	-0.0066524		RCP4.5	2100	SSP1	-0.108841		RCP4.5	2100	SSP1	0.0132041
		SSP2	-0.28217				SSP2	-0.00231158				SSP2	-0.0975182				SSP2	0.0264297
		SSP5	-0.224758				SSP5	0.0083079				SSP5	-0.0732807				SSP5	0.044696
	2050	SSP1	-0.158531			2050	SSP1	0.0011336			2050	SSP1	-0.0744298			2050	SSP1	0.00873628
		SSP2	-0.15268				SSP2	0.00427753				SSP2	-0.0511513				SSP2	0.00860525
		SSP5	-0.107612				SSP5	0.00974506				SSP5	-0.0296505				SSP5	0.0144378
	2030	SSP1	-0.0515981			2030	SSP1	0.00220737			2030	SSP1	-0.0332276			2030	SSP1	0.00326644
		SSP2	-0.0460552				SSP2	0.00384865				SSP2	-0.00859882				SSP2	0.00358392
		SSP5	-0.0171512				SSP5	0.00628156				SSP5	0.00699496				SSP5	0.00509988
RCP6.0	2100	SSP1	-0.291223		RCP6.0	2100	SSP1	-0.00649073		RCP6.0	2100	SSP1	-0.108316		RCP6.0	2100	SSP1	0.0131629
		SSP2	-0.252128				SSP2	0.00250798				SSP2	-0.0673623				SSP2	0.0241313
		SSP5	-0.245039				SSP5	0.00308496				SSP5	-0.0791187				SSP5	0.0308131
	2050	SSP1	-0.160573			2050	SSP1	0.00127589			2050	SSP1	-0.0739959			2050	SSP1	0.00861982
		SSP2	-0.145857				SSP2	0.00528193				SSP2	-0.038223				SSP2	0.00854335
		SSP5	-0.0868736				SSP5	0.0121297				SSP5	-0.00294697				SSP5	0.0141526
	2030	SSP1	-0.0303974			2030	SSP1	0.0023274			2030	SSP1	-0.0322785			2030	SSP1	0.00328866
		SSP2	-0.0459618				SSP2	0.0038427				SSP2	-0.00859801				SSP2	0.00358392
		SSP5	0.13319				SSP5	0.00759121				SSP5	0.00699495				SSP5	0.00509988
Social-economic Impacts Change
i	Empolyment Change				j	Value added Change				k	Wages Change				l	Taxes Change
RCP2.6	2100	SSP1	0.0848564		RCP2.6	2100	SSP1	0.0462841		RCP2.6	2100	SSP1	0.0422821		RCP2.6	2100	SSP1	0.0546391
		SSP2	0.141735				SSP2	0.0787646				SSP2	0.0407476				SSP2	0.0518123
		SSP5	0.123216				SSP5	0.106976				SSP5	0.0629455				SSP5	0.0811651
	2050	SSP1	0.0186074			2050	SSP1	0.0201942			2050	SSP1	0.0179366			2050	SSP1	0.0262319
		SSP2	0.0169874				SSP2	0.0233051				SSP2	0.0135107				SSP2	0.0204357
		SSP5	0.0317225				SSP5	0.0400674				SSP5	0.0241999				SSP5	0.0367898
	2030	SSP1	0.00603335			2030	SSP1	0.00785381			2030	SSP1	0.0039749			2030	SSP1	0.00620058
		SSP2	0.00575484				SSP2	0.00808602				SSP2	0.00451376				SSP2	0.00754673
		SSP5	0.00829961				SSP5	0.0118709				SSP5	0.00699846				SSP5	0.0117651
RCP4.5	2100	SSP1	0.0397017		RCP4.5	2100	SSP1	0.0206646		RCP4.5	2100	SSP1	0.0220694		RCP4.5	2100	SSP1	0.0327762
		SSP2	0.0692225				SSP2	0.0446156				SSP2	0.0300484				SSP2	0.0432627
		SSP5	0.103706				SSP5	0.0909701				SSP5	0.0534896				SSP5	0.0711938
	2050	SSP1	0.017031			2050	SSP1	0.017743			2050	SSP1	0.0113672			2050	SSP1	0.0182822
		SSP2	0.0143449				SSP2	0.0185716				SSP2	0.00978849				SSP2	0.0164802
		SSP5	0.025841				SSP5	0.0322473				SSP5	0.0185626				SSP5	0.0308002
	2030	SSP1	0.006025			2030	SSP1	0.00754008			2030	SSP1	0.00391259			2030	SSP1	0.00643898
		SSP2	0.00575483				SSP2	0.00808601				SSP2	0.00451378				SSP2	0.00754676
		SSP5	0.00829961				SSP5	0.0118709				SSP5	0.00699846				SSP5	0.0117651
RCP6.0	2100	SSP1	0.0392252		RCP6.0	2100	SSP1	0.0205063		RCP6.0	2100	SSP1	0.0215137		RCP6.0	2100	SSP1	0.0321931
		SSP2	0.049288				SSP2	0.0333998				SSP2	0.0190686				SSP2	0.0353967
		SSP5	0.0620049				SSP5	0.0588233				SSP5	0.0394233				SSP5	0.0580576
	2050	SSP1	0.0170378			2050	SSP1	0.0176343			2050	SSP1	0.0113121			2050	SSP1	0.0186386
		SSP2	0.0144192				SSP2	0.0181493				SSP2	0.00954624				SSP2	0.0169545
		SSP5	0.0256411				SSP5	0.0308333				SSP5	0.017775				SSP5	0.0311071
	2030	SSP1	0.00611708			2030	SSP1	0.00760163			2030	SSP1	0.00398366			2030	SSP1	0.00682409
		SSP2	0.00575483				SSP2	0.00808601				SSP2	0.00451378				SSP2	0.00754676
		SSP5	0.00829961				SSP5	0.0118709				SSP5	0.00699846				SSP5	0.0117651

## Sheet: Fig. 3
Individual SDG target score changes in 2030
a	RCP 2.6				c	RCP 4.5				e	RCP 6.0
	SSP1	SSP2	SSP5			SSP1	SSP2	SSP5			SSP1	SSP2	SSP5
SDG1.1	0.00928842	0.00956303	0.0140393		SDG1.1	0.00891738	0.00956303	0.0140392		SDG1.1	0.00899017	0.00956303	0.0140393
SDG2.3	0.00580836	0.00633532	0.00922584		SDG2.3	0.00588599	0.00633532	0.00922584		SDG2.3	0.00601034	0.00633532	0.00922584
SDG3.9	0.0161058	0.00206833	0.00381278		SDG3.9	0.013204	0.00106893	0.00246935		SDG3.9	0.0127712	0.0010058	-0.0261927
SDG4.3	0.000151032	0.000121864	0.000197923		SDG4.3	0.000129436	0.000121867	0.000197923		SDG4.3	0.000129855	0.000121867	0.000197923
SDG5.5	-0.00253266	-0.00265844	-0.0037328		SDG5.5	-0.00273101	-0.00265843	-0.0037328		SDG5.5	-0.00277103	-0.00265843	-0.0037328
SDG6.4	0.00240004	0.00157093	0.00136895		SDG6.4	0.0020604	0.00175008	0.00132799		SDG6.4	0.00157537	0.00174899	-0.00226187
SDG7.2	0.801554	0.353555	0.304845		SDG7.2	0.667994	0.353548	0.304845		SDG7.2	0.651865	0.353548	0.304845
SDG8.4	0.00287713	0.000975079	0.000494779		SDG8.4	0.00224217	0.000975089	0.000431471		SDG8.4	0.00219577	0.000975047	0.000431472
SDG8.5	0.0128153	0.0122237	0.017629		SDG8.5	0.0127975	0.0122237	0.017629		SDG8.5	0.0129931	0.0122237	0.017629
SDG9.4	-0.0266157	-0.0605085	-0.102379		SDG9.4	-0.043229	-0.0604876	-0.102379		SDG9.4	-0.0483367	-0.0605082	-0.128559
SDG10.4	-0.009748	-0.00897529	-0.0121961		SDG10.4	-0.009119	-0.00897521	-0.0121961		SDG10.4	-0.00909451	-0.0089752	-0.0121961
SDG11.6	0.0142459	-0.00561341	-0.00291181		SDG11.6	0.0106048	-0.00565772	-0.00292124		SDG11.6	0.0103569	-0.00567989	-0.0394609
SDG12.2	0.00287713	0.000975079	0.000494779		SDG12.2	0.00224217	0.000975089	0.000431471		SDG12.2	0.00219577	0.000975047	0.000431472
SDG13.2	-0.0126208	-0.0274646	-0.0463111		SDG13.2	-0.0198393	-0.0274555	-0.0463111		SDG13.2	-0.0220795	-0.0274645	-0.0577712
SDG14.1	0.0069835	0.00436848	0.006027		SDG14.1	0.00642581	0.00436855	0.006027		SDG14.1	0.00633424	0.00436853	0.006027
SDG15.1	0.00240004	0.00157093	0.00136895		SDG15.1	0.0020604	0.00175008	0.00132799		SDG15.1	0.00157537	0.00174899	-0.00226187
SDG16.7	0.00167093	0.000426069	0.000442694		SDG16.7	0.00130537	0.000426073	0.000442694		SDG16.7	0.00129722	0.000426073	0.000442694
SDG17.1	-0.00195076	-0.000636187	-0.000124291		SDG17.1	-0.00129967	-0.000636141	-0.000124287		SDG17.1	-0.000917689	-0.000636141	-0.000124291
Individual SDG target score changes in 2050
b	RCP 2.6				d	RCP 4.5				f	RCP 6.0
	SSP1	SSP2	SSP5			SSP1	SSP2	SSP5			SSP1	SSP2	SSP5
SDG1.1	0.023883	0.0275621	0.0473863		SDG1.1	0.020984	0.021964	0.0381377		SDG1.1	0.0208555	0.0214645	0.0364654
SDG2.3	0.0161663	0.0162602	0.0332175		SDG2.3	0.0150609	0.0143418	0.027082		SDG2.3	0.0151408	0.0144635	0.0271269
SDG3.9	0.0416881	0.0404178	0.0425236		SDG3.9	0.035807	0.0263955	0.029609		SDG3.9	0.0355007	0.0239839	0.0272705
SDG4.3	0.00250496	0.00103525	0.00157164		SDG4.3	0.00102512	0.000407544	0.000827161		SDG4.3	0.00100189	0.000336134	0.000643728
SDG5.5	-0.00513778	-0.00778669	-0.0136759		SDG5.5	-0.00587715	-0.00714497	-0.011622		SDG5.5	-0.00593236	-0.00767021	-0.0125787
SDG6.4	0.00840088	0.00860089	0.00948293		SDG6.4	0.00634032	0.00581863	0.00613547		SDG6.4	0.00634427	0.00542733	0.00504634
SDG7.2	1.79515	1.36992	1.24348		SDG7.2	1.28087	0.840991	0.813641		SDG7.2	1.25245	0.708179	0.589486
SDG8.4	0.00640277	0.00643576	0.00624591		SDG8.4	0.00491427	0.00381822	0.00355818		SDG8.4	0.00489114	0.00309095	0.00201767
SDG8.5	0.0395234	0.0360824	0.0673808		SDG8.5	0.0361751	0.0304696	0.054888		SDG8.5	0.0361895	0.0306273	0.0544634
SDG9.4	0.058184	0.0957383	0.0689641		SDG9.4	-0.0265948	-0.0507697	-0.115733		SDG9.4	-0.0330532	-0.0825657	-0.190501
SDG10.4	-0.00560503	-0.0242423	-0.0386413		SDG10.4	-0.0158671	-0.0218404	-0.033578		SDG10.4	-0.0157356	-0.0214014	-0.0320849
SDG11.6	0.0480718	0.0451053	0.0504087		SDG11.6	0.0417376	0.0269357	0.0354341		SDG11.6	0.0415373	0.0238246	0.0317994
SDG12.2	0.00640277	0.00643576	0.00624591		SDG12.2	0.00491427	0.00381822	0.00355818		SDG12.2	0.00489114	0.00309095	0.00201767
SDG13.2	0.023014	0.0391713	0.0254929		SDG13.2	-0.0139043	-0.0246242	-0.0551469		SDG13.2	-0.0167239	-0.0385217	-0.0879236
SDG14.1	0.0624658	0.0283526	0.0335909		SDG14.1	0.0451154	0.022492	0.0294583		SDG14.1	0.0440639	0.0191892	0.0244902
SDG15.1	0.00840088	0.00860089	0.00948293		SDG15.1	0.00634032	0.00581863	0.00613547		SDG15.1	0.00634427	0.00542733	0.00504634
SDG16.7	0.00632508	0.00176364	0.00222304		SDG16.7	0.00304394	0.000727333	0.00104268		SDG16.7	0.0029839	0.000604236	0.000724334
SDG17.1	0.007038	-0.00333468	-0.00374775		SDG17.1	0.000630116	-0.00244178	-0.00166722		SDG17.1	0.00117361	-0.00139555	0.000315926

## Sheet: Fig. 4
Changes in regional SDG index scores
a	2030				b	2050				c	2100
	SSP5+RCP6.0	SSP2+RCP4.5	SSP1+RCP2.6			SSP5+RCP6.0	SSP2+RCP4.5	SSP1+RCP2.6			SSP5+RCP6.0	SSP2+RCP4.5	SSP1+RCP2.6
India	-0.862959	-0.289349	0.629069		India	0.547115	0.680331	2.76423		India	2.37256	4.52014	8.24973
RoW Africa	-0.533252	0.143481	1.0919		RoW Africa	-1.80908	0.411151	2.48314		RoW Africa	0.334953	4.20737	8.21757
Indonesia	-1.80405	-0.588128	-0.0398839		Indonesia	-3.3422	-0.751807	1.68333		Indonesia	1.54237	3.54783	6.7002
RoW Asia and Pacific	-0.53018	0.0734341	0.822074		RoW Asia and Pacific	-0.461164	0.928277	3.00065		RoW Asia and Pacific	2.42005	3.80291	6.23259
RoW Europe	0.158245	0.981549	1.87097		RoW Europe	1.25482	1.69336	4.37416		RoW Europe	5.35729	5.93215	7.866
South Africa	1.17666	1.70053	2.23456		South Africa	2.48485	2.873	5.62757		South Africa	6.2554	8.07957	10.6497
Bulgaria	-1.09868	1.11109	1.71905		Bulgaria	1.18459	3.28401	6.25784		Bulgaria	7.80237	9.01785	11.193
RoW America	-0.755302	-0.108923	0.464916		RoW America	-1.19464	0.120834	1.52159		RoW America	1.05476	2.09592	3.53996
China	-1.70597	-0.569425	0.850163		China	0.3608	1.6132	4.32237		China	6.17463	6.31383	7.53058
Brazil	-2.1906	-1.37484	-1.01696		Brazil	-3.09405	-1.4615	-0.512201		Brazil	-0.885489	0.317224	1.35905
Romania	0.197979	0.70961	0.94009		Romania	1.42129	1.70818	2.99054		Romania	3.90504	3.84375	5.40263
Russia	0.169383	0.244485	0.54399		Russia	0.698194	0.924065	2.2091		Russia	2.85268	3.22796	4.87298
Mexico	0.232559	0.553934	1.09228		Mexico	0.240108	1.1692	2.53918		Mexico	2.28257	3.6528	5.70579
RoW Middle East	-0.558205	1.69452	2.24684		RoW Middle East	1.94557	3.09546	4.90731		RoW Middle East	5.69184	6.8292	9.26384
Turkey	-0.757278	0.00166216	1.35488		Turkey	-0.57033	0.433816	2.57043		Turkey	2.32069	3.00549	5.0131
Croatia	-0.35657	-0.113624	0.96026		Croatia	0.0533833	0.474081	2.22263		Croatia	2.72016	2.84442	4.0986
Hungary	0.452342	0.776901	1.05601		Hungary	2.13728	2.63453	3.98605		Hungary	5.4324	5.52313	7.82376
Poland	0.394538	0.587817	0.773956		Poland	1.07363	1.39848	2.50446		Poland	2.70509	3.03059	6.65946
Latvia	0.688625	0.620107	0.787569		Latvia	1.35622	1.33946	2.6158		Latvia	3.44387	3.21686	5.0926
Lithuania	0.130977	0.97217	1.14574		Lithuania	1.35228	1.87283	3.26809		Lithuania	3.26516	3.99183	6.1896
Slovakia	0.550198	0.588954	0.749282		Slovakia	1.08696	1.25199	2.2641		Slovakia	2.60761	2.71812	4.21633
Czech Republic	0.533481	0.647362	0.902071		Czech Republic	1.12152	1.57647	3.792		Czech Republic	4.07138	4.55345	6.63923
Cyprus	0.671802	1.49297	1.65373		Cyprus	1.54455	2.17365	3.29191		Cyprus	3.94307	4.29445	6.08305
Estonia	-0.333532	2.12696	2.80867		Estonia	2.14767	3.89886	6.90643		Estonia	8.44788	9.72818	12.178
Greece	0.355055	0.774762	1.8714		Greece	0.703498	1.72405	3.70844		Greece	2.94456	3.90347	5.44653
Portugal	0.492343	0.684127	1.50121		Portugal	0.792833	1.35744	3.47835		Portugal	2.80089	3.55858	5.63126
Slovenia	0.605266	0.693307	0.86385		Slovenia	1.1351	1.38803	2.52018		Slovenia	2.63309	2.89123	4.50572
Taiwan	-1.45669	-0.901007	-0.474813		Taiwan	-1.05152	-0.224346	2.19497		Taiwan	3.40673	5.13621	7.6826
Malta	0.424773	0.965661	1.12835		Malta	1.1414	1.60595	2.67406		Malta	3.08476	3.42623	5.1976
Spain	0.530877	0.799228	1.62068		Spain	1.0519	1.52374	3.25037		Spain	2.66642	3.20536	4.93528
South Korea	1.04836	1.69266	2.0944		South Korea	2.76498	3.32974	5.01079		South Korea	6.21434	6.99167	8.88402
Italy	0.722231	0.862289	1.66115		Italy	1.1381	1.50815	2.90245		Italy	2.4918	2.70877	3.9907
Japan	-0.118173	0.124149	0.23266		Japan	0.171518	0.799661	1.73965		Japan	2.23022	3.00716	4.78966
France	0.666306	0.693204	1.41245		France	1.03199	1.25855	2.71879		France	2.16271	2.44597	4.00344
Belgium	0.26664	1.01815	2.03054		Belgium	1.17697	2.14974	4.2737		Belgium	3.45781	4.62644	6.56395
Germany	0.225056	0.767486	1.75921		Germany	1.18262	1.85026	3.912		Germany	3.55742	4.16018	5.73495
Canada	-0.698044	-0.16982	0.0966347		Canada	-0.715205	0.0975741	1.22932		Canada	0.838823	1.64181	2.7302
Finland	0.641348	0.714327	1.45277		Finland	0.981422	1.27318	2.64106		Finland	2.03954	2.35544	3.72946
Austria	0.71721	0.820108	1.79744		Austria	1.67608	2.15669	5.19131		Austria	4.5343	5.05179	6.71885
United Kingdom	0.48774	0.714698	1.55958		United Kingdom	0.743316	1.33618	2.98968		United Kingdom	2.18325	2.91013	4.29924
Netherlands	0.562203	0.66901	1.49317		Netherlands	0.804102	1.29011	3.93101		Netherlands	2.42895	5.14178	7.88608
Ireland	0.525739	0.743509	1.57681		Ireland	0.874902	1.45205	3.25291		Ireland	2.63722	3.38334	5.40508
Sweden	0.66883	0.694673	1.41787		Sweden	0.954076	1.21645	2.54453		Sweden	1.5119	2.17281	3.6036
Denmark	0.654345	0.677984	1.456		Denmark	1.07774	1.20741	2.60342		Denmark	2.18804	2.30579	3.88966
Australia	0.636682	1.27895	2.09711		Australia	1.71011	2.99878	5.43279		Australia	4.98247	6.37773	8.02601
United States	0.757396	1.30737	2.36892		United States	1.29218	2.17104	4.37887		United States	3.83123	4.78469	7.42073
Luxembourg	0.656675	0.677802	1.3929		Luxembourg	0.999015	1.24225	5.25818		Luxembourg	4.96464	5.67662	9.00402
Norway	-0.478653	-0.344558	0.186429		Norway	-0.675139	-0.329839	0.343283		Norway	-1.33827	-0.0132549	0.747692
Switzerland	-0.948992	-0.68838	0.129403		Switzerland	-1.17899	-0.686446	0.369789		Switzerland	-0.837612	-0.00156904	0.929318
Global Mean	0.0370352	0.556182	1.19117		Global Mean	0.639232	1.36813	3.18654		Global Mean	3.13742	4.00293	5.97006
Developed Economies Mean	0.314011	0.675568	1.28128		Developed Economies Mean	0.931074	1.4799	3.21769		Developed Economies Mean	3.06623	3.75733	5.60989
Developing economies Mean	-0.590777	0.285576	0.98693		Developing economies Mean	-0.0222754	1.11477	3.11595		Developing economies Mean	3.29878	4.5596	6.78645

## Sheet: Fig. 5
Individual SDG target score Change
a	SSP5+RCP6.0
	SDG 1.1	SDG 2.3	SDG 3.9	SDG 4.3	SDG 5.5	SDG 6.4	SDG 7.2	SDG 8.4	SDG 8.5	SDG 9.4	SDG 10.4	SDG 11.6	SDG 12.2	SDG 13.2	SDG 14.1	SDG 15.1	SDG 16.7	SDG 17.1
India	0.149122	0.0650689	3.296	0.00108739	0	0.514108	41.5008	2.28184	2.22114	-6.77778	-4.85073	4.27663	2.28184	-4.05272	1.05038	0.514108	0.0209624	0.214155
RoW Africa	0.448136	4.84426	0.0916192	0	3.19306	6.79298	27.6784	0.25561	29.9709	-40.3768	-16.3691	0.0348033	0.25561	-15.7118	2.79076	6.79298	0.234839	-4.89703
Indonesia	0.0273179	0.0613201	1.48654	0.00129823	-1.91907	-0.423064	35.4895	1.70991	6.27805	-12.9423	0.446224	1.41423	1.70991	-5.38474	0.128413	-0.423064	0.0772942	0.0249116
RoW Asia and Pacific	0.198327	0.46762	1.00602	0.017853	-0.197706	2.56259	32.0556	0.512265	0	-1.23089	0.783609	0.432448	0.512265	-0.761224	4.57844	2.56259	1.23286	-1.1719
RoW Europe	0.489155	6.02829	13.1334	0.027075	-1.62202	1.78177	24.0598	-1.01284	0	24.928	0	8.70374	-1.01284	10.0108	7.75475	1.78177	0.646761	0.733592
South Africa	0.0926516	0	12.8501	0.00518137	-1.08529	0.724451	56.0432	-0.286037	2.09772	23.3687	-0.149826	4.12736	-0.286037	13.1281	0.899167	0.724451	0.0611032	0.282106
Bulgaria	0.210942	0.842791	29.3545	0.0271779	-1.39391	7.01662	33.0639	8.88243	3.49308	23.8525	2.69147	2.87937	8.88243	11.9122	0.834892	7.01662	0.265959	0.609705
RoW America	0.176368	0.414886	1.44908	0.00837323	-0.433084	0.0325625	14.8289	-0.42698	2.11301	-0.0658632	-0.288357	0.358681	-0.42698	-0.151451	1.23663	0.0325625	0.10618	0.0211907
China	0.0587259	0.0878563	9.93597	0.000813608	0.0315622	2.53523	36.7885	1.97886	0.944211	27.4635	-0.922249	12.5824	1.97886	14.6139	0.503159	2.53523	0.205384	-0.17868
Brazil	0.247867	0.148286	0.592038	0.00288642	-3.5221	0.130271	-11.4255	0.275186	4.84059	-3.24262	-2.58693	0.234567	0.275186	-1.94854	0.0540607	0.130271	0.0288592	-0.173225
Romania	0.562155	0.880884	4.60168	0.124123	-1.28199	2.81055	33.0639	1.59274	5.6024	5.87094	3.04565	0.911471	1.59274	2.98114	4.01675	2.81055	0.281727	0.823319
Russia	0.255754	0.923064	0.858328	0.0434942	0.34753	0.140296	36.5513	0.569408	1.34436	2.70392	2.44964	0.898139	0.569408	1.1918	1.57137	0.140296	0.331893	0.458259
Mexico	0.34384	0.0956067	1.46734	0.00371128	1.82786	0.187869	29.8402	0.404606	5.66019	-0.000980019	0	0.358805	0.404606	-0.264805	0.511837	0.187869	0.0576323	0
RoW Middle East	5.59316	0.415641	5.65095	0.0197894	0	23.6702	42.4797	1.4724	0	24.422	-29.7849	1.15965	1.4724	11.0794	3.51543	23.6702	0.121072	-12.504
Turkey	0.278881	0.502755	5.67709	0.0317081	-1.12603	1.51001	16.6434	-0.00139186	2.06973	4.73935	0.557772	5.02128	-0.00139186	2.57914	0.501751	1.51001	0	1.27832
Croatia	1.45616	1.02513	1.54242	0.108463	-1.16432	0.571869	16.6434	0.247217	10.5275	4.58037	4.43703	0.783401	0.247217	2.20272	0.884971	0.571869	0.340042	3.95749
Hungary	1.30909	1.51623	1.33679	0.0911774	-1.11377	20.8796	33.0639	-0.280577	5.92244	4.36127	2.57225	1.29671	-0.280577	2.09189	3.82188	20.8796	-0.487037	0.802384
Poland	0.215235	0.603861	0.318216	0.0403809	-0.515796	4.08496	33.0639	0.918833	1.64702	1.10893	1.0049	0.303627	0.918833	0.51263	0	4.08496	-0.20128	0.582485
Latvia	1.39052	1.95472	0.210577	0.21386	2.79168	0.113443	33.0639	0.543834	8.26117	2.15091	-2.92975	0.200406	0.543834	0.648623	10.5939	0.113443	-0.429282	2.55394
Lithuania	1.08878	1.90301	0.254171	0.255203	1.47658	2.9075	33.0639	-0.232918	4.58706	1.94775	6.28561	0.205902	-0.232918	0.676638	1.91724	2.9075	-1.12786	0.889689
Slovakia	1.95329	3.96692	0.18692	0.0832449	-2.39328	0.534952	33.0639	-0.212394	7.07877	2.44895	-0.776258	0.263805	-0.212394	0.789502	0.172663	0.534952	-0.510069	-0.0363742
Czech Republic	0.937489	0.787935	2.11345	0.0964838	-0.614531	0.0626856	33.0639	1.32366	2.53687	4.72482	-0.0278233	1.19723	1.32366	2.93705	22.3088	0.0626856	0.393886	0.0567095
Cyprus	0.916801	0.465558	7.18647	0.0863051	0.687358	0.204493	33.0639	-0.0847313	3.1275	9.23553	2.41109	1.3392	-0.0847313	6.84344	5.04078	0.204493	0.33187	0
Estonia	1.17216	2.40678	29.7022	0.200179	-1.3186	0.209965	33.0639	0.0899481	4.57193	22.744	3.13543	36.015	0.0899481	16.3244	3.42239	0.209965	-0.637751	0.660031
Greece	0.968992	0.677924	1.65317	0.0580979	-0.461943	1.8475	27.7926	0.0667969	2.02312	4.65505	-0.926799	4.95952	0.0667969	2.63514	4.56296	1.8475	0.246401	0.329121
Portugal	2.00484	0.805988	1.0826	0.169666	-1.38904	0.950899	27.7926	-0.0710445	4.14578	3.40872	-1.35808	0.742237	-0.0710445	1.9558	7.43785	0.950899	0.57929	1.27797
Slovenia	1.2626	1.04448	0.910434	0.108925	-0.720183	1.20548	33.0639	1.42918	2.70584	1.26839	-0.0533357	0.644136	1.42918	0.52338	1.29267	1.20548	-0.221682	0.296757
Taiwan	0.481432	0.05365	2.04426	0.0189842	-0.652401	0.0191409	47.2899	-0.003218	1.8208	5.05629	-1.11809	1.75925	-0.003218	4.40019	0	0.0191409	0.166933	-0.0319291
Malta	1.09847	-3.41328	5.21963	0.303955	-1.19882	0.032912	33.0639	-0.0424428	4.02961	4.92088	2.48399	1.59956	-0.0424428	3.87882	1.09493	0.032912	0.418119	2.04495
Spain	2.95426	0.746226	2.15399	0.511784	-1.53384	2.55281	27.7926	0.00959854	4.89271	2.17513	-4.71971	1.27279	0.00959854	1.19432	3.26013	2.55281	0.313467	1.85689
South Korea	0.413131	0.210077	4.00048	0.0422703	-0.389593	19.503	34.8496	-0.0460082	1.44843	11.423	0.111347	3.93829	-0.0460082	11.9079	3.79662	19.503	0.280676	0.911919
Italy	1.63623	0.469893	0.924985	0.061248	-1.60765	1.26885	27.7926	-0.151961	3.91513	0.993069	-0.700376	0.790402	-0.151961	0.629252	6.95799	1.26885	0.166265	0.589583
Japan	3.55346	0.0984879	1.24363	0.0631325	-0.682931	0.0555058	20.478	-0.0879878	3.217	7.202	-4.09392	0.722824	-0.0879878	7.11119	1.44682	0.0555058	0.146674	-0.297469
France	1.88772	1.60534	0.310476	0.148399	-0.776204	0.072401	27.7926	-0.00928891	2.6308	0.311746	-0.131167	0.197456	-0.00928891	-0.032029	4.3212	0.072401	-0.109573	0.645833
Belgium	2.53525	0.823137	0.500036	0.280461	-1.24817	13.2203	27.7926	-0.25647	4.19946	-0.624308	1.74581	0.364218	-0.25647	-2.63742	2.45798	13.2203	-0.22618	0.350023
Germany	2.01863	0.766073	2.35914	0.101743	-1.29739	8.20547	27.7926	-0.205435	4.34144	3.42146	-0.833116	2.01511	-0.205435	4.40877	2.4471	8.20547	0.142928	0.348916
Canada	0.819743	0.794105	4.14036	0.107169	-1.38822	-0.0213481	-0.253953	0.0713476	3.24714	1.87541	1.02951	1.39006	0.0713476	2.09477	1.16281	-0.0213481	-0.101298	0.0812185
Finland	1.16857	2.8114	0.645272	0.099098	-1.34188	0.190504	27.7926	-0.314665	3.14512	0.231182	1.47335	0.436279	-0.314665	-0.0519665	0.376615	0.190504	-0.214963	0.389228
Austria	1.99468	2.05188	0.299154	0.145305	-0.646398	1.17043	27.7926	-1.47854	4.17711	1.17731	0.0668586	0.335777	-1.47854	1.17272	42.0854	1.17043	0.221236	1.3598
United Kingdom	1.35032	0.700532	1.52733	0.145469	-0.766209	0.474235	27.7926	-0.0634643	2.55334	0.201502	3.11088	0.179346	-0.0634643	-0.251459	1.19293	0.474235	0.276065	0.464254
Netherlands	4.55975	1.73977	0.766476	0.518237	-1.27162	2.15688	27.7926	-0.487345	3.65858	1.45848	-3.43874	0.381741	-0.487345	0.409354	2.67043	2.15688	0.393498	0.743465
Ireland	4.44944	2.50927	2.07258	1.06078	-0.549119	0.513949	27.7926	-0.262749	5.27134	0.601715	2.05194	1.33297	-0.262749	-0.761198	0.483252	0.513949	0.512854	0.139032
Sweden	1.41138	2.66801	0.240969	0.246724	-1.58786	0.00908875	27.7926	-5.09433	3.87897	0.103842	1.44502	0.361772	-5.09433	-0.0104137	0.77689	0.00908875	-0.187389	0.2442
Denmark	2.38275	2.07501	0.414133	0.266208	-1.00942	-0.838733	27.7926	-0.351435	3.50254	0.517426	0	0.33578	-0.351435	0.148769	5.3275	-0.838733	-0.239779	0.251547
Australia	0.912004	0	14.7464	0.0814552	-6.12333	0.10453	41.5827	2.54318	9.60855	5.69105	0.383626	8.27768	2.54318	8.8589	0.158489	0.10453	0.115766	0.0956921
United States	2.00046	0.38227	6.32484	0.0951292	-1.80735	2.62757	36.952	0.404554	6.78166	4.15125	-1.55592	2.08506	0.404554	5.24889	1.83307	2.62757	0.167636	0.238863
Luxembourg	0	3.2183	0.196216	0	-1.13605	0.000784415	27.7926	-0.0983474	5.39717	-0.18143	8.20344	0.189772	-0.0983474	-0.565177	45.0334	0.000784415	0.326689	1.08372
Norway	0	0	0.323708	0	-4.07089	0.123478	-14.4335	0.500176	11.5025	-1.13228	-11.6558	0	0.500176	-7.69763	1.40554	0.123478	0.193838	0.228322
Switzerland	11.0806	3.5751	-0.0456392	0.510345	-3.36496	-8.5064	-14.4335	-0.446001	9.29962	0.659633	-6.22959	0.0779652	-0.446001	0.145974	0.845581	-8.5064	0.295693	0.411019
b	SSP2+RCP4.5
	SDG 1.1	SDG 2.3	SDG 3.9	SDG 4.3	SDG 5.5	SDG 6.4	SDG 7.2	SDG 8.4	SDG 8.5	SDG 9.4	SDG 10.4	SDG 11.6	SDG 12.2	SDG 13.2	SDG 14.1	SDG 15.1	SDG 16.7	SDG 17.1
India	0.108732	0.0498726	3.21984	0.000854761	0	0.56583	56.5211	1.85495	1.73868	10.5958	-4.16741	3.87636	1.85495	3.83713	0.579797	0.56583	0.0251295	0.135097
RoW Africa	0.402309	4.28017	0.0781222	0	8.71728	6.26166	45.7683	0.122156	40.3214	-12.1844	-17.3107	0.0136903	0.122156	-4.9846	4.08236	6.26166	0.281717	-6.50062
Indonesia	0.0160043	0.0488069	1.54826	0.00152486	-1.79608	-0.0505205	51.8828	1.76423	5.38368	0.914979	0.432339	1.423	1.76423	0.362031	0.0834194	-0.0505205	0.0926975	0.0399753
RoW Asia and Pacific	0.16706	0.343641	1.018	0.0161878	-0.0676756	2.40598	45.5741	0.410184	0	7.75651	1.03384	0.427906	0.410184	3.05757	3.13504	2.40598	1.47821	-1.12043
RoW Europe	0.445028	5.00927	13.2867	0.0317874	-1.24507	1.39267	28.6672	-0.462886	0	29.4493	0	8.77554	-0.462886	12.0754	7.00851	1.39267	0.776216	0.639158
South Africa	0.0768271	0	12.9284	0.00581552	-0.840871	1.02331	66.3262	-0.270143	1.84866	38.06	-0.101784	4.13156	-0.270143	20.374	0.705659	1.02331	0.0732956	0.338168
Bulgaria	0.145443	0.582792	30.4133	0.0319449	-1.05505	6.30132	38.3521	10.9404	2.59835	32.4107	3.34867	2.96054	10.9404	16.3554	0.693116	6.30132	0.319357	0.68112
RoW America	0.190674	0.292919	1.46605	0.00949691	-0.514378	0.0853583	27.1978	-0.477028	2.26959	4.60473	-0.46957	0.359358	-0.477028	2.28041	0.777499	0.0853583	0.127221	-0.0819527
China	0.0242565	-0.0223222	10.1193	0.000921521	0.0133124	2.56074	35.6337	1.99725	0.435548	29.9668	-0.81718	12.7792	1.99725	16.0042	0.362771	2.56074	0.215536	-0.182995
Brazil	0.358195	0.10382	0.600231	0.00342226	-5.45008	0.223152	2.95967	0.51588	7.2606	1.64881	-3.99409	0.236396	0.51588	0.762386	0.0293861	0.223152	0.0342766	-0.321055
Romania	0.175248	0.561381	4.78406	0.0514554	-0.258146	2.1279	38.3521	1.32722	1.57032	6.74374	2.26316	0.942032	1.32722	3.7084	2.71768	2.1279	0.338338	0.327408
Russia	0.127145	0.636014	0.859302	0.0520702	0.113749	0.0602137	44.3552	0.508853	0.569695	2.6316	3.5098	0.898934	0.508853	1.3447	1.03523	0.0602137	0.398798	0.432897
Mexico	0.339916	0.0681433	1.4732	0.00438996	1.84293	0.280143	46.4583	0.435996	6.01579	4.83335	0	0.357401	0.435996	2.51571	0.339886	0.280143	0.0691901	0
RoW Middle East	6.28095	0.368755	5.62627	0.0222068	0	25.2615	54.8186	1.39226	0	30.8993	-33.7612	1.12485	1.39226	16.3157	2.5143	25.2615	0.145248	-14.737
Turkey	0.194452	0.437133	5.73838	0.0379929	-0.824455	1.45443	22.1628	-0.0352862	1.50115	8.70532	1.21928	5.07247	-0.0352862	5.03723	0.384957	1.45443	0	1.5938
Croatia	0.992677	0.807735	1.61596	0.0832074	-0.655246	0.693641	22.1628	0.184408	7.31269	4.544	5.48721	0.829832	0.184408	2.40151	0.626101	0.693641	0.408109	2.8268
Hungary	0.571923	1.0394	1.4715	0.108124	-0.394066	18.8861	38.3521	-0.112037	2.31542	4.83491	4.9355	1.38082	-0.112037	2.89437	3.82839	18.8861	-0.587527	1.11737
Poland	0.0388398	0.441469	0.326878	0.0456447	-0.0743824	4.48848	38.3521	1.29433	0.553968	0.674679	1.49002	0.310848	1.29433	0.412786	0	4.48848	-0.241682	0.653788
Latvia	0.48557	1.45979	0.232664	0.174196	0.651767	0.0407267	38.3521	0.23133	2.07861	0.813707	1.90489	0.213926	0.23133	0.255455	9.06154	0.0407267	-0.517033	2.19224
Lithuania	0.480424	1.61877	0.280681	0.284562	0.550488	7.90258	38.3521	-0.0163307	1.8916	1.11169	9.8036	0.221364	-0.0163307	0.464692	1.66307	7.90258	-1.35356	0.710894
Slovakia	1.2715	2.33643	0.197926	0.0991215	-1.55728	0.524694	38.3521	0.00401378	4.01204	1.97218	0.616007	0.273817	0.00401378	0.787406	0.167888	0.524694	-0.612418	-0.0479735
Czech Republic	0.572706	0.589286	2.19033	0.110179	-0.202904	0.0418907	38.3521	1.63812	1.03413	5.22016	1.38562	1.22623	1.63812	3.66603	23.8074	0.0418907	0.473062	0.177617
Cyprus	0.367692	0.464523	8.1793	0.0842927	0.353321	0.0588544	38.3521	-0.0368807	1.24413	11.2196	3.57544	1.49082	-0.0368807	9.05224	2.47406	0.0588544	0.398494	0
Estonia	0.379536	1.80482	30.8298	0.230432	-0.425064	0.380777	38.3521	0.207917	1.87509	30.8924	7.22084	37.2165	0.207917	23.0577	2.43116	0.380777	-0.765662	0.830053
Greece	0.192571	0.593774	1.79574	0.0653444	-0.174421	2.73568	32.6342	3.38014	0.932746	7.36901	0.553462	5.38721	3.38014	5.77187	2.32397	2.73568	0.296265	0.289076
Portugal	0.773444	0.778389	1.33515	0.190282	-0.47967	1.1967	32.6342	-0.0321217	1.50955	5.80232	3.74199	0.883883	-0.0321217	4.56466	7.77916	1.1967	0.696349	1.51564
Slovenia	0.849581	0.669876	0.964672	0.122891	-0.186318	1.29223	38.3521	1.82018	1.31769	1.01533	0.7542	0.595383	1.82018	0.487	0.791107	1.29223	-0.266191	0.350037
Taiwan	0.257692	0.0813551	2.11775	0.021145	-0.559245	0.00958663	63.4046	0.000918281	1.25908	12.2097	-0.209231	1.80779	0.000918281	11.843	0	0.00958663	0.200488	-0.00328481
Malta	0.186716	-3.41328	5.93517	0.221861	-0.719537	0.00357051	38.3521	-0.0296884	1.9472	6.32609	5.02063	1.80462	-0.0296884	5.28527	0.747238	0.00357051	0.505223	-0.474922
Spain	1.29687	0.623192	2.57407	0.264277	-0.90603	2.05196	32.6342	0.0596349	2.21873	4.46636	0.199451	1.51257	0.0596349	4.1257	3.08155	2.05196	0.377652	1.00472
South Korea	0.203941	0.184767	4.18979	0.0497344	-0.200338	22.973	34.7085	0.00525414	0.604162	15.0711	0.449549	4.15582	0.00525414	15.9949	3.01857	22.973	0.336869	1.12616
Italy	0.268106	0.306891	1.22477	0.0534567	-0.264055	2.12989	32.6342	-0.0279858	0.780092	2.33927	0.592076	0.93454	-0.0279858	2.75369	2.42248	2.12989	0.199687	0.308748
Japan	2.76046	0.106522	1.39153	0.0527731	-0.313765	0.0420655	28.9022	-0.0429284	2.02066	9.88146	-3.28273	0.853494	-0.0429284	10.8293	1.02647	0.0420655	0.17609	-0.273866
France	1.15033	1.16781	0.347241	0.147877	-0.365825	0.0500553	32.6342	0.010741	1.2412	0.683593	1.41701	0.219119	0.010741	0.641254	4.19176	0.0500553	-0.131627	0.56187
Belgium	1.24492	0.883308	0.888823	0.275609	-0.528901	17.9336	32.6342	-0.18475	1.85648	1.78345	3.48421	0.569368	-0.18475	2.66776	1.78715	17.9336	-0.271876	0.50371
Germany	0.724697	0.589535	2.8062	0.116304	-0.539236	8.52474	32.6342	0.833237	1.67825	5.14459	1.29668	2.2356	0.833237	7.66414	1.35838	8.52474	0.172228	0.28563
Canada	0.433289	0.587539	4.37655	0.0901513	-0.708189	0.050622	9.06235	0.550048	1.61803	3.98536	1.37945	1.53397	0.550048	5.19345	0.809902	0.050622	-0.121595	0.110921
Finland	0.523633	1.7088	0.865861	0.11461	-0.528612	0.141249	32.6342	-0.0638048	1.30406	1.01914	2.32976	0.588828	-0.0638048	1.22047	0.226023	0.141249	-0.258389	0.494613
Austria	0.50226	1.11041	0.47497	0.171938	0.276195	1.91772	32.6342	-0.399089	1.28147	1.65809	3.15021	0.517495	-0.399089	2.26557	43.2093	1.91772	0.265739	0.376978
United Kingdom	0.219511	0.623567	2.11233	0.159725	-0.225207	1.43522	32.6342	0.0970123	0.698658	2.43144	3.27254	0.916962	0.0970123	4.68683	0.823203	1.43522	0.33184	0.63216
Netherlands	0.981626	1.35597	0.924281	0.329366	-0.403359	17.8517	32.6342	-0.110674	1.08394	3.23469	3.52665	0.485103	-0.110674	9.13622	2.0209	17.8517	0.47483	1.28548
Ireland	1.70078	2.43108	2.37433	0.845397	-0.244996	0.504177	32.6342	0.33824	2.26171	3.11204	6.09442	1.48822	0.33824	4.84254	0.414757	0.504177	0.618204	0.642621
Sweden	0.636891	1.58081	0.632382	0.242946	-0.642014	0.00296082	32.6342	-0.749287	1.66568	0.0621422	2.57729	0.613052	-0.749287	0.0188251	0.488169	0.00296082	-0.225419	0.31818
Denmark	1.07653	1.43203	0.465066	0.271821	-0.450953	-0.495107	32.6342	-0.0702785	1.61502	0.261534	0	0.391982	-0.0702785	0.11508	4.63119	-0.495107	-0.288053	0.479548
Australia	0.415699	0	15.1107	0.0901434	-3.72211	0.0835109	53.8802	3.57492	5.64628	10.1282	0.909378	8.38144	3.57492	16.2836	0.083186	0.0835109	0.138917	0.136647
United States	1.04478	0.430142	6.82892	0.113203	-1.14913	2.62112	42.9796	0.4056	4.45585	8.19741	0.666101	2.25063	0.4056	11.825	1.86275	2.62112	0.20132	0.364283
Luxembourg	0	3.86449	0.549803	0	-0.352086	0.000949101	32.6342	-0.0389166	2.30527	-0.00620297	11.4819	0.247748	-0.0389166	-0.174625	50.1435	0.000949101	0.39296	1.1682
Norway	0	0	0.727137	0	-1.16479	0.0337083	-2.64633	0.173013	2.80453	0.573436	-2.06449	0	0.173013	0.277815	0.528986	0.0337083	0.232991	0.0786912
Switzerland	3.90248	2.05882	0.124953	0.380891	-1.43812	-3.46324	-2.64633	-0.329099	3.73393	0.294629	-0.0938983	0.19572	-0.329099	0.170207	0.249179	-3.46324	0.358361	0.265629
c	SSP1+RCP2.6
	SDG 1.1	SDG 2.3	SDG 3.9	SDG 4.3	SDG 5.5	SDG 6.4	SDG 7.2	SDG 8.4	SDG 8.5	SDG 9.4	SDG 10.4	SDG 11.6	SDG 12.2	SDG 13.2	SDG 14.1	SDG 15.1	SDG 16.7	SDG 17.1
India	0.0507163	0.0399903	3.6609	0.0012731	0	0.608303	79.4961	1.03826	1.44923	41.2162	-1.98837	4.38967	1.03826	15.9595	0.526491	0.608303	0.0532729	0.347097
RoW Africa	0.359258	2.29792	0.217218	0	14.5194	6.01105	70.9375	0.991849	48.1288	13.8124	-18.2122	0.0645308	0.991849	4.86024	3.40502	6.01105	0.594472	-7.07416
Indonesia	0.0208024	0.0529704	1.58086	0.00318316	-4.0288	0.286382	83.2046	1.89314	13.1289	13.8863	0.850933	1.44123	1.89314	5.72405	0.0923684	0.286382	0.196173	0.0908331
RoW Asia and Pacific	0.170034	0.32611	1.06818	0.0308771	0.00339387	2.61966	69.7459	0.606762	0	14.5578	6.15237	0.442039	0.606762	5.9152	4.866	2.61966	3.10134	-0.645553
RoW Europe	0.237725	2.37484	13.3865	0.0660516	-0.570231	1.2524	54.9095	0.350917	0	33.9312	0	8.80597	0.350917	14.3383	5.89721	1.2524	1.62703	3.37719
South Africa	0.0712514	0	13.0158	0.0113671	-0.0434427	1.29978	90.0189	-0.235969	2.29827	51.1564	0.127614	4.14698	-0.235969	26.8143	1.10772	1.29978	0.154981	0.686612
Bulgaria	0.120028	0.399118	30.7026	0.0665278	-0.921669	7.59208	61.7596	11.4532	2.33705	37.0425	7.31041	2.98424	11.4532	18.7429	0.803371	7.59208	0.671705	1.36555
RoW America	0.256216	0.267343	1.48986	0.0195875	-0.872605	0.336252	44.0606	-0.0390908	2.91221	8.59428	0.0668604	0.36001	-0.0390908	4.33357	1.15449	0.336252	0.269925	0.21268
China	-0.0287709	-0.102675	10.2036	0.00194806	0.00483779	2.6148	53.9514	1.997	0.335002	31.6356	-0.490335	12.8139	1.997	16.9686	0.397945	2.6148	0.672779	-0.0370137
Brazil	0.764305	0.0890515	0.552892	0.00716438	-11.3135	0.494178	17.8436	1.14715	15.8989	4.10041	-8.39737	0.222905	1.14715	1.98943	0.0371679	0.494178	0.0749184	-0.689759
Romania	0.0346889	0.328253	4.8498	0.055014	0.0283882	2.62171	61.7596	1.29558	0.244771	7.38483	4.70831	0.952475	1.29558	4.15231	3.66592	2.62171	0.711671	0.536767
Russia	0.0301369	0.486673	0.911338	0.109367	-0.0195476	0.155273	67.8365	0.434809	0.11901	3.03711	8.23965	0.930773	0.434809	1.72942	1.35758	0.155273	0.838328	0.927221
Mexico	0.432606	0.0482515	1.52791	0.00916219	2.7858	0.511825	72.0815	0.633025	8.19957	9.35492	0	0.363511	0.633025	5.06024	0.405132	0.511825	0.1459	0
RoW Middle East	6.61421	0.38812	5.77138	0.0456933	0	27.0029	85.2257	1.45253	0	36.8733	-35.3664	1.16788	1.45253	21.6707	3.23629	27.0029	0.307027	-16.0957
Turkey	0.0912204	0.506132	5.82568	0.0798209	-0.235262	1.34641	47.3269	-0.0944037	0.619849	13.157	3.85796	5.08594	-0.0944037	7.78302	0.239617	1.34641	0	3.39396
Croatia	0.308631	0.645313	1.72886	0.114592	-0.207886	0.87662	47.3269	0.0327214	1.34423	4.60226	10.4252	0.873479	0.0327214	2.76782	0.302608	0.87662	0.85876	0.865367
Hungary	0.273201	1.00098	1.58765	0.226221	-0.020965	22.8385	61.7596	0.0538818	1.19301	5.16492	13.8156	1.40823	0.0538818	3.30897	3.85314	22.8385	-1.23449	2.70685
Poland	-0.00989553	0.380225	0.33622	0.0945307	0.0751285	5.02092	61.7596	1.42029	0.202404	0.609034	3.41127	0.314267	1.42029	0.422498	38.5433	5.02092	-0.508664	1.35785
Latvia	0.27304	1.36686	0.258161	0.328971	-0.153085	0.0198848	61.7596	0.183147	0.230257	0.843214	7.91303	0.220311	0.183147	0.40155	14.562	0.0198848	-1.08559	4.3424
Lithuania	0.354748	2.17826	0.302613	0.581481	0.312412	9.48433	61.7596	0.109024	1.20571	1.04883	22.818	0.229057	0.109024	0.500189	2.53028	9.48433	-2.81743	1.22234
Slovakia	0.797006	1.05022	0.21185	0.207738	-1.09588	0.718578	61.7596	0.177367	2.84447	1.54443	6.40055	0.281139	0.177367	0.719818	0.242775	0.718578	-1.28453	0.422871
Czech Republic	0.400573	0.856351	2.24721	0.225697	-0.333073	0.0320827	61.7596	1.69949	0.992256	5.55419	6.87588	1.23837	1.69949	4.0883	30.2487	0.0320827	0.993323	0.895671
Cyprus	0.344271	0.684997	8.47922	0.162632	0.416216	0.0824087	61.7596	-0.0593122	1.28611	12.7624	7.95768	1.5367	-0.0593122	10.3777	2.84255	0.0824087	0.838564	0
Estonia	0.0515663	1.86825	31.1758	0.471951	0.285331	0.433332	61.7596	0.280893	0.642087	35.4216	18.1821	37.5212	0.280893	26.6414	3.71914	0.433332	-1.60294	1.63787
Greece	0.17853	0.77255	1.8023	0.13496	-0.249917	3.14002	52.6475	3.88332	1.08756	8.96129	2.31862	5.40691	3.88332	7.08782	2.47086	3.14002	0.622992	0.74888
Portugal	0.9557	1.41278	1.40356	0.393477	-0.461475	1.60079	52.6475	-0.0018704	1.59026	7.01281	10.3891	0.891236	-0.0018704	5.5336	11.6062	1.60079	1.45956	3.33051
Slovenia	0.525329	0.779526	0.736185	0.245293	-0.0912332	1.58151	61.7596	1.91629	0.919448	0.844135	5.67504	0.576492	1.91629	0.485387	1.08538	1.58151	-0.560656	1.12735
Taiwan	-0.0073362	0.148386	2.24787	0.0430197	-0.678366	-0.0072689	91.1345	-0.0041173	1.11043	20.0807	1.94194	1.85502	-0.0041173	19.9454	0	-0.0072689	0.421922	0.066168
Malta	0.0666685	-3.41328	6.16749	0.352053	-1.18434	-8.5029e-06	61.7596	-0.0334074	2.34075	7.29848	10.6556	1.85905	-0.0334074	6.13053	1.13399	-8.5029e-06	1.06111	-0.604099
Spain	2.0924	1.03591	2.65902	0.489323	-2.38233	2.1306	52.6475	0.103775	4.8711	5.68401	2.58235	1.53448	0.103775	5.17655	5.12802	2.1306	0.792393	2.05556
South Korea	0.178942	0.360242	4.31765	0.104582	-0.314212	23.6613	58.8052	0.0106444	0.788583	16.7961	1.45647	4.23488	0.0106444	17.8666	4.75211	23.6613	0.709343	2.51193
Italy	0.453934	0.440696	1.30185	0.109655	-0.350853	2.33244	52.6475	-0.0124376	1.08834	2.88233	1.28698	0.943622	-0.0124376	3.35929	2.03326	2.33244	0.420421	0.575542
Japan	2.93521	0.207787	1.51161	0.0834775	-0.416587	0.0439226	56.6491	-0.0333487	2.23672	11.187	-2.79597	0.899705	-0.0333487	12.4173	1.15011	0.0439226	0.372498	-0.24509
France	0.719965	1.07404	0.354353	0.281218	-0.333703	0.0460856	52.6475	0.0106396	1.10215	0.775531	6.4946	0.220397	0.0106396	0.861568	6.89387	0.0460856	-0.277147	1.13406
Belgium	0.920252	1.73228	1.00394	0.535275	-0.592921	20.4481	52.6475	-0.194329	1.99834	2.23256	9.49184	0.585801	-0.194329	3.678	2.78678	20.4481	-0.571926	1.1958
Germany	0.599759	0.833092	2.93139	0.240949	-0.676818	9.25331	52.6475	1.01209	1.8653	5.9264	4.37938	2.25073	1.01209	8.93259	1.75664	9.25331	0.363143	0.648235
Canada	0.53903	0.613518	4.43113	0.166059	-0.941082	0.115779	24.1545	0.529543	2.14039	4.73272	3.01254	1.54895	0.529543	6.16269	1.29124	0.115779	-0.256339	0.257669
Finland	0.32499	1.40309	0.986206	0.23804	-0.103594	0.406075	52.6475	0.0691598	0.719574	1.22129	5.65978	0.686664	0.0691598	1.55338	0.300452	0.406075	-0.543206	1.08562
Austria	0.21323	1.12066	0.533123	0.35973	0.110999	2.33628	52.6475	-0.0054975	0.822399	1.83591	7.9853	0.534758	-0.0054975	2.59638	46.5692	2.33628	0.559003	0.389426
United Kingdom	0.0514791	1.08038	2.25548	0.326192	-0.200608	1.83774	52.6475	0.130401	0.633203	3.04653	3.27254	0.985283	0.130401	5.96399	1.31765	1.83774	0.697367	1.373
Netherlands	0.0991542	2.1621	0.964066	0.612934	-0.322267	25.0868	52.6475	-0.025008	0.921807	3.78471	11.7443	0.492253	-0.025008	11.5657	3.22768	25.0868	0.997541	2.92839
Ireland	1.99752	4.50123	2.42845	1.51859	-0.275577	0.582103	52.6475	0.474383	2.44729	4.10332	14.3195	1.49241	0.474383	6.51711	0.675464	0.582103	1.29477	1.5108
Sweden	0.561542	1.66245	0.8688	0.468225	-0.311198	0.00641725	52.6475	-0.0289736	1.17012	0.0805446	6.13707	0.638318	-0.0289736	0.0573238	0.708607	0.00641725	-0.474403	0.69492
Denmark	1.19615	1.86721	0.473823	0.540475	-0.417737	1.33905	52.6475	0.0260571	1.65146	0.329244	0	0.39055	0.0260571	0.206461	7.90541	1.33905	-0.605697	1.09886
Australia	0.84955	0	15.1644	0.185884	-9.62314	0.0795635	72.8453	4.21771	15.2001	11.6578	1.9139	8.34223	4.21771	18.6525	0.122889	0.0795635	0.293213	0.268978
United States	1.75944	0.826627	6.25397	0.236494	-2.60181	2.82776	70.0202	0.501537	12.4428	11.947	2.17476	2.01169	0.501537	17.2741	3.36715	2.82776	0.42351	0.778553
Luxembourg	0	7.98146	0.650871	0	-0.415854	-0.00108459	52.6475	-0.049312	2.40732	0.381429	24.633	0.241522	-0.049312	0.160054	70.2363	-0.00108459	0.824772	2.42468
Norway	0	0	0.895205	0	-0.384784	0.00293231	4.1673	0.0301987	1.05924	0.323662	5.28422	0	0.0301987	0.718671	0.220365	0.00293231	0.490328	0.617984
Switzerland	1.50992	2.18509	0.197449	0.601402	-0.933019	-0.33212	4.1673	-0.3051	2.41238	0.189774	5.80193	0.238738	-0.3051	0.247954	0.272392	-0.33212	0.756517	0.354329

## Sheet: Fig. 6
a	SDG index				b	SDG 1.1				c	SDG 2.3				d	SDG 3.9				e	SDG 4.3
	SSP5+RCP6.0	SSP2.0+RCP4.5	SSP1+RCP2.6			SSP5+RCP6.0	SSP2.0+RCP4.5	SSP1+RCP2.6			SSP5+RCP6.0	SSP2.0+RCP4.5	SSP1+RCP2.6			SSP5+RCP6.0	SSP2.0+RCP4.5	SSP1+RCP2.6			SSP5+RCP6.0	SSP2.0+RCP4.5	SSP1+RCP2.6
Global	0.267133	0.25466	0.52026		Global	0.1062	0.07617	0.08274		Global	0.28238	0.22698	0.27221		Global	-0.00748	-0.01092	-0.0093		Global	0.02136	0.02324	0.04642
Austria	2.67986	2.73262	3.24759		Austria	0.71879	0.43191	0.44126		Austria	0.8525	0.79233	1.37203		Austria	-0.01293	-0.00749	-0.0063		Austria	0.14607	0.17273	0.36053
Belgium	0.564527	0.5139	0.980423		Belgium	1.08928	0.64525	0.71905		Belgium	0.85002	0.91392	1.76404		Belgium	-0.04136	-0.01857	-0.01396		Belgium	0.28098	0.28575	0.54791
Bulgaria	0.525186	0.509812	0.793211		Bulgaria	0.20413	0.15386	0.13692		Bulgaria	0.93116	0.6725	0.48947		Bulgaria	-0.0077	-0.00832	-0.00297		Bulgaria	0.0273	0.03209	0.06667
Cyprus	0.745722	0.572992	0.937751		Cyprus	0.47106	0.31186	0.34676		Cyprus	0.53644	0.49513	0.70388		Cyprus	-0.11027	-0.05836	-0.02081		Cyprus	0.09083	0.08985	0.16841
Czech Republic	1.64504	1.73549	2.48708		Czech Republic	0.27647	0.15339	0.14804		Czech Republic	0.8418	0.68172	0.96626		Czech Republic	-0.01243	-0.00816	-0.00311		Czech Republic	0.09702	0.11211	0.22816
Germany	0.366647	0.339802	0.619124		Germany	0.58294	0.32229	0.27352		Germany	0.79281	0.62561	0.87112		Germany	-0.03923	-0.01983	-0.01408		Germany	0.10088	0.11743	0.24262
Denmark	0.454097	0.400618	0.684075		Denmark	0.88386	0.50116	0.50649		Denmark	1.50161	1.31057	2.06638		Denmark	-0.08102	-0.03913	-0.03293		Denmark	0.26679	0.28246	0.55331
Estonia	0.90335	0.845664	1.524		Estonia	0.47833	0.27084	0.25992		Estonia	2.47141	1.95195	2.08216		Estonia	-0.02881	-0.01836	-0.00686		Estonia	0.20367	0.23413	0.47578
Spain	0.555073	0.571424	1.12898		Spain	0.32932	0.21107	0.26463		Spain	0.71553	0.65043	1.05046		Spain	-0.01512	-0.01097	-0.01174		Spain	0.14917	0.15232	0.29348
Finland	0.325829	0.306333	0.542052		Finland	0.69049	0.41264	0.43557		Finland	1.41119	1.33104	1.72928		Finland	-0.03585	-0.0233	-0.02236		Finland	0.1004	0.11592	0.23935
France	0.575685	0.561978	0.992153		France	0.38539	0.23964	0.27605		France	1.66131	1.24218	1.15559		France	-0.01387	-0.00727	-0.00498		France	0.12375	0.1386	0.28055
Greece	0.377161	0.330944	0.577018		Greece	0.34431	0.27709	0.27392		Greece	0.76895	0.6956	0.87882		Greece	-0.04253	-0.01895	-0.02234		Greece	0.057	0.06621	0.13609
Croatia	0.614679	0.574638	0.830023		Croatia	0.54438	0.35635	0.24207		Croatia	0.70081	0.60636	0.71936		Croatia	-0.01126	-0.00667	-0.00205		Croatia	0.07871	0.07569	0.12968
Hungary	0.804609	0.80692	1.34784		Hungary	0.324	0.19607	0.18498		Hungary	0.88871	0.77029	1.07223		Hungary	-0.00545	-0.00439	-0.00154		Hungary	0.09163	0.10858	0.22668
Ireland	0.962438	0.879186	1.68969		Ireland	2.46478	1.29568	1.40252		Ireland	2.57983	2.51129	4.58298		Ireland	-0.05502	-0.02592	-0.01836		Ireland	1.12758	0.92146	1.59553
Italy	0.205904	0.200077	0.366071		Italy	0.27043	0.18547	0.19339		Italy	0.41562	0.33799	0.46755		Italy	-0.0111	-0.00713	-0.00597		Italy	0.04913	0.05532	0.11162
Lithuania	0.87045	0.905879	1.67797		Lithuania	0.457	0.30648	0.23971		Lithuania	2.01979	1.79172	2.36926		Lithuania	-0.01926	-0.01573	-0.00936		Lithuania	0.24676	0.28439	0.58299
Luxembourg	3.4246	3.78874	6.00005		Luxembourg	0	0	0		Luxembourg	3.49634	4.04995	8.22191		Luxembourg	-0.09274	-0.05756	-0.04598		Luxembourg	0	0	0
Latvia	1.1147	1.0133	1.72616		Latvia	0.29345	0.17878	0.17708		Latvia	2.08912	1.64177	1.56338		Latvia	-0.03098	-0.02097	-0.00871		Latvia	0.1488	0.16746	0.33993
Malta	0.557649	0.508476	0.920848		Malta	0.87757	0.48002	0.48408		Malta	0.46541	0.51647	0.97052		Malta	-0.01708	-0.01148	-0.00479		Malta	0.34696	0.2649	0.39511
Netherlands	0.517117	0.596695	1.2579		Netherlands	2.28068	1.15626	0.69623		Netherlands	1.72532	1.48026	2.31323		Netherlands	-0.04548	-0.02028	-0.01335		Netherlands	0.37442	0.36489	0.68309
Poland	0.188217	0.186421	2.46848		Poland	0.17817	0.0981	0.09026		Poland	0.52118	0.41543	0.42045		Poland	-0.00463	-0.00297	-0.000919382		Poland	0.04018	0.04643	0.0958
Portugal	0.989333	1.08013	1.98394		Portugal	0.31331	0.20589	0.22641		Portugal	0.80056	0.80585	1.44148		Portugal	-0.015	-0.00909	-0.00796		Portugal	0.16347	0.19016	0.39336
Romania	0.493251	0.456224	0.708475		Romania	0.15184	0.10841	0.091		Romania	0.88688	0.67919	0.48085		Romania	-0.00761	-0.00735	-0.00269		Romania	0.0497	0.04639	0.07167
Sweden	-0.119011	0.242571	0.565158		Sweden	1.19799	0.58309	0.61067		Sweden	2.38735	1.54599	1.80305		Sweden	-0.03663	-0.01331	-0.00943		Sweden	0.2515	0.25003	0.47682
Slovenia	0.436759	0.401435	0.706649		Slovenia	0.44611	0.26569	0.2431		Slovenia	1.16197	0.7975	0.9164		Slovenia	-0.01593	-0.01007	-0.0036		Slovenia	0.10779	0.12293	0.24675
Slovakia	0.386584	0.368185	0.664462		Slovakia	0.30441	0.17127	0.15169		Slovakia	1.19358	0.84524	0.99201		Slovakia	-0.00881	-0.00564	-0.00203		Slovakia	0.08349	0.09938	0.208
United Kingdom	0.365289	0.339685	0.484046		United Kingdom	0.44398	0.27258	0.28511		United Kingdom	0.69256	0.64982	1.11273		United Kingdom	-0.01581	-0.00775	-0.00573		United Kingdom	0.15033	0.16512	0.33182
United States	0.265221	0.310197	0.918524		United States	0.29571	0.37528	0.50495		United States	0.41886	0.46749	0.86203		United States	-0.04019	-0.12811	-0.13999		United States	0.09551	0.11369	0.23698
Japan	0.100137	0.0986241	0.185724		Japan	0.09116	0.06495	0.06992		Japan	0.08243	0.0965	0.19774		Japan	-0.01878	-0.00932	-0.00735		Japan	0.02563	0.02955	0.06054
China	0.0646196	0.0420676	0.0494049		China	0.02953	0.02108	0.02329		China	0.14003	0.1022	0.115		China	-0.00186	-0.00192	-0.00113		China	7.64783e-05	4.38422e-05	4.03665e-05
Canada	0.237616	0.211304	0.385035		Canada	0.42723	0.29102	0.43315		Canada	0.95922	0.7765	0.80551		Canada	-0.02884	-0.03165	-0.03963		Canada	0.09755	0.08921	0.16619
South Korea	0.381913	0.348538	0.625813		South Korea	0.18397	0.13724	0.13907		South Korea	0.23951	0.25048	0.43851		South Korea	-0.01684	-0.00772	-0.0077		South Korea	0.04323	0.05115	0.10617
Brazil	0.0511384	0.0473977	0.0789411		Brazil	0.04224	0.03138	0.03908		Brazil	0.28463	0.23986	0.22371		Brazil	-0.0032	-0.00445	-0.00533		Brazil	0.0029	0.00344	0.00718
India	0.166524	0.147092	0.188825		India	0.01786	0.01715	0.0179		India	0.05659	0.04885	0.04774		India	-0.00117	-0.00258	-0.00208		India	0.000649954	0.000709221	0.00139
Mexico	0.0545608	0.0362129	0.0607035		Mexico	0.0277	0.01779	0.01712		Mexico	0.10005	0.07084	0.04941		Mexico	-0.00176	-0.00193	-0.00136		Mexico	0.00369	0.00438	0.00918
Russia	0.480974	0.462708	0.844788		Russia	0.29565	0.18128	0.13608		Russia	1.10411	0.82067	0.67588		Russia	-0.05882	-0.06332	-0.01842		Russia	0.04356	0.05213	0.10943
Australia	0.121327	0.120609	0.255533		Australia	0.44412	0.27481	0.26073		Australia	0	0	0		Australia	-0.01379	-0.01857	-0.01051		Australia	0.08122	0.09151	0.18615
Switzerland	0.385348	0.392445	0.720853		Switzerland	1.47953	1.22502	1.41848		Switzerland	1.26053	1.3038	2.27579		Switzerland	-0.04859	-0.03142	-0.0169		Switzerland	0.31618	0.33419	0.61538
Turkey	0.255469	0.272506	0.521218		Turkey	0.08949	0.07583	0.07768		Turkey	0.46613	0.43631	0.57115		Turkey	-0.0025	-0.00222	-0.000932919		Turkey	0.03167	0.03801	0.07988
Taiwan	0.100408	0.0959246	0.172808		Taiwan	0.15642	0.11178	0.10484		Taiwan	0.08245	0.10609	0.17271		Taiwan	-0.02255	-0.01625	-0.00719		Taiwan	0.0189	0.02151	0.04397
Norway	-0.262327	-0.00590832	0.362201		Norway	0	0	0		Norway	0	0	0		Norway	-0.21904	-0.09616	-0.01575		Norway	0	0	0
Indonesia	0.124792	0.0955209	0.140799		Indonesia	0.01942	0.01452	0.01519		Indonesia	0.07902	0.0665	0.07064		Indonesia	-0.000927018	-0.00107	-0.000283146		Indonesia	0.00131	0.00153	0.00319
South Africa	0.0453347	0.0231829	0.0957061		South Africa	0.09929	0.08649	0.08853		South Africa	0	0	0		South Africa	-0.01361	-0.01494	-0.00846		South Africa	0.00528	0.00594	0.01153
RoW Asia and Pacific	0.779025	0.709224	0.987822		RoW Asia and Pacific	0.0608	0.03557	0.03729		RoW Asia and Pacific	0.31063	0.23006	0.26365		RoW Asia and Pacific	-0.00287	-0.00353	-0.00152		RoW Asia and Pacific	0.01958	0.01796	0.03268
RoW America	0.109031	0.0818599	0.341887		RoW America	0.09899	0.10817	0.20877		RoW America	0.52772	0.40527	0.38177		RoW America	-0.00569	-0.01034	-0.01158		RoW America	0.00855	0.00968	0.01977
RoW Europe	0.427937	0.375394	0.669039		RoW Europe	0.07121	0.04017	0.03704		RoW Europe	0.66746	0.48561	0.4882		RoW Europe	-0.0061	-0.00437	-0.00139		RoW Europe	0.02704	0.03182	0.06622
RoW Africa	0.320601	0.318429	0.601901		RoW Africa	0	0	0		RoW Africa	0.16979	0.12408	0.13744		RoW Africa	-0.000685723	-0.00155	-0.000520226		RoW Africa	0	0	0
RoW Middle East	0.354653	0.253439	0.447938		RoW Middle East	0.18988	0.11036	0.09719		RoW Middle East	0.277	0.20005	0.20739		RoW Middle East	-0.00433	-0.00446	-0.00157		RoW Middle East	0.02015	0.02255	0.04602
f	SDG 5.5				g	SDG 6.4				h	SDG 8.4				i	SDG 8.5				j	SDG 9.4
	SSP5+RCP6.0	SSP2.0+RCP4.5	SSP1+RCP2.6			SSP5+RCP6.0	SSP2.0+RCP4.5	SSP1+RCP2.6			SSP5+RCP6.0	SSP2.0+RCP4.5	SSP1+RCP2.6			SSP5+RCP6.0	SSP2.0+RCP4.5	SSP1+RCP2.6			SSP5+RCP6.0	SSP2.0+RCP4.5	SSP1+RCP2.6
Global	-0.08044	-0.07886	-0.08716		Global	0.12082	0.07716	0.0913		Global	-0.10307	-0.06964	-0.03322		Global	0.97407	0.68565	0.72647		Global	0.19764	0.14828	0.74646
Austria	0.16951	0.08077	0.03285		Austria	-0.00585	-0.01256	-0.01272		Austria	-0.3713	-0.31874	-0.32187		Austria	1.71487	1.01622	1.13866		Austria	0.12029	0.06637	0.09508
Belgium	-0.47893	-0.23807	-0.18431		Belgium	-0.13767	-0.22629	-0.30193		Belgium	-0.28386	-0.22254	-0.23042		Belgium	2.56667	1.51911	1.70509		Belgium	0.25686	0.12735	0.21052
Bulgaria	-0.617	-0.41167	-0.25982		Bulgaria	0.11602	0.07054	0.07478		Bulgaria	-0.15441	0.05188	0.11255		Bulgaria	2.56294	1.89384	1.6699		Bulgaria	1.50772	1.14282	1.17394
Cyprus	0.2542	0.15811	0.12634		Cyprus	0.08093	0.03202	0.07063		Cyprus	-0.13438	-0.08763	-0.11853		Cyprus	2.63351	1.54931	1.64213		Cyprus	0.87981	0.60632	0.81603
Czech Republic	-0.23198	-0.10082	-0.05124		Czech Republic	0.00954	0.00147	0.000147077		Czech Republic	-0.18249	-0.06912	-0.03723		Czech Republic	1.65287	0.95951	0.97229		Czech Republic	0.44172	0.22354	0.32625
Germany	-0.17045	-0.08545	-0.03578		Germany	-0.02626	-0.0356	-0.03138		Germany	-0.18809	-0.07099	-0.03668		Germany	1.67816	0.94558	0.91856		Germany	0.06891	0.02225	0.06979
Denmark	-0.32823	-0.17152	-0.15536		Denmark	0.00892	0.00292	0.00278		Denmark	-0.34777	-0.12248	-0.05696		Denmark	1.47537	0.8691	0.99187		Denmark	0.10459	0.04083	0.08025
Estonia	-0.26151	-0.09579	0.01627		Estonia	0.01428	0.00502	0.00279		Estonia	-0.22039	-0.10587	-0.06002		Estonia	2.45585	1.41803	1.38823		Estonia	0.97996	0.49928	0.71646
Spain	-0.02161	-0.00663	0.03717		Spain	0.06913	0.02437	0.03256		Spain	-0.08927	-0.06224	-0.05774		Spain	1.08497	0.67344	0.82759		Spain	-0.11893	-0.18382	-0.01772
Finland	-0.38501	-0.23589	-0.20186		Finland	0.00725	0.00192	0.00244		Finland	-0.1899	-0.08122	-0.03446		Finland	1.6027	0.93244	1.01432		Finland	0.10751	0.03793	0.0887
France	-0.21456	-0.12028	-0.0974		France	0.0042	-0.000781469	0.00354		France	-0.0633	-0.03404	-0.02022		France	1.17688	0.6817	0.7436		France	-0.06212	-0.08398	-0.00942
Greece	-0.13183	-0.0818	-0.05299		Greece	0.15127	0.10424	0.1136		Greece	-0.19371	-0.16041	-0.15782		Greece	1.25677	0.9308	0.91782		Greece	0.10335	0.01765	0.35769
Croatia	-0.77073	-0.33148	-0.17216		Croatia	0.07181	0.04572	0.02942		Croatia	0.04028	0.01513	-0.02929		Croatia	1.80366	1.0628	0.93699		Croatia	0.8522	0.54104	0.43623
Hungary	-0.25282	-0.13314	-0.07468		Hungary	0.05217	0.02913	0.02862		Hungary	-0.04823	-0.0246	-0.01312		Hungary	2.41668	1.42797	1.45705		Hungary	0.55547	0.31509	0.41146
Ireland	-0.25279	-0.15846	-0.15503		Ireland	0.03883	0.01678	0.02058		Ireland	-0.18468	-0.03775	0.0248		Ireland	4.86985	2.51603	2.66758		Ireland	0.19285	-0.08735	0.15742
Italy	-0.04916	-0.02998	0.00868		Italy	0.00392	-0.00762	-0.00959		Italy	-0.07134	-0.04833	-0.04375		Italy	0.78552	0.53882	0.56443		Italy	0.03576	0.01377	0.05179
Lithuania	0.48532	0.28484	0.18794		Lithuania	0.05471	0.03391	0.02732		Lithuania	-0.16406	-0.05362	0.01296		Lithuania	2.2183	1.43394	1.18281		Lithuania	0.68289	0.4515	0.44215
Luxembourg	-0.30095	-0.27245	-0.2358		Luxembourg	-0.00586	-0.00818	-0.01104		Luxembourg	-0.11066	-0.06606	-0.07922		Luxembourg	4.71085	2.67006	2.73275		Luxembourg	-0.00333	-0.21986	0.08946
Latvia	0.49957	0.29958	0.15422		Latvia	0.01866	0.00482	-0.00209		Latvia	-0.0737	-0.02772	0.02268		Latvia	2.12723	1.28781	1.124		Latvia	0.11913	-0.01621	0.35787
Malta	-0.40324	-0.2898	-0.30825		Malta	0.02369	0.01029	0.01118		Malta	-0.06028	-0.02824	-0.02712		Malta	3.57619	2.0158	2.05536		Malta	0.42757	0.20553	0.3252
Netherlands	-0.69733	-0.36865	-0.31794		Netherlands	0.0511	0.02312	0.01351		Netherlands	-0.58997	-0.17235	-0.08113		Netherlands	2.11171	1.23641	1.31994		Netherlands	0.43105	0.1324	0.11633
Poland	-0.30944	-0.12707	-0.07807		Poland	0.03601	0.01196	0.01195		Poland	-0.33019	-0.09435	-0.03094		Poland	1.24047	0.68668	0.61458		Poland	0.52634	0.28682	0.29779
Portugal	-0.2336	-0.11726	-0.07581		Portugal	0.07362	0.03791	0.04623		Portugal	-0.13448	-0.10715	-0.10856		Portugal	1.46441	0.95835	1.03086		Portugal	0.03586	-0.04316	0.09722
Romania	-0.16909	-0.12743	-0.10976		Romania	0.06588	0.03207	0.04037		Romania	0.03361	0.03785	0.0489		Romania	1.9035	1.36413	1.00532		Romania	0.3805	0.27249	0.28568
Sweden	-0.61342	-0.27128	-0.24177		Sweden	0.00295	-0.00233	0.0016		Sweden	-5.14573	-1.12272	-0.41983		Sweden	2.14301	1.09001	1.14706		Sweden	0.05213	0.01245	0.03832
Slovenia	-0.45051	-0.21079	-0.1247		Slovenia	0.01097	0.00245	6.44193e-05		Slovenia	-0.17278	-0.07832	-0.02802		Slovenia	1.90823	1.14839	0.98823		Slovenia	0.30732	0.17709	0.22325
Slovakia	-0.43349	-0.23425	-0.27462		Slovakia	0.03002	-0.00285	-0.01463		Slovakia	-0.11437	-0.06065	-0.03677		Slovakia	2.054	1.31928	1.55901		Slovakia	0.32684	0.18004	0.2173
United Kingdom	-0.20143	-0.12269	-0.10693		United Kingdom	0.00163	-0.00218	-0.00313		United Kingdom	-0.09414	-0.03756	-0.01835		United Kingdom	1.01858	0.60658	0.65745		United Kingdom	-0.05851	-0.09255	-0.00911
United States	-0.22916	-0.30205	-0.40995		United States	0.01721	0.00721	0.02535		United States	-0.16047	-0.08473	-0.02886		United States	0.87614	0.90148	1.14571		United States	-0.20809	-0.07694	1.99429
Japan	-0.05124	-0.03603	-0.02276		Japan	-0.000299927	-0.00175	-0.00125		Japan	-0.01419	-0.01342	-0.01298		Japan	0.2829	0.20315	0.21943		Japan	0.03814	0.04869	0.12703
China	0.03112	0.0237	0.02821		China	0.05499	0.03044	0.03814		China	-0.03941	-0.0296	-0.02088		China	0.43237	0.30695	0.34385		China	0.2929	0.21124	0.25565
Canada	-0.06963	-0.0446	-0.06812		Canada	0.00743	0.00264	0.00593		Canada	-0.25447	-0.18315	-0.2711		Canada	0.98999	0.62171	0.82905		Canada	0.16814	0.1649	0.50502
South Korea	-0.11566	-0.08223	-0.05814		South Korea	-0.03803	-0.05434	-0.1005		South Korea	-0.014	-0.00768	-0.00648		South Korea	0.86774	0.61855	0.65258		South Korea	0.13599	0.03323	0.08015
Brazil	0.07214	0.0396	0.04452		Brazil	0.02955	0.01891	0.02709		Brazil	-0.11047	-0.07509	-0.04928		Brazil	0.42836	0.31688	0.37007		Brazil	0.06951	0.07557	0.14414
India	0	0	0		India	-0.00178	-0.00331	-0.00334		India	-0.02276	0.03168	0.03827		India	0.56702	0.54215	0.5498		India	0.86422	0.81235	0.92624
Mexico	0.14258	0.09466	0.12192		Mexico	-0.00479	-0.01535	0.01342		Mexico	-0.08645	-0.06	-0.02497		Mexico	0.33585	0.20604	0.18167		Mexico	0.06106	0.05364	0.1209
Russia	0.23567	0.13469	0.0931		Russia	0.11095	0.03327	0.04609		Russia	-0.04709	-0.09686	-0.10482		Russia	1.45889	0.92479	0.70129		Russia	1.05112	1.0107	1.69376
Australia	-0.17189	-0.10527	-0.07174		Australia	0.04956	0.02149	0.02678		Australia	-0.24736	-0.13116	-0.04164		Australia	0.86843	0.57676	0.62982		Australia	0.13764	0.10267	0.24949
Switzerland	-0.28568	-0.23408	-0.21872		Switzerland	-0.02172	-0.03005	-0.04316		Switzerland	-0.27395	-0.29629	-0.32139		Switzerland	1.82351	1.45858	1.70347		Switzerland	0.06309	0.08332	0.14612
Turkey	-0.06818	-0.05368	-0.0485		Turkey	0.15329	0.12432	0.12853		Turkey	-0.18881	-0.193	-0.1917		Turkey	0.59016	0.50308	0.52363		Turkey	0.17449	0.10786	0.25304
Taiwan	-0.12681	-0.08789	-0.06774		Taiwan	8.08777e-05	-0.00317	-0.00866		Taiwan	-0.01805	-0.01364	-0.01193		Taiwan	0.88115	0.62937	0.59361		Taiwan	0.13618	0.07675	0.14372
Norway	-1.50363	-0.69262	-0.16643		Norway	0.07038	0.03084	0.00351		Norway	0.05632	0.02427	-0.10434		Norway	3.33016	1.57706	0.5547		Norway	1.01037	0.54963	0.14267
Indonesia	0.21447	0.12424	0.14338		Indonesia	0.09641	0.07168	0.0752		Indonesia	-0.00672	-0.000873658	0.04073		Indonesia	1.00619	0.65084	0.71261		Indonesia	0.18003	0.12497	0.18133
South Africa	-0.10928	-0.13326	-0.0843		South Africa	0.13911	0.09717	0.12436		South Africa	-0.65299	-0.69296	-0.6927		South Africa	0.90649	0.73995	0.75902		South Africa	0	0	0
RoW Asia and Pacific	-0.03508	-0.00729	-0.000818521		RoW Asia and Pacific	0.78378	0.43534	0.47259		RoW Asia and Pacific	0.09965	0.05021	0.0792		RoW Asia and Pacific	0	0	0		RoW Asia and Pacific	0.63279	0.29906	0.71549
RoW America	-0.3743	-0.41675	-0.77204		RoW America	0.09958	0.10556	0.22343		RoW America	-0.80229	-0.86444	-0.34135		RoW America	1.08551	1.06904	1.89036		RoW America	0.16531	0.34126	1.5694
RoW Europe	-0.37784	-0.19793	-0.1019		RoW Europe	0.2143	0.10568	0.1069		RoW Europe	-0.02645	0.00951	0.05973		RoW Europe	0	0	0		RoW Europe	1.20359	0.61789	0.80135
RoW Africa	-0.10941	-0.06303	-0.03076		RoW Africa	0.47503	0.30193	0.27462		RoW Africa	0.08345	0.03425	0.04853		RoW Africa	0.8887	0.57867	0.57064		RoW Africa	0.56293	0.33517	0.34389
RoW Middle East	0	0	0		RoW Middle East	0.34939	0.16909	0.14252		RoW Middle East	-0.0409	-0.03732	-0.03166		RoW Middle East	0	0	0		RoW Middle East	0.68074	0.37786	0.6188
k	SDG 10.4				l	SDG 11.6				m	SDG 12.2				n	SDG 13.2				o	SDG 14.1
	SSP5+RCP6.0	SSP2.0+RCP4.5	SSP1+RCP2.6			SSP5+RCP6.0	SSP2.0+RCP4.5	SSP1+RCP2.6			SSP5+RCP6.0	SSP2.0+RCP4.5	SSP1+RCP2.6			SSP5+RCP6.0	SSP2.0+RCP4.5	SSP1+RCP2.6			SSP5+RCP6.0	SSP2.0+RCP4.5	SSP1+RCP2.6
Global	1.53449	1.96602	4.41292		Global	-0.00512	-0.00465	-0.00326		Global	-0.10307	-0.06964	-0.03322		Global	0.02209	0.01947	0.35442		Global	1.12766	0.81494	1.26459
Austria	2.83896	3.60021	7.87957		Austria	-0.01192	-0.0053	-0.00619		Austria	-0.3713	-0.31874	-0.32187		Austria	-0.03203	-0.02827	0.01076		Austria	41.9805	43.1202	46.5203
Belgium	3.93335	4.93709	10.5441		Belgium	-0.03439	-0.01171	-0.01242		Belgium	-0.28386	-0.22254	-0.23042		Belgium	-0.13123	-0.12624	-0.01178		Belgium	2.37433	1.73326	2.72129
Bulgaria	2.72799	3.37927	7.36333		Bulgaria	-0.00731	-0.00547	-0.00255		Bulgaria	-0.15441	0.05188	0.11255		Bulgaria	0.46482	0.35245	0.39351		Bulgaria	0.80766	0.6748	0.78591
Cyprus	3.32946	4.31138	9.27804		Cyprus	-0.05503	-0.0225	-0.00981		Cyprus	-0.13438	-0.08763	-0.11853		Cyprus	0.18655	0.14142	0.27771		Cyprus	4.98172	2.44437	2.80876
Czech Republic	3.82655	4.61706	9.71798		Czech Republic	-0.00898	-0.00437	-0.00185		Czech Republic	-0.18249	-0.06912	-0.03723		Czech Republic	0.07925	0.02602	0.11378		Czech Republic	22.0722	23.6077	30.1066
Germany	2.31514	2.87659	6.15459		Germany	-0.02878	-0.01092	-0.01176		Germany	-0.18809	-0.07099	-0.03668		Germany	-0.19447	-0.13236	-0.03336		Germany	1.4642	1.10722	1.65599
Denmark	0	0	0		Denmark	-0.07406	-0.02733	-0.0297		Denmark	-0.34777	-0.12248	-0.05696		Denmark	-0.12712	-0.10947	-0.03295		Denmark	4.97804	4.46072	7.75689
Estonia	6.76215	8.62991	18.5573		Estonia	0	0	0		Estonia	-0.22039	-0.10587	-0.06002		Estonia	0.2062	0.07232	0.24917		Estonia	3.31769	2.35867	3.63375
Spain	4.08525	4.9719	10.4678		Spain	-0.01187	-0.00508	-0.00623		Spain	-0.08927	-0.06224	-0.05774		Spain	-0.24703	-0.26704	-0.11949		Spain	2.75859	2.62129	4.41175
Finland	2.25643	2.69884	5.71579		Finland	-0.04429	-0.02599	-0.0317		Finland	-0.1899	-0.08122	-0.03446		Finland	-0.07165	-0.0789	-0.01717		Finland	0.35011	0.21234	0.29231
France	3.10993	3.76498	7.94389		France	-0.0161	-0.00603	-0.0057		France	-0.0633	-0.03404	-0.02022		France	-0.17566	-0.16919	-0.07922		France	4.10894	4.03886	6.74145
Greece	1.22468	1.67594	3.92391		Greece	-0.12758	-0.05686	-0.06703		Greece	-0.19371	-0.16041	-0.15782		Greece	-0.35727	-0.34128	-0.05887		Greece	3.00455	2.00353	2.39304
Croatia	6.40378	6.6941	10.1608		Croatia	-0.0035	-0.00188	-0.000520561		Croatia	0.04028	0.01513	-0.02929		Croatia	0.23604	0.14154	0.13915		Croatia	0.33499	0.1439	0.12881
Hungary	5.70093	7.04092	15.2132		Hungary	-0.00381	-0.00226	-0.00109		Hungary	-0.04823	-0.0246	-0.01312		Hungary	0.13668	0.06745	0.141		Hungary	3.82117	3.8278	3.85285
Ireland	5.83348	7.76643	16.7009		Ireland	-0.06756	-0.02289	-0.02318		Ireland	-0.18468	-0.03775	0.0248		Ireland	-0.6908	-0.70128	-0.31099		Ireland	0.47329	0.40655	0.66386
Italy	1.15023	1.41716	3.03201		Italy	-0.01148	-0.00568	-0.00615		Italy	-0.07134	-0.04833	-0.04375		Italy	-0.058	-0.05294	-0.00958		Italy	0.74778	0.656	1.0879
Lithuania	8.31933	10.7366	23.9801		Lithuania	-0.01045	-0.00636	-0.00275		Lithuania	-0.16406	-0.05362	0.01296		Lithuania	0.17921	0.11427	0.15084		Lithuania	1.77658	1.601	2.4837
Luxembourg	8.61992	11.3321	24.4111		Luxembourg	-0.06332	-0.02753	-0.03591		Luxembourg	-0.11066	-0.06606	-0.07922		Luxembourg	-0.37851	-0.41564	-0.15601		Luxembourg	44.5942	49.7206	69.9227
Latvia	3.30238	4.30882	9.32153		Latvia	-0.01778	-0.00928	-0.00473		Latvia	-0.0737	-0.02772	0.02268		Latvia	-0.0987	-0.11995	0.13241		Latvia	10.3189	8.86463	14.3086
Malta	2.75203	4.1442	9.12124		Malta	-0.01149	-0.00677	-0.00326		Malta	-0.06028	-0.02824	-0.02712		Malta	0.07288	0.01393	0.11445		Malta	1.07856	0.73583	1.11743
Netherlands	0.65014	3.66758	11.1881		Netherlands	-0.03757	-0.01266	-0.01316		Netherlands	-0.58997	-0.17235	-0.08113		Netherlands	-0.25921	-0.25888	-0.10478		Netherlands	2.49262	1.86158	2.97243
Poland	1.23446	1.59894	3.50678		Poland	-0.00402	-0.00192	-0.000688192		Poland	-0.33019	-0.09435	-0.03094		Poland	0.15743	0.08415	0.10034		Poland	0	0	38.5454
Portugal	6.06959	7.46386	15.8208		Portugal	-0.01446	-0.00763	-0.00906		Portugal	-0.13448	-0.10715	-0.10856		Portugal	-0.13466	-0.1449	-0.0371		Portugal	7.22545	7.63382	11.47
Romania	2.26653	2.80225	5.74906		Romania	-0.00609	-0.0052	-0.0026		Romania	0.03361	0.03785	0.0489		Romania	0.10649	0.07624	0.0962		Romania	2.46073	2.09957	3.38608
Sweden	1.98891	2.87426	6.26919		Sweden	-0.03713	-0.01073	-0.01026		Sweden	-5.14573	-1.12272	-0.41983		Sweden	-0.06671	-0.05326	-0.01569		Sweden	0.75781	0.47531	0.69413
Slovenia	3.01999	3.85839	8.28225		Slovenia	-0.01042	-0.00504	-0.00224		Slovenia	-0.17278	-0.07832	-0.02802		Slovenia	0.05494	0.0269	0.07751		Slovenia	1.25996	0.76948	1.05888
Slovakia	3.58852	4.43839	9.43529		Slovakia	-0.01036	-0.0053	-0.00222		Slovakia	-0.11437	-0.06065	-0.03677		Slovakia	0.06772	0.03465	0.07464		Slovakia	0.14025	0.1498	0.23282
United Kingdom	3.27254	3.27254	3.27254		United Kingdom	-0.01216	-0.00438	-0.00455		United Kingdom	-0.09414	-0.03756	-0.01835		United Kingdom	-0.3316	-0.31512	-0.15656		United Kingdom	0.97066	0.77229	1.29081
United States	2.07019	2.29578	5.06945		United States	-0.00711	-0.00993	-0.00914		United States	-0.16047	-0.08473	-0.02886		United States	-0.47648	-0.32439	2.71549		United States	1.73862	1.80327	3.26638
Japan	0.68037	0.80051	1.64681		Japan	-0.01987	-0.00804	-0.00834		Japan	-0.01419	-0.01342	-0.01298		Japan	-0.00818	0.01996	0.11101		Japan	0.52048	0.35166	0.47525
China	-0.10274	-0.0737	-0.08083		China	-0.00222	-0.00227	-0.00134		China	-0.03941	-0.0296	-0.02088		China	0.09547	0.06925	0.08845		China	0.19336	0.08005	0.06402
Canada	1.18348	1.48731	3.15792		Canada	-0.01841	-0.01664	-0.02716		Canada	-0.25447	-0.18315	-0.2711		Canada	-0.02215	0.05334	0.43498		Canada	1.07194	0.76411	1.24487
South Korea	0.77852	0.99293	2.18217		South Korea	-0.01495	-0.00488	-0.00717		South Korea	-0.014	-0.00768	-0.00648		South Korea	-0.04952	-0.11033	-0.06188		South Korea	3.50236	2.84117	4.57172
Brazil	0.04118	0.13121	0.38471		Brazil	-0.00375	-0.00444	-0.00617		Brazil	-0.11047	-0.07509	-0.04928		Brazil	0.01871	0.02728	0.06202		Brazil	0.04965	0.02368	0.02618
India	-0.07945	-0.0622	0.31824		India	-0.00149	-0.0032	-0.00297		India	-0.02276	0.03168	0.03827		India	0.28364	0.26551	0.3077		India	0.81586	0.36603	0.40436
Mexico	0	0	0		Mexico	-0.00214	-0.00236	-0.00178		Mexico	-0.08645	-0.06	-0.02497		Mexico	0.0134	0.01679	0.0555		Mexico	0.40128	0.24463	0.35693
Russia	2.13262	3.31023	8.02742		Russia	-0.04001	-0.04753	-0.01822		Russia	-0.04709	-0.09686	-0.10482		Russia	0.15569	0.30933	0.78052		Russia	1.23734	0.86701	1.2855
Australia	0.80324	1.07825	2.40916		Australia	-0.01032	-0.01258	-0.00516		Australia	-0.24736	-0.13116	-0.04164		Australia	0.04556	0.03418	0.27254		Australia	0.13695	0.07084	0.09469
Switzerland	2.35874	2.88693	6.27579		Switzerland	-0.07233	-0.04728	-0.02696		Switzerland	-0.27395	-0.29629	-0.32139		Switzerland	-0.06291	0.02475	0.15257		Switzerland	0.2465	0.1734	0.25688
Turkey	1.71027	2.04226	4.27447		Turkey	-0.00138	-0.0011	-0.0003783		Turkey	-0.18881	-0.193	-0.1917		Turkey	0.01503	-0.01123	0.07376		Turkey	0.14419	0.10907	0.15432
Taiwan	0.62571	0.78132	1.69767		Taiwan	-0.01822	-0.01374	-0.006		Taiwan	-0.01805	-0.01364	-0.01193		Taiwan	-0.08785	-0.08339	-0.00679		Taiwan	0	0	0
Norway	-8.2744	-2.37271	4.79389		Norway	0	0	0		Norway	0.05632	0.02427	-0.10434		Norway	0.01901	0.17724	0.13798		Norway	1.00063	0.48122	0.20627
Indonesia	0.28224	0.34602	0.74266		Indonesia	-0.000761011	-0.000873886	-0.000179761		Indonesia	-0.00672	-0.000873658	0.04073		Indonesia	0.05452	0.03676	0.0594		Indonesia	0.11702	0.07687	0.09006
South Africa	-0.16539	-0.07734	0.2142		South Africa	-0.00464	-0.00279	-0.00176		South Africa	-0.65299	-0.69296	-0.6927		South Africa	-0.08731	-0.08661	-0.02977		South Africa	0.87432	0.68809	1.09202
RoW Asia and Pacific	4.93966	5.93739	6.15237		RoW Asia and Pacific	-0.00211	-0.00298	-0.00124		RoW Asia and Pacific	0.09965	0.05021	0.0792		RoW Asia and Pacific	0.1902	0.08135	0.25317		RoW Asia and Pacific	4.46619	3.05404	4.75191
RoW America	0.31133	0.28146	0.57487		RoW America	-0.00341	-0.00459	-0.0047		RoW America	-0.80229	-0.86444	-0.34135		RoW America	0.02041	0.10603	0.68237		RoW America	1.18802	0.73873	1.11909
RoW Europe	0	0	0		RoW Europe	-0.00443	-0.00319	-0.000889415		RoW Europe	-0.02645	0.00951	0.05973		RoW Europe	0.37408	0.18413	0.27002		RoW Europe	2.60807	2.21792	3.69911
RoW Africa	1.339	2.13229	5.32517		RoW Africa	-0.000686294	-0.00153	-0.000503359		RoW Africa	0.08345	0.03425	0.04853		RoW Africa	0.18487	0.10906	0.11365		RoW Africa	0.35235	0.27965	0.48882
RoW Middle East	0.55409	0.92325	2.35241		RoW Middle East	-0.00331	-0.00286	-0.00138		RoW Middle East	-0.0409	-0.03732	-0.03166		RoW Middle East	0.12601	0.05875	0.26901		RoW Middle East	3.29289	1.83944	2.62521
p	SDG 15.1				q	SDG 16.7				r	SDG 17.1
	SSP5+RCP6.0	SSP2.0+RCP4.5	SSP1+RCP2.6			SSP5+RCP6.0	SSP2.0+RCP4.5	SSP1+RCP2.6			SSP5+RCP6.0	SSP2.0+RCP4.5	SSP1+RCP2.6
Global	0.12082	0.07716	0.0913		Global	0.22087	0.26249	0.54952		Global	0.37917	0.44002	0.8925
Austria	-0.00585	-0.01256	-0.01272		Austria	0.22128	0.26572	0.55889		Austria	0.28599	0.34443	0.72842
Belgium	-0.13767	-0.22629	-0.30193		Belgium	-0.22615	-0.27177	-0.57162		Belgium	0.56512	0.65249	1.29437
Bulgaria	0.11602	0.07054	0.07478		Bulgaria	0.26598	0.31936	0.67166		Bulgaria	0.66242	0.73625	1.41717
Cyprus	0.08093	0.03202	0.07063		Cyprus	0.33162	0.39819	0.83789		Cyprus	0	0	0
Czech Republic	0.00954	0.00147	0.000147077		Czech Republic	0.39394	0.47304	0.99316		Czech Republic	0.52826	0.63328	1.32526
Germany	-0.02626	-0.0356	-0.03138		Germany	0.14342	0.17222	0.36275		Germany	0.3148	0.38897	0.8264
Denmark	0.00892	0.00292	0.00278		Denmark	-0.23985	-0.28802	-0.60553		Denmark	0.49146	0.62088	1.32299
Estonia	0.01428	0.00502	0.00279		Estonia	-0.63773	-0.76556	-1.60256		Estonia	0.7253	0.86824	1.77677
Spain	0.06913	0.02437	0.03256		Spain	0.31457	0.37794	0.79345		Spain	1.00877	1.17654	2.38092
Finland	0.00725	0.00192	0.00244		Finland	-0.21515	-0.25843	-0.54307		Finland	0.46334	0.55394	1.1218
France	0.0042	-0.000781469	0.00354		France	-0.10963	-0.13166	-0.27716		France	0.50627	0.5977	1.22488
Greece	0.15127	0.10424	0.1136		Greece	0.24655	0.29614	0.62256		Greece	0.52683	0.60526	1.17217
Croatia	0.07181	0.04572	0.02942		Croatia	0.34008	0.40812	0.85867		Croatia	0.33088	0.53192	1.36317
Hungary	0.05217	0.02913	0.02862		Hungary	-0.48974	-0.58804	-1.23355		Hungary	1.29166	1.48915	2.98148
Ireland	0.03883	0.01678	0.02058		Ireland	0.5121	0.61723	1.29268		Ireland	0.62799	0.82852	1.76771
Italy	0.00392	-0.00762	-0.00959		Italy	0.16631	0.19969	0.4204		Italy	0.35009	0.40479	0.77988
Lithuania	0.05471	0.03391	0.02732		Lithuania	-1.12767	-1.35316	-2.81643		Lithuania	0.65898	0.7158	1.33196
Luxembourg	-0.00586	-0.00818	-0.01104		Luxembourg	0.32595	0.39206	0.82284		Luxembourg	0.96736	1.17416	2.45434
Latvia	0.01866	0.00482	-0.00209		Latvia	-0.43085	-0.51725	-1.08494		Latvia	1.85454	2.22002	4.64902
Malta	0.02369	0.01029	0.01118		Malta	0.4171	0.50394	1.05835		Malta	0.5284	0.6159	1.28173
Netherlands	0.0511	0.02312	0.01351		Netherlands	0.39465	0.4745	0.99608		Netherlands	0.96484	1.32558	2.94132
Poland	0.03601	0.01196	0.01195		Poland	-0.2013	-0.24167	-0.50858		Poland	0.59741	0.67744	1.38757
Portugal	0.07362	0.03791	0.04623		Portugal	0.57991	0.69643	1.45962		Portugal	1.6749	1.94845	4.02592
Romania	0.06588	0.03207	0.04037		Romania	0.28181	0.33835	0.7116		Romania	0.37437	0.42513	0.81161
Sweden	0.00295	-0.00233	0.0016		Sweden	-0.18761	-0.22548	-0.47421		Sweden	0.30615	0.35929	0.72139
Slovenia	0.01097	0.00245	6.44193e-05		Slovenia	-0.22177	-0.2662	-0.56057		Slovenia	0.61763	0.70329	1.43031
Slovakia	0.03002	-0.00285	-0.01463		Slovakia	-0.51039	-0.61262	-1.28469		Slovakia	0.33145	0.3741	0.75591
United Kingdom	0.00163	-0.00218	-0.00313		United Kingdom	0.27627	0.3318	0.69715		United Kingdom	0.5548	0.66558	1.39106
United States	0.01721	0.00721	0.02535		United States	0.16764	0.20132	0.42349		United States	0.35886	0.42169	0.88076
Japan	-0.000299927	-0.00175	-0.00125		Japan	0.14676	0.17601	0.37219		Japan	0.06164	0.06799	0.13002
China	0.05499	0.03044	0.03814		China	0	0	0		China	0.02397	0.01892	0.01954
Canada	0.00743	0.00264	0.00593		Canada	-0.10131	-0.1216	-0.25634		Canada	0.11398	0.13092	0.27555
South Korea	-0.03803	-0.05434	-0.1005		South Korea	0.28069	0.33688	0.70934		South Korea	1.14344	1.34124	2.73376
Brazil	0.02955	0.01891	0.02709		Brazil	0.02887	0.03429	0.07493		Brazil	0.05108	0.05123	0.10027
India	-0.00178	-0.00331	-0.00334		India	0.02096	0.02513	0.05327		India	0.50181	0.581	0.7074
Mexico	-0.00479	-0.01535	0.01342		Mexico	0.05764	0.0692	0.1459		Mexico	0.02522	0.02887	0.06037
Russia	0.11095	0.03327	0.04609		Russia	0.33174	0.39858	0.83779		Russia	0.58227	0.55737	1.01954
Australia	0.04956	0.02149	0.02678		Australia	0.11577	0.13892	0.2932		Australia	0.14255	0.15878	0.32096
Switzerland	-0.02172	-0.03005	-0.04316		Switzerland	0.29961	0.35971	0.75637		Switzerland	0.14943	0.17974	0.36619
Turkey	0.15329	0.12432	0.12853		Turkey	0	0	0		Turkey	1.52012	1.79829	3.55013
Taiwan	8.08777e-05	-0.00317	-0.00866		Taiwan	0.16695	0.20048	0.42178		Taiwan	0.03097	0.03424	0.06113
Norway	0.07038	0.03084	0.00351		Norway	0.19383	0.23295	0.49021		Norway	-0.53222	-0.07316	0.57772
Indonesia	0.09641	0.07168	0.0752		Indonesia	0.0773	0.0927	0.19616		Indonesia	0.03705	0.04475	0.08837
South Africa	0.13911	0.09717	0.12436		South Africa	0.06111	0.0733	0.15499		South Africa	0.27754	0.33006	0.6634
RoW Asia and Pacific	0.78378	0.43534	0.47259		RoW Asia and Pacific	1.23291	1.47819	3.10108		RoW Asia and Pacific	0.44289	0.67509	1.37316
RoW America	0.09958	0.10556	0.22343		RoW America	0.10619	0.12723	0.26993		RoW America	0.23933	0.23604	0.46181
RoW Europe	0.2143	0.10568	0.1069		RoW Europe	0.64678	0.77622	1.62692		RoW Europe	2.11733	2.37843	4.82475
RoW Africa	0.47503	0.30193	0.27462		RoW Africa	0.23484	0.28171	0.59443		RoW Africa	1.03215	1.28484	2.64567
RoW Middle East	0.34939	0.16909	0.14252		RoW Middle East	0.12108	0.14525	0.30702		RoW Middle East	0.51258	0.62817	1.32104
